# Supplementary material for: Two-Sample Mendelian Randomization Study Identifies Tissue-Dependent Risk Genes in Autoimmune Diseases
Source: Curr Issues Mol Biol. 2024 Oct 31;46(11):12311–21. doi: 10.3390/cimb46110731 (PMC11593307; doi:10.3390/cimb46110731)
Supplement: Supplementary file 1 [file cimb-46-00731-s001.zip]

Archive with 1 entries (1 files):
- cimb-3268277-supplementary.xlsx
