# Supplementary material for: Two-Sample Mendelian Randomization Study Identifies Tissue-Dependent Risk Genes in Autoimmune Diseases
Source: Curr Issues Mol Biol. 2024 Oct 31;46(11):12311–21. doi: 10.3390/cimb46110731 (PMC11593307; doi:10.3390/cimb46110731)
Supplement: Supplementary file 1 [file cimb-46-00731-s001.zip › cimb-3268277-supplementary.xlsx]

## Sheet: Table S1
Table S1: Results of MR analysis for all six diseases.
Disease	Gene	Tisue	beta	se	pval		Gene	freq	avg p-val	median p-val
Diabetes	LY6G5C	Artery Coronary	-1.39951	0.0374566	1.53e-305		HLA-DQA1	97	1.09562e-10	4.34e-18
Diabetes	HSPA1B	Cells Transformed fibroblasts	-2.7308	0.0731054	2.16e-305		HLA-DQA2	88	5.60316e-10	3.113e-20
Diabetes	C4A	Muscle Skeletal	-0.945494	0.0248798	6.5e-305		HLA-DRB6	81	5.72815e-15	1.02e-60
Diabetes	HLA-DQA1	Artery Aorta	-1.0172	0.0171627	6.5e-305		HLA-DRB1	75	7.55607e-15	1.57e-39
Diabetes	CYP21A1P	Pancreas	-1.1512	0.0284115	6.5e-305		HLA-DQB2	68	5.57327e-10	2.445e-17
Diabetes	HLA-DRB5	Artery Tibial	-1.29764	0.029042	6.5e-305		C4A	61	5.21657e-09	2.18e-20
Diabetes	HLA-DQA1	Thyroid	-0.882321	0.0148694	6.5e-305		CYP21A1P	59	5.10781e-09	3.26e-21
Diabetes	HLA-DRB5	Brain Frontal Cortex BA9	-1.12979	0.0246418	6.5e-305		PSORS1C3	56	4.6718e-12	1.872e-18
Diabetes	CYP21A2	Esophagus Gastroesophageal Junction	2.21939	0.0451321	6.5e-305		SKIV2L	56	6.53718e-10	6.15e-14
Diabetes	APOM	Muscle Skeletal	-2.50129	0.0666847	6.5e-305		HLA-J	51	3.12233e-09	3.26e-18
Diabetes	HLA-DQB1-AS1	Breast Mammary Tissue	-1.0758	0.0184123	6.5e-305		HLA-DQB1-AS1	50	8.66371e-13	4.945e-37
Diabetes	HLA-DRB1	Esophagus Muscularis	-0.811692	0.0179842	6.5e-305		ATF6B	50	1.42813e-08	6.96e-26
Diabetes	HLA-DQB1-AS1	Lung	-0.993424	0.0170024	6.5e-305		HLA-DQB1	45	1.94186e-15	7.45e-44
Diabetes	HLA-DRB5	Colon Transverse	-1.21153	0.0264233	6.5e-305		NOTCH4	45	5.49592e-10	2.24e-41
Diabetes	HLA-DQB2	Brain Hypothalamus	1.19907	0.020522	6.5e-305		HLA-DRB5	45	1.34e-09	7.08e-29
Diabetes	HLA-DQB2	Adipose Subcutaneous	0.997576	0.0168329	6.5e-305		CYP21A2	44	2.67718e-09	1.126e-24
Diabetes	RING1	Artery Aorta	-2.56547	0.0603091	6.5e-305		XXbac-BPG299F13.17	42	2.81825e-10	3.24e-16
Diabetes	HLA-DRB1	Spleen	-0.665121	0.0147386	6.5e-305		HCG27	40	1.38801e-08	3.96e-38
Diabetes	HLA-DRA	Lung	-4.17178	0.095136	6.5e-305		RPS18	40	2.5529e-10	5.32e-11
Diabetes	HLA-DRB1	Brain Anterior cingulate cortex BA24	-1.41384	0.0308375	6.5e-305		HCG4P3	39	1.12797e-08	2.07e-37
Diabetes	HLA-DRB1	Stomach	-0.966513	0.0214116	6.5e-305		LY6G5B	38	5.11622e-21	1.78e-78
Diabetes	HLA-DRB1	Brain Frontal Cortex BA9	-1.29924	0.0283379	6.5e-305		HLA-DOB	36	6.89978e-09	1.7e-231
Diabetes	XXbac-BPG254F23.6	Spleen	-0.993776	0.0182804	6.5e-305		TAP2	34	6.53679e-09	1.7e-231
Diabetes	C4A	Colon Sigmoid	-1.04304	0.0274438	6.5e-305		RPL23AP1	33	7.16806e-10	3.6e-34
Diabetes	TAPSAR1	Breast Mammary Tissue	-2.316	0.0490705	6.5e-305		HLA-DPA1	33	7.05506e-09	1.65e-16
Diabetes	PPP1R2P1	Whole Blood	-1.95971	0.0486499	6.5e-305		AGER	32	4.18e-11	4.18e-11
Diabetes	HLA-DOB	Brain Putamen basal ganglia	0.800387	0.0202342	6.5e-305		VARS2	32	1.87119e-08	8.88e-10
Diabetes	XXbac-BPG254F23.6	Artery Tibial	-1.46107	0.0269554	6.5e-305		IFITM4P	31	3.73448e-09	9.17e-22
Diabetes	HLA-DRB1	Heart Left Ventricle	-0.805927	0.0178646	6.5e-305		MICA	30	2.58907e-08	2.68e-13
Diabetes	HSPA1A	Skin Sun Exposed Lower leg	4.48981	0.0810346	6.5e-305		MICB	29	1.1e-09	3.02e-88
Diabetes	HSPA1B	Thyroid	-2.90805	0.076796	6.5e-305		HLA-C	29	1.5469e-12	1.57e-12
Diabetes	XXbac-BPG254F23.7	Testis	0.554654	0.0147411	6.5e-305		PSORS1C2	29	2.77454e-08	1.78e-10
Diabetes	HLA-DOB	Brain Cerebellar Hemisphere	0.732248	0.0185253	6.5e-305		LY6G5C	28	4.29304e-76	3.245e-80
Diabetes	C6orf25	Breast Mammary Tissue	2.09845	0.0444257	6.5e-305		HLA-W	28	5.59272e-09	8.875e-29
Diabetes	HCG23	Cells Transformed fibroblasts	1.27966	0.0340101	6.5e-305		PRRT1	28	5.551e-09	8.8e-21
Diabetes	C4A	Nerve Tibial	-0.798611	0.0208899	6.5e-305		RMI2	28	4.122e-10	2.38e-12
Diabetes	HLA-DQB2	Whole Blood	1.1563	0.0195111	6.5e-305		LRRC37A4P	28	8.03286e-08	7.21e-08
Diabetes	HLA-DRB5	Thyroid	-1.20637	0.0263111	6.5e-305		HCG4	27	2.45556e-23	2.41e-50
Diabetes	STK19P	Brain Cortex	-1.85928	0.0327068	6.5e-305		CCHCR1	27	2.72885e-08	1.78e-10
Diabetes	PRRT1	Esophagus Mucosa	3.28938	0.076972	6.5e-305		TAPBP	26	6.96615e-10	4.21e-31
Diabetes	APOM	Stomach	-1.73501	0.0462556	6.5e-305		POU5F1	26	8.72322e-10	1.5e-28
Diabetes	HSPA1A	Brain Frontal Cortex BA9	2.23813	0.0575803	6.5e-305		HLA-G	25	6.332e-11	2.5e-28
Diabetes	PBX2	Nerve Tibial	6.32607	0.139083	6.5e-305		HCG20	25	2.65605e-10	2.14e-26
Diabetes	C4A	Small Intestine Terminal Ileum	-1.50431	0.030434	6.5e-305		PSORS1C1	25	2.9944e-08	1.78e-10
Diabetes	C4A	Thyroid	-1.01696	0.0266014	6.5e-305		ATP6V1G2	24	1.8976e-25	1.43e-68
Diabetes	LY6G5B	Brain Hypothalamus	-2.55738	0.0624475	6.5e-305		TCF19	24	3.921e-08	3.4e-25
Diabetes	HLA-DQB2	Uterus	1.13861	0.0192126	6.5e-305		HLA-K	24	2.3971e-08	4.5e-13
Diabetes	HLA-DRB1	Skin Sun Exposed Lower leg	-0.687497	0.0152319	6.5e-305		NELFE	23	4.68356e-14	7.6e-24
Diabetes	HLA-DQA1	Whole Blood	-1.07236	0.0180934	6.5e-305		SULT1A2	23	4.62958e-11	4.17e-13
Diabetes	HLA-DQA1	Lung	-0.931878	0.016117	6.5e-305		XXbac-BPG181B23.7	22	1.49091e-12	8.2e-69
Diabetes	HLA-DQB2	Artery Tibial	1.32631	0.0223798	6.5e-305		HCG23	22	8.81732e-13	3.25e-39
Diabetes	HLA-DQA1	Brain Putamen basal ganglia	-1.01584	0.0171411	6.5e-305		HLA-DPB1	22	1.28909e-16	3.57e-27
Diabetes	XXbac-BPG254F23.6	Breast Mammary Tissue	-1.17254	0.0217382	6.5e-305		FLOT1	22	1.11067e-08	4.36e-26
Diabetes	CYP21A2	Ovary	2.51548	0.0487382	6.5e-305		C4B	22	6.61651e-10	3.1302e-17
Diabetes	HLA-DQA2	Brain Hypothalamus	0.729104	0.0174632	6.5e-305		CUTA	22	5.49741e-09	2.61e-11
Diabetes	XXbac-BPG252P9.10	Brain Caudate basal ganglia	-1.34352	0.0328303	6.5e-305		XXbac-BPG170G13.32	22	2.76859e-08	1.56e-09
Diabetes	VPS52	Nerve Tibial	6.33786	0.0873602	6.5e-305		DXO	21	1.9942e-08	1.62e-61
Diabetes	ABHD16A	Adipose Subcutaneous	-3.69578	0.0975984	6.5e-305		XXbac-BPG254F23.6	21	2.17143e-17	7.48e-40
Diabetes	VWA7	Nerve Tibial	-4.6452	0.0523983	6.5e-305		MICE	21	1.08744e-08	5.42e-32
Diabetes	HLA-DRB1	Brain Cerebellum	-1.26242	0.0275349	6.5e-305		C6orf25	21	1.21114e-09	8.36e-24
Diabetes	HLA-DQB2	Skin Sun Exposed Lower leg	1.9114	0.0467915	6.5e-305		MICD	21	1.09264e-08	1.02e-12
Diabetes	DDAH2	Cells Transformed fibroblasts	-4.3196	0.111145	6.5e-305		HCG17	21	3.84051e-08	3.85e-12
Diabetes	PRRT1	Breast Mammary Tissue	3.04936	0.0807353	6.5e-305		CRHR1-IT1	21	7.43381e-08	7.15e-08
Diabetes	HCG23	Skin Sun Exposed Lower leg	1.37556	0.0302365	6.5e-305		RNF5	20	6.97784e-09	1.275e-20
Diabetes	HLA-DRB1	Muscle Skeletal	-0.761191	0.0168691	6.5e-305		HLA-A	20	3.00939e-08	2.77e-18
Diabetes	HLA-DRB1	Lung	-1.31427	0.0286658	6.5e-305		LEMD2	20	5.65337e-09	4.09e-11
Diabetes	PSMB9	Skin Not Sun Exposed Suprapubic	1.80086	0.0439282	6.5e-305		LRRC37A2	20	8.677e-08	8.09e-08
Diabetes	CYP21A1P	Skin Sun Exposed Lower leg	-1.36028	0.02568	6.5e-305		HCP5	19	8.56548e-09	1.28e-15
Diabetes	HLA-DRB1	Skin Not Sun Exposed Suprapubic	-0.729455	0.0161454	6.5e-305		HLA-DPB2	18	1.47904e-10	3.88e-27
Diabetes	LY6G5B	Artery Coronary	-2.66654	0.064501	6.5e-305		BAK1	18	1.53635e-17	3.19e-19
Diabetes	HCG23	Brain Cortex	1.17862	0.0229994	6.5e-305		DHX16	18	2.30897e-10	6.2e-15
Diabetes	C6orf25	Colon Transverse	1.6981	0.0417645	6.5e-305		CLECL1	18	4.80833e-10	2.29e-10
Diabetes	HLA-DRB5	Brain Putamen basal ganglia	-1.29223	0.0281848	6.5e-305		PSMB9	17	2.75238e-09	3.4e-31
Diabetes	HLA-DQA1	Heart Left Ventricle	-0.892522	0.0150993	6.5e-305		BAG6	17	1.66182e-08	6.26e-16
Diabetes	HLA-DQB1	Pituitary	-0.923873	0.0171894	6.5e-305		ZNRD1-AS1	17	2.58515e-08	3.24e-11
Diabetes	HLA-DRB1	Brain Cerebellar Hemisphere	-0.779261	0.0172641	6.5e-305		ADAM1A	17	1.37475e-07	1.41e-07
Diabetes	PRRT1	Liver	1.80698	0.047842	6.5e-305		TNXA	16	4.0625e-10	6.06e-82
Diabetes	HLA-DQB1-AS1	Colon Sigmoid	-1.01374	0.0173502	6.5e-305		CTSH	16	3.7903e-13	4.615e-19
Diabetes	LY6G5B	Adrenal Gland	-2.50356	0.0605586	6.5e-305		RPP21	16	1.30287e-08	3.895e-11
Diabetes	CYP21A1P	Muscle Skeletal	-1.80038	0.0339886	6.5e-305		SUOX	15	4.48955e-42	1.17e-49
Diabetes	HLA-DQB1	Brain Putamen basal ganglia	-1.08092	0.0198288	6.5e-305		DDAH2	15	7.58594e-16	5.97e-30
Diabetes	HLA-DQA1	Brain Hippocampus	-1.09733	0.0185217	6.5e-305		HSD17B8	15	4.96667e-09	1.29e-29
Diabetes	TAP2	Esophagus Gastroesophageal Junction	1.84215	0.0457315	6.5e-305		AGPAT1	15	1.13573e-09	3.61e-28
Diabetes	PRRT1	Adipose Subcutaneous	3.34185	0.0878054	6.5e-305		HCG4P5	15	1.00535e-10	8.1e-18
Diabetes	HLA-DQA1	Nerve Tibial	-0.897385	0.0155205	6.5e-305		HCG22	15	8.13981e-09	7.41e-16
Diabetes	MSH5	Prostate	2.75908	0.0645968	6.5e-305		TRIM26	15	2.801e-08	4.6e-12
Diabetes	CYP21A1P	Brain Anterior cingulate cortex BA24	-0.656679	0.0165116	6.5e-305		TMEM116	15	8.12364e-08	8.24e-08
Diabetes	TAP2	Spleen	-1.1387	0.0263264	6.5e-305		HLA-DMA	14	1.48571e-42	1.535e-81
Diabetes	C4A	Artery Tibial	-0.970958	0.0253982	6.5e-305		GPANK1	14	4.7974e-09	2.80287e-23
Diabetes	PRRT1	Nerve Tibial	3.78278	0.101601	2.09e-303		VWA7	14	1.47897e-09	2.46e-22
Diabetes	PRRT1	Skin Not Sun Exposed Suprapubic	1.6659	0.044744	2.09e-303		HCG4B	14	5.62574e-09	8.2995e-21
Diabetes	HLA-DOB	Prostate	0.597819	0.0162096	9.48e-298		GTF2H4	14	1.31608e-09	5.57e-17
Diabetes	C4A	Artery Aorta	-0.939537	0.0254819	1.36e-297		CDC37P1	14	5.365e-08	5.81e-08
Diabetes	RNF5	Skin Not Sun Exposed Suprapubic	-2.5157	0.0682302	1.36e-297		HLA-U	13	5.25385e-13	1.34e-47
Diabetes	HLA-DRB6	Prostate	0.49244	0.013402	1.46e-295		BTNL2	13	3.19773e-14	2.42e-23
Diabetes	C4B	Skin Sun Exposed Lower leg	0.850274	0.0234099	7.51e-289		CFB	13	8.95342e-09	4.26e-20
Diabetes	C4A	Esophagus Mucosa	-0.748544	0.0206091	7.51e-289		DAXX	13	1.04269e-09	3.7e-19
Diabetes	C4A	Lung	-1.04149	0.0286745	7.51e-289		HLA-V	13	2.7077e-08	1.32e-15
Diabetes	C4A	Skin Sun Exposed Lower leg	-0.777329	0.0214016	7.51e-289		HLA-DRA	13	2.10185e-10	3.84e-14
Diabetes	C4A	Pancreas	-1.04499	0.028771	7.51e-289		TRIM31	13	1.55427e-08	8.06e-13
Diabetes	NOTCH4	Adipose Visceral Omentum	-1.29749	0.0357797	6.15e-288		ZNRD1	13	1.08241e-09	4.99e-11
Diabetes	NOTCH4	Skin Sun Exposed Lower leg	-1.65257	0.0455716	6.15e-288		UQCC2	13	6.06115e-08	1.46e-08
Diabetes	NOTCH4	Skin Not Sun Exposed Suprapubic	-1.31498	0.0362622	6.15e-288		DND1P1	13	9.98154e-08	7.33e-08
Diabetes	NOTCH4	Adipose Subcutaneous	-1.43167	0.0394801	6.15e-288		BRD2	12	4.65833e-10	2.28007e-40
Diabetes	NOTCH4	Brain Cerebellum	-1.44862	0.0399473	6.15e-288		C2	12	8.06667e-09	2.7011e-23
Diabetes	NOTCH4	Muscle Skeletal	-1.60562	0.0442769	6.15e-288		C6orf48	12	1.02597e-12	6.2327e-22
Diabetes	NOTCH4	Lung	-1.39443	0.038453	6.15e-288		DDR1	12	1.09483e-08	6.585e-22
Diabetes	PRRT1	Skin Sun Exposed Lower leg	1.7074	0.0471001	9.8e-288		HLA-F-AS1	12	8.51897e-10	2.77e-15
Diabetes	PPP1R18	Esophagus Mucosa	-3.33747	0.0922395	1.14e-286		HCG4P7	12	3.20969e-08	3.99e-11
Diabetes	DHX16	Pituitary	1.24149	0.0343118	1.14e-286		RNF39	12	2.36466e-08	1.7085e-10
Diabetes	TAP2	Artery Coronary	-1.88477	0.0522155	2.63e-285		HLA-E	12	3.02767e-08	6.60004e-10
Diabetes	CLIC1	Breast Mammary Tissue	-2.5546	0.0712098	7.68e-282		RP11-259G18.2	12	7.90167e-08	6.945e-08
Diabetes	FKBPL	Whole Blood	-3.25756	0.0909307	4.56e-281		LRRC37A	12	8.8725e-08	7.04e-08
Diabetes	CYP21A2	Artery Tibial	2.03835	0.0570026	4.81e-280		HLA-DOA	11	4.67455e-10	9.5e-41
Diabetes	HLA-DOB	Vagina	0.617882	0.0172803	5.27e-280		CSNK2B	11	1.30883e-08	2.28e-20
Diabetes	HLA-DOB	Liver	0.578482	0.0161784	5.27e-280		XXbac-BPG248L24.12	11	8.42727e-11	1.41e-19
Diabetes	CYP21A1P	Whole Blood	-0.900582	0.0251969	8.88e-280		HLA-F	11	3.20025e-08	4.58e-18
Diabetes	C4A	Esophagus Muscularis	-1.0145	0.0283841	8.88e-280		PPP1R18	11	1.33049e-08	1.95e-14
Diabetes	STK19P	Adrenal Gland	-0.916786	0.0256531	1.02e-279		STK19	11	3.88703e-09	9.04e-14
Diabetes	C4A	Cells Transformed fibroblasts	-1.35979	0.0381159	9.62e-279		AC003029.1	11	3.86929e-13	1.9e-13
Diabetes	C4B	Whole Blood	0.807416	0.0226325	9.62e-279		EGFL8	11	5.75763e-09	4.94e-12
Diabetes	C4A	Adrenal Gland	-1.0499	0.0294296	9.62e-279		XXbac-BPG299F13.14	11	5.10387e-09	7e-12
Diabetes	C4B	Cells Transformed fibroblasts	1.25229	0.0352339	1.1e-276		RP11-1348G14.4	11	1.75986e-08	4.98e-11
Diabetes	ATP6V1G2	Pancreas	1.21748	0.034342	2.73e-275		ABHD16A	10	1.52e-10	3.09e-81
Diabetes	HLA-DRB6	Brain Hypothalamus	0.481905	0.0136005	5.3e-275		RPS26	10	1.56e-10	1.2e-55
Diabetes	HLA-DRB6	Colon Transverse	0.512848	0.0144754	6.1e-275		HSPA1A	10	4.28823e-14	1.585e-41
Diabetes	HLA-DRB6	Brain Putamen basal ganglia	0.494796	0.0139866	3.92e-274		XXbac-BPG252P9.10	10	3.289e-13	7.41e-21
Diabetes	CYP21A1P	Spleen	-0.791774	0.0224164	2.78e-273		FKBPL	10	1.26441e-09	2.38e-16
Diabetes	TAP2	Skin Sun Exposed Lower leg	1.50467	0.0426006	2.85e-273		LINC00243	10	1.14173e-08	7.7e-14
Diabetes	STK19	Cells Transformed fibroblasts	3.1304	0.088791	2.79e-272		AIF1	10	3.60866e-08	1.37415e-10
Diabetes	HLA-DOB	Brain Cerebellum	0.625492	0.0177463	3.92e-272		HCG18	10	8.868e-09	1.18e-08
Diabetes	TAP2	Whole Blood	-2.54688	0.0729031	2.18e-267		HLA-DMB	9	1.26667e-18	8.26e-75
Diabetes	HLA-DOB	Cells Transformed fibroblasts	0.964391	0.0276052	2.18e-267		HLA-H	9	8.51112e-11	4.14e-29
Diabetes	TAP2	Brain Cerebellar Hemisphere	0.763868	0.0218949	1.13e-266		MSH5	9	5.46667e-09	3.29e-26
Diabetes	C4A	Heart Atrial Appendage	-0.932999	0.0269362	6.91e-263		ABCF1	9	2.85556e-15	5.23e-25
Diabetes	C4A	Cells EBV-transformed lymphocytes	-0.659292	0.0190341	6.91e-263		NCR3	9	1.41155e-10	2.19e-24
Diabetes	C4A	Artery Coronary	-0.904376	0.0261098	6.91e-263		DDX39B	9	2.477e-09	2.49e-22
Diabetes	C4A	Spleen	-0.639661	0.0184823	1.83e-262		AP4B1	9	4.58846e-15	7.39e-17
Diabetes	PRRT1	Pancreas	2.05472	0.0594008	3.47e-262		CCDC88B	9	1.57056e-08	1.11e-08
Diabetes	CYP21A2	Vagina	1.43442	0.0415482	3.46e-261		RP11-707O23.5	9	7.53e-08	6.3e-08
Diabetes	HLA-DOB	Esophagus Gastroesophageal Junction	0.656262	0.0191403	1.23e-257		ARL17A	9	7.73667e-08	7.35e-08
Diabetes	C4A	Brain Frontal Cortex BA9	-1.04191	0.0304131	3.26e-257		RP3-462E2.5	9	1.06444e-07	1.4e-07
Diabetes	C4A	Stomach	-0.867154	0.0253121	3.26e-257		IER3	8	1.75e-10	1.08e-58
Diabetes	DDAH2	Muscle Skeletal	-4.50906	0.131624	3.41e-257		HSPA1B	8	3.0375e-09	5.8e-58
Diabetes	CYP21A1P	Heart Atrial Appendage	-0.972674	0.028422	1.12e-256		RPL32P1	8	2.4e-09	5.52e-39
Diabetes	C4A	Whole Blood	-0.922609	0.0269591	1.12e-256		PPT2	8	5.23113e-09	1.2451e-34
Diabetes	CYP21A2	Breast Mammary Tissue	2.15111	0.0628662	1.34e-256		EHMT2	8	5.61884e-10	2.32087e-26
Diabetes	CYP21A1P	Prostate	-0.795602	0.0232605	2.11e-256		LTA	8	7.2375e-09	1.10015e-25
Diabetes	HLA-DOB	Brain Nucleus accumbens basal ganglia	0.612051	0.0184432	1.73e-241		TAP1	8	2.584e-11	1.605e-24
Diabetes	HLA-DOB	Brain Nucleus accumbens basal ganglia	0.612051	0.0184432	1.73e-241		PBX2	8	4.606e-10	1.638e-24
Diabetes	TH	Thyroid	1.1993	0.0361581	3.11e-241		SLC44A4	8	3.98175e-09	1.48e-16
Diabetes	TAP1	Cells Transformed fibroblasts	-1.89412	0.0571323	5.08e-241		PRRC2A	8	9.97502e-11	1.60811e-16
Diabetes	BTNL2	Uterus	-0.833823	0.0251817	1.98e-240		PPP1R10	8	1.70253e-09	3.13e-16
Diabetes	TAP2	Breast Mammary Tissue	-1.79606	0.0542449	2.12e-240		PRKD2	8	5.07502e-09	3.3675e-16
Diabetes	TAP2	Brain Cerebellum	0.54819	0.0166195	1.34e-238		ZBTB22	8	7.87501e-10	2.575e-15
Diabetes	C2	Heart Atrial Appendage	1.76392	0.0537168	1.73e-236		WDR46	8	4.14445e-13	5.36e-15
Diabetes	TAP2	Skin Not Sun Exposed Suprapubic	1.23973	0.0377537	1.73e-236		PAIP1P1	8	3.4875e-08	9.694e-15
Diabetes	NEU1	Colon Transverse	1.98564	0.0609464	7.86e-233		NPIPB7	8	2.54687e-10	1.3265e-11
Diabetes	CYP21A1P	Esophagus Mucosa	-0.862661	0.0265033	2.15e-232		BTN2A2	8	4.51649e-08	4.855e-08
Diabetes	TAP2	Lung	-1.6223	0.0499076	8.74e-232		KANSL1-AS1	8	8.9925e-08	7.34e-08
Diabetes	HLA-DOB	Whole Blood	0.784308	0.024128	8.74e-232		STK19P	7	1.87166e-13	4.1e-71
Diabetes	HLA-DOB	Brain Caudate basal ganglia	0.423615	0.0130319	8.74e-232		APOM	7	1.61714e-09	7.85e-61
Diabetes	TAP2	Adipose Subcutaneous	-1.18303	0.0363941	8.74e-232		LY6G6C	7	7.81429e-20	2.11e-40
Diabetes	HLA-DOB	Skin Sun Exposed Lower leg	0.470769	0.0144825	8.74e-232		ZBTB12	7	7.08551e-19	3.7e-34
Diabetes	HLA-DOB	Adrenal Gland	0.469386	0.0144399	8.74e-232		RING1	7	6.52877e-17	2.12e-32
Diabetes	HLA-DOB	Muscle Skeletal	0.517597	0.0159331	1.7e-231		SAPCD1	7	3.35686e-08	1.24e-21
Diabetes	HLA-DOB	Brain Frontal Cortex BA9	0.419885	0.0129252	1.7e-231		HCG9	7	5.143e-09	2.39e-20
Diabetes	HLA-DOB	Breast Mammary Tissue	0.609724	0.018769	1.7e-231		TAPSAR1	7	8.77523e-18	6.66e-20
Diabetes	TAP2	Artery Tibial	-1.82856	0.0562884	1.7e-231		NEU1	7	3.78575e-08	2.12e-19
Diabetes	HLA-DOB	Pituitary	0.583412	0.0179591	1.7e-231		PPP1R11	7	3.4004e-09	1.81e-16
Diabetes	HLA-DOB	Thyroid	0.642331	0.0197728	1.7e-231		RXRB	7	2.40991e-09	2.91e-14
Diabetes	HLA-DOB	Artery Tibial	0.552093	0.016995	1.7e-231		UBASH3A	7	9.34e-14	9.34e-14
Diabetes	HLA-DOB	Heart Left Ventricle	0.497849	0.0153252	1.7e-231		LST1	7	1.73854e-09	2.91e-13
Diabetes	TAP2	Brain Nucleus accumbens basal ganglia	-1.15307	0.0354948	1.7e-231		HCG24	7	4.78219e-10	1.67e-12
Diabetes	HLA-DOB	Adipose Subcutaneous	0.532835	0.0164022	1.7e-231		NRM	7	5.06682e-09	1.29e-11
Diabetes	TAP2	Brain Caudate basal ganglia	-1.03596	0.0318899	1.7e-231		COL11A2	7	1.09924e-09	1.87e-11
Diabetes	TAP2	Cells Transformed fibroblasts	-0.983371	0.0302709	1.7e-231		XXbac-BPG13B8.10	7	4.27357e-08	2.2e-10
Diabetes	HLA-DOB	Skin Not Sun Exposed Suprapubic	0.506315	0.0155858	1.7e-231		ATAT1	7	2.54373e-08	3.52e-10
Diabetes	HLA-DOB	Adipose Visceral Omentum	0.565893	0.0174198	1.7e-231		FKRP	7	2.08621e-08	4.21e-09
Diabetes	HLA-DOB	Esophagus Mucosa	0.496599	0.0152867	1.7e-231		AP003774.1	7	1.09416e-08	9.55e-09
Diabetes	TAP2	Adipose Visceral Omentum	-1.1829	0.0364131	1.7e-231		PPP1R14B	7	1.015e-08	1.01e-08
Diabetes	TAP2	Colon Sigmoid	-1.10927	0.0341464	1.7e-231		RPS26P8	7	8.36286e-08	6.69e-08
Diabetes	HLA-DOB	Stomach	0.865231	0.0266343	1.7e-231		LRRC37A17P	7	7.17714e-08	7.08e-08
Diabetes	TAP2	Stomach	-1.55137	0.0477556	1.7e-231		AHI1	7	1.14929e-07	8.61e-08
Diabetes	TAP2	Esophagus Mucosa	-1.10764	0.0340963	1.7e-231		RP11-259G18.3	7	9.49286e-08	1.14e-07
Diabetes	MICB	Skin Not Sun Exposed Suprapubic	0.702063	0.0217469	1.2e-228		RP11-973H7.1	6	1.325e-22	9.07e-32
Diabetes	MICB	Skin Sun Exposed Lower leg	0.752176	0.0232992	1.2e-228		TNF	6	1.72263e-08	1.445e-15
Diabetes	MICB	Esophagus Mucosa	0.63792	0.0197624	1.36e-228		VPS52	6	1.10501e-10	3.09033e-15
Diabetes	MICB	Liver	0.651708	0.0202071	3.35e-228		C6orf136	6	1.19191e-08	3e-13
Diabetes	MICB	Brain Cerebellum	0.442386	0.0137332	1.17e-227		ALDH2	6	5.75056e-09	5.57e-13
Diabetes	MICB	Vagina	0.597907	0.0185611	1.17e-227		HECTD4	6	1.9385e-10	7.49e-13
Diabetes	MICB	Uterus	0.646568	0.0200728	1.23e-227		B3GALT4	6	4.86925e-10	9.175e-12
Diabetes	MICB	Brain Cerebellar Hemisphere	0.419781	0.0130321	1.23e-227		XXbac-BPG248L24.10	6	6.6236e-09	1.04e-11
Diabetes	MICB	Brain Hippocampus	1.17202	0.0363854	1.23e-227		SULT1A1	6	2.3725e-10	1.7e-11
Diabetes	XXbac-BPG248L24.13	Prostate	0.836053	0.0259553	1.23e-227		LINC00240	6	1.30533e-09	6.18e-10
Diabetes	CYP21A2	Adipose Visceral Omentum	1.85919	0.0579433	6.82e-226		KLRG1	6	3.42766e-08	1.768e-09
Diabetes	CYP21A2	Nerve Tibial	1.01876	0.0317505	6.82e-226		HLA-L	6	7.65e-09	6.75e-09
Diabetes	CYP21A2	Thyroid	1.37463	0.0428415	6.82e-226		ZSCAN9	6	6.6912e-08	6.6648e-08
Diabetes	CYP21A2	Lung	1.44443	0.0450168	6.82e-226		MAPT	6	9.14667e-08	7.145e-08
Diabetes	CYP21A2	Small Intestine Terminal Ileum	1.17863	0.0367331	6.82e-226		MUC21	5	4.84e-09	2.89e-107
Diabetes	GPSM3	Nerve Tibial	3.12596	0.0992733	1.25e-217		MDC1	5	7.802e-11	1.72e-44
Diabetes	HLA-DQB2	Esophagus Mucosa	1.55703	0.0497381	4.04e-215		HLA-T	5	6.892e-29	4.14e-29
Diabetes	CYP21A1P	Brain Hypothalamus	-0.631938	0.0202426	6.03e-214		HIST1H2BN	5	1.93647e-09	1.53e-26
Diabetes	LY6G5B	Heart Atrial Appendage	-2.05755	0.0662672	1.16e-211		XXbac-BPG154L12.4	5	2.2088e-25	3.64e-26
Diabetes	DDAH2	Testis	-1.63615	0.0527679	4.4e-211		SFTA2	5	1.2641e-09	4.54e-24
Diabetes	C4A	Heart Left Ventricle	-0.923753	0.0297932	4.54e-211		MRPS18B	5	4.38053e-12	3.66e-19
Diabetes	C4B	Skin Not Sun Exposed Suprapubic	0.939491	0.0303007	4.54e-211		RNU6-850P	5	4.6492e-08	7.63e-19
Diabetes	LY6G6C	Esophagus Mucosa	0.735387	0.02372	4.94e-211		RPL3P2	5	9.40011e-11	8.26e-19
Diabetes	VWA7	Testis	0.868588	0.028084	4.99e-210		NTN5	5	7.44002e-12	4.22e-17
Diabetes	VWA7	Whole Blood	-2.09338	0.0678399	4.43e-209		HSPA1L	5	7.74e-09	2.44e-16
Diabetes	PTPN22	Testis	0.919354	0.029875	5.96e-208		RP11-485G7.6	5	3.002e-12	2.38e-12
Diabetes	PSMB9	Small Intestine Terminal Ileum	0.799686	0.0263096	6.36e-203		RASIP1	5	1.70878e-08	7.12e-12
Diabetes	HCP5	Nerve Tibial	-1.87868	0.0622525	4.56e-200		TRIM40	5	6.92388e-09	7.91e-12
Diabetes	C4B	Muscle Skeletal	1.9121	0.063832	3.77e-197		ETF1P1	5	2.8776e-10	1.36e-11
Diabetes	HLA-DRB5	Colon Sigmoid	0.437238	0.0146142	1.12e-196		TUFM	5	2.28379e-08	9.48e-11
Diabetes	HLA-DRB5	Esophagus Muscularis	0.43496	0.0145381	1.12e-196		MOG	5	9.41758e-09	1.03e-10
Diabetes	IP6K3	Whole Blood	-2.09274	0.0701386	1.29e-195		OR2H2	5	3.1213e-08	6.47e-10
Diabetes	APOM	Adipose Visceral Omentum	-1.63824	0.0549449	2.43e-195		ZDHHC20P1	5	3.6262e-08	1.7e-09
Diabetes	MICB	Artery Aorta	0.601611	0.0201775	2.43e-195		IZUMO1	5	2.242e-09	2.01e-09
Diabetes	DXO	Cells EBV-transformed lymphocytes	-1.06012	0.0356093	9.31e-195		ADAM1B	5	1.18204e-07	1.95e-07
Diabetes	MICB	Artery Tibial	0.57455	0.019304	1.17e-194		TH	4	2.31568e-32	1.35e-35
Diabetes	MICB	Artery Tibial	0.57455	0.019304	1.17e-194		HLA-DPA3	4	1.625e-19	1.80711e-35
Diabetes	ATF6B	Artery Aorta	1.92727	0.0653129	2.25e-191		HLA-B	4	7.45e-09	4.29054e-19
Diabetes	CYP21A1P	Brain Caudate basal ganglia	-0.618675	0.0210428	5.38e-190		VARS	4	4.2375e-17	9.75e-18
Diabetes	DDAH2	Whole Blood	-4.17612	0.143846	2.61e-185		FUT2	4	8.92609e-13	2.176e-16
Diabetes	LYPLA2P1	Stomach	1.5668	0.0540977	1.95e-184		LSM2	4	1.13e-10	5.9e-16
Diabetes	TCF19	Cells Transformed fibroblasts	3.67135	0.126776	2.14e-184		PPP1R2P1	4	1.82032e-12	6.4035e-16
Diabetes	HCP5	Heart Atrial Appendage	-1.24015	0.0430935	4.02e-182		LYPLA2P1	4	7.95069e-12	1.38e-15
Diabetes	RNF5	Esophagus Muscularis	-1.53398	0.053874	2.5e-178		TNXB	4	2.83725e-15	2.9045e-15
Diabetes	FLOT1	Colon Sigmoid	1.38953	0.0489255	1.97e-177		NFKBIL1	4	2.4285e-13	6.2e-15
Diabetes	FKBPL	Uterus	0.872025	0.0308438	7.57e-176		DCLRE1B	4	8.32501e-09	1.61e-14
Diabetes	HLA-DRA	Cells EBV-transformed lymphocytes	-1.31216	0.0464115	7.57e-176		HCG25	4	5.11739e-11	3.477e-13
Diabetes	ABHD16A	Liver	-1.08338	0.0387164	2.65e-172		PSMB8	4	4.07455e-11	4.91e-13
Diabetes	NOTCH4	Brain Hippocampus	-1.01143	0.0362759	4.47e-171		ITPR3	4	1.40643e-11	4.5285e-12
Diabetes	NOTCH4	Stomach	-1.16149	0.0417074	1.12e-170		TRIM31-AS1	4	1.18555e-08	1.095e-11
Diabetes	HLA-DMB	Brain Cortex	0.635251	0.0232202	8.74e-165		FAM109A	4	2.5022e-08	4.15e-11
Diabetes	HCP5	Thyroid	-1.53438	0.0569929	1.2e-159		C6orf15	4	6.632e-09	3.14e-10
Diabetes	HLA-DOA	Thyroid	-1.63499	0.0607687	1.91e-159		MAMSTR	4	3.6388e-10	3.228e-10
Diabetes	TNXA	Brain Cerebellar Hemisphere	-0.740777	0.0277197	2.49e-157		ZFP57	4	1.835e-08	3.1e-09
Diabetes	EHMT2	Pancreas	1.99387	0.0746101	2.49e-157		NAA25	4	3.54657e-08	5.931e-09
Diabetes	TAP2	Brain Frontal Cortex BA9	0.891859	0.0333919	3.71e-157		TYK2	4	2.925e-08	2.925e-08
Diabetes	CCHCR1	Esophagus Gastroesophageal Junction	1.03283	0.0386864	5.02e-157		RP5-1042I8.7	4	3.3775e-08	3.235e-08
Diabetes	PPT2	Artery Tibial	3.26704	0.123458	2.61e-154		PLEKHM1	4	4.31058e-08	3.844e-08
Diabetes	HLA-DQB2	Brain Hippocampus	0.509454	0.0194571	4.1e-151		ARHGAP27	4	3.99795e-08	4.51e-08
Diabetes	NOTCH4	Thyroid	-1.28257	0.049012	6.05e-151		RP11-259G18.1	4	8.895e-08	7.27e-08
Diabetes	HLA-E	Adipose Subcutaneous	2.98824	0.114453	2.89e-150		PRSS16	4	1.59675e-07	1.62e-07
Diabetes	SKIV2L	Artery Tibial	-0.692745	0.0266929	1.71e-148		SLC22A5	4	1.492e-07	1.92e-07
Diabetes	SKIV2L	Whole Blood	-1.60793	0.0619567	1.71e-148		CLIC1	3	6.46667e-09	6.46e-144
Diabetes	SKIV2L	Muscle Skeletal	-2.13082	0.0821135	1.83e-148		AP4B1-AS1	3	3.43333e-15	1.72e-80
Diabetes	SKIV2L	Brain Cerebellum	-0.826567	0.0318526	1.83e-148		LY6G6D	3	3.73333e-37	1.48e-56
Diabetes	SKIV2L	Brain Cerebellar Hemisphere	-0.904182	0.0348436	1.83e-148		PTPN22	3	9.03333e-18	8.07e-53
Diabetes	SKIV2L	Skin Not Sun Exposed Suprapubic	-1.02992	0.0396891	1.83e-148		XXbac-BPG249D20.9	3	1.06334e-23	1.43e-28
Diabetes	SKIV2L	Cells Transformed fibroblasts	-1.24149	0.0478422	1.83e-148		PTMAP1	3	1.92e-08	1.58e-28
Diabetes	SKIV2L	Heart Atrial Appendage	-0.745109	0.0287677	6.51e-148		PHF1	3	2.56333e-11	2e-24
Diabetes	SKIV2L	Nerve Tibial	-0.793688	0.0306433	6.51e-148		IP6K3	3	2.58333e-12	4.47e-20
Diabetes	SKIV2L	Brain Frontal Cortex BA9	-1.01115	0.0390393	6.51e-148		XXbac-BPG157A10.21	3	1.51e-10	5.8e-18
Diabetes	SKIV2L	Vagina	-0.877413	0.0338758	6.51e-148		RP11-973H7.4	3	8.52333e-18	8.07e-18
Diabetes	SKIV2L	Adipose Subcutaneous	-0.860879	0.0332374	6.51e-148		LINC00336	3	4.56667e-12	1.04e-17
Diabetes	SKIV2L	Heart Left Ventricle	-1.07762	0.0416055	6.51e-148		HCG9P5	3	2.41333e-10	1.47e-17
Diabetes	SKIV2L	Uterus	-0.934542	0.0360814	6.51e-148		XXbac-BPG254F23.7	3	4.3e-10	2.83e-17
Diabetes	SKIV2L	Esophagus Gastroesophageal Junction	-0.706746	0.0272866	6.51e-148		BCL2L15	3	3.61537e-15	5.45e-16
Diabetes	HLA-DMB	Artery Tibial	2.27197	0.0879413	3.58e-147		BCAR1	3	1.29337e-11	9.9e-16
Diabetes	NELFE	Heart Left Ventricle	2.47311	0.0957649	4.67e-147		RP11-876N24.5	3	3.50367e-14	1.11e-15
Diabetes	SKIV2L	Brain Hippocampus	-1.02328	0.039624	4.67e-147		CLEC16A	3	4.06739e-12	2.18e-15
Diabetes	SKIV2L	Small Intestine Terminal Ileum	-0.702683	0.0272096	4.67e-147		RP11-876N24.4	3	2.54017e-11	4.94e-15
Diabetes	SKIV2L	Adrenal Gland	-1.16119	0.044964	4.67e-147		ASCC2	3	1.40449e-13	6.9e-15
Diabetes	SKIV2L	Brain Caudate basal ganglia	-0.914145	0.0353979	4.67e-147		RP11-435I10.5	3	1.065e-14	7.58e-15
Diabetes	SKIV2L	Pancreas	-0.762374	0.0296149	3.87e-146		RP11-1348G14.6	3	8.97667e-15	9.28e-15
Diabetes	SKIV2L	Colon Transverse	-0.758892	0.0294797	3.87e-146		PRR3	3	5.96667e-09	9.71e-15
Diabetes	SKIV2L	Testis	-1.15059	0.0446955	3.87e-146		CABP7	3	3.49333e-14	2.77e-14
Diabetes	SKIV2L	Breast Mammary Tissue	-1.18579	0.0460627	3.87e-146		CENPW	3	2.3103e-10	7.92e-14
Diabetes	SKIV2L	Pituitary	-0.888566	0.034517	3.87e-146		RGL2	3	5.50733e-11	3.22e-12
Diabetes	SKIV2L	Esophagus Mucosa	-1.124	0.0436626	3.87e-146		SBK1	3	3.76687e-08	4.77e-12
Diabetes	SKIV2L	Artery Coronary	-0.748917	0.0290922	3.87e-146		NFATC2IP	3	3.482e-11	5.45e-12
Diabetes	SAPCD1	Colon Sigmoid	0.93569	0.0364812	4.39e-145		RP11-485G7.5	3	1.3066e-10	5.49e-12
Diabetes	MSH5	Colon Sigmoid	0.935118	0.0364589	4.39e-145		GABBR1	3	1.67375e-08	7e-12
Diabetes	RING1	Breast Mammary Tissue	-2.26302	0.0882981	7.2e-145		GGNBP1	3	1.54567e-10	1.07e-11
Diabetes	CFB	Artery Tibial	-2.26167	0.0885079	5.05e-144		ZSCAN31	3	8.63549e-08	6.46e-11
Diabetes	CLIC1	Cells Transformed fibroblasts	-3.09524	0.121175	6.46e-144		SH2B1	3	2.03269e-08	8.08e-11
Diabetes	MRPS18B	Artery Tibial	2.197	0.0865192	3e-142		RN7SL130P	3	9.39667e-11	8.45e-11
Diabetes	RNF5	Thyroid	-1.08694	0.0429181	1.66e-141		SKAP2	3	6.99033e-10	3.15e-10
Diabetes	FLOT1	Skin Not Sun Exposed Suprapubic	1.95674	0.0780358	9.34e-139		ZNF311	3	2.90453e-08	5.36e-10
Diabetes	HCG17	Brain Hypothalamus	-0.553771	0.0220847	9.34e-139		NPIPB6	3	4.50867e-08	1.26e-09
Diabetes	FLOT1	Thyroid	1.08477	0.0432613	9.34e-139		Y_RNA	3	7.23677e-09	2.91e-09
Diabetes	MUC21	Uterus	0.479784	0.0191445	1.32e-138		ZBTB9	3	6.42435e-08	7.73e-09
Diabetes	C4A	Brain Hippocampus	-0.770099	0.0308209	8.63e-138		RP5-874C20.3	3	2.06997e-08	2.1e-08
Diabetes	AGPAT1	Heart Left Ventricle	1.64308	0.0660576	1.44e-136		KIAA1109	3	4.01e-08	2.36e-08
Diabetes	HLA-DMA	Skin Not Sun Exposed Suprapubic	0.89616	0.0362566	7e-135		OLFML3	3	3.34667e-08	3.33e-08
Diabetes	TH	Esophagus Mucosa	-1.43983	0.0583137	1.33e-134		HIST1H3H	3	7.98002e-08	3.64e-08
Diabetes	HLA-DOB	Ovary	0.363823	0.014783	9.64e-134		SF3A3	3	6.28e-08	6.28e-08
Diabetes	HLA-DMA	Brain Hippocampus	0.78735	0.0320285	1.93e-133		XXbac-BPG27H4.8	3	1.12573e-07	6.35e-08
Diabetes	HLA-DMA	Brain Caudate basal ganglia	0.884889	0.0359963	1.93e-133		EIF3CL	3	8.74667e-08	7.35e-08
Diabetes	MSH5	Testis	-1.41364	0.0580975	8.96e-131		EIF3C	3	9.43667e-08	7.35e-08
Diabetes	NELFE	Pancreas	1.38365	0.0570898	9.18e-130		RP11-798G7.8	3	9.31667e-08	7.72e-08
Diabetes	FLOT1	Vagina	1.01395	0.0425367	1.38e-125		RP11-798G7.5	3	7.48667e-08	8.6e-08
Diabetes	PPP1R18	Prostate	-1.22081	0.0512794	2.82e-125		ATG16L1	3	1.25433e-07	1.08e-07
Diabetes	CYP21A2	Pancreas	1.05511	0.0444295	1.15e-124		MAST2	3	1.66667e-07	1.54e-07
Diabetes	C2	Adipose Subcutaneous	2.90666	0.122395	1.15e-124		PHTF1	2	3.73e-90	3.73e-90
Diabetes	GPANK1	Artery Tibial	-2.25359	0.0951464	5.08e-124		LY6G6F	2	4.3702e-76	4.3702e-76
Diabetes	PSORS1C3	Adipose Subcutaneous	0.396907	0.016807	2.67e-123		MIR4640	2	4.15e-40	4.15e-40
Diabetes	PSORS1C3	Artery Aorta	0.404791	0.0171408	2.67e-123		RNY4P10	2	4.385e-30	4.385e-30
Diabetes	PSORS1C3	Esophagus Muscularis	0.345686	0.014638	2.67e-123		XXbac-BPG252P9.9	2	2.82e-25	2.82e-25
Diabetes	PSORS1C3	Skin Sun Exposed Lower leg	0.355208	0.0150413	2.67e-123		DDX39B-AS1	2	1.195e-24	1.195e-24
Diabetes	PSORS1C3	Cells Transformed fibroblasts	0.474703	0.0201013	2.67e-123		RP5-1073O3.7	2	2.32e-19	2.32e-19
Diabetes	PSORS1C3	Nerve Tibial	0.3331	0.0141051	2.67e-123		SAPCD1-AS1	2	5.4e-19	5.4e-19
Diabetes	HLA-DMB	Testis	3.37024	0.144273	1.09e-120		LY6G6E	2	1.595e-16	1.595e-16
Diabetes	PSORS1C3	Uterus	0.311489	0.0133515	2.2e-120		IGF2	2	2.32e-15	2.32e-15
Diabetes	PSORS1C3	Artery Coronary	0.379429	0.0162636	2.2e-120		MAGI3	2	1.825e-13	1.825e-13
Diabetes	PSORS1C3	Breast Mammary Tissue	0.362225	0.0155262	2.2e-120		RP1-46F2.2	2	6.135e-13	6.135e-13
Diabetes	PSORS1C3	Small Intestine Terminal Ileum	0.463784	0.0198793	2.2e-120		ZNF192P2	2	6.215e-13	6.215e-13
Diabetes	PSORS1C3	Artery Tibial	0.362245	0.015527	2.2e-120		GNL1	2	8.245e-13	8.245e-13
Diabetes	PSORS1C3	Stomach	0.401393	0.017205	2.2e-120		ABT1	2	1.353e-11	1.353e-11
Diabetes	PSORS1C3	Thyroid	0.381689	0.0163605	2.2e-120		IL27	2	1.81048e-11	1.81048e-11
Diabetes	PSORS1C3	Heart Left Ventricle	0.368408	0.0157912	2.2e-120		UQCR10	2	3.06519e-11	3.06519e-11
Diabetes	PSORS1C3	Lung	0.325858	0.0140215	1.8e-119		WASF5P	2	4.105e-11	4.105e-11
Diabetes	HLA-DOA	Whole Blood	-2.3761	0.102345	3.1e-119		GPSM3	2	4.315e-11	4.315e-11
Diabetes	MDC1	Whole Blood	3.59583	0.15493	3.66e-119		HOXA5	2	5.2227e-11	5.2227e-11
Diabetes	C6orf136	Whole Blood	-2.78025	0.11979	3.66e-119		HMGA1	2	8.26e-11	8.26e-11
Diabetes	PFDN6	Adipose Subcutaneous	-1.8775	0.0809073	4e-119		NUPR1	2	8.7053e-11	8.7053e-11
Diabetes	PSORS1C3	Whole Blood	0.564789	0.0245106	1.74e-117		HMGN4	2	9.40083e-11	9.40083e-11
Diabetes	PSORS1C3	Pituitary	0.346077	0.0150686	1e-116		ZNF165	2	1.0485e-10	1.0485e-10
Diabetes	PSORS1C3	Adrenal Gland	0.348123	0.0152143	7.14e-116		U91328.20	2	1.101e-10	1.101e-10
Diabetes	AIF1	Heart Left Ventricle	1.48617	0.0651025	2.41e-115		SUMO2P1	2	1.15e-10	1.15e-10
Diabetes	HLA-DOA	Brain Cerebellum	-0.357651	0.0156961	6.31e-115		HCG4P11	2	1.16e-10	1.16e-10
Diabetes	HLA-DOA	Brain Cerebellar Hemisphere	-0.372875	0.0163642	6.31e-115		SYNGAP1	2	1.56e-10	1.56e-10
Diabetes	GTF2H4	Skin Sun Exposed Lower leg	-1.0679	0.046893	8.46e-115		C1QTNF6	2	1.98e-10	1.98e-10
Diabetes	GTF2H4	Testis	-1.19952	0.0526724	8.46e-115		IL15RA	2	2.0655e-10	2.0655e-10
Diabetes	GTF2H4	Colon Transverse	-0.93278	0.0409596	8.46e-115		SBP1	2	2.71e-10	2.71e-10
Diabetes	ZBTB22	Nerve Tibial	2.3668	0.104532	1.68e-113		HOXA3	2	5.77e-10	5.77e-10
Diabetes	RPL7P4	Thyroid	-1.35298	0.0598044	2.55e-113		ZNF322	2	1.345e-09	1.345e-09
Diabetes	SLC44A4	Skin Sun Exposed Lower leg	-1.92967	0.08595	1.25e-111		HNRNPCP4	2	2.17552e-09	2.17552e-09
Diabetes	DXO	Muscle Skeletal	-0.654156	0.0291764	2.47e-111		HIST1H2BG	2	2.30695e-09	2.30695e-09
Diabetes	DDAH2	Thyroid	3.00782	0.134264	3.74e-111		HCG21	2	3.509e-09	3.509e-09
Diabetes	TNXA	Testis	-0.827305	0.0369431	4.5e-111		ZMAT5	2	4.09501e-09	4.09501e-09
Diabetes	VWA7	Lung	-3.83242	0.171255	6.38e-111		BTN3A3	2	5.505e-09	5.505e-09
Diabetes	HLA-DQA1	Brain Frontal Cortex BA9	-0.760948	0.0340491	1.25e-110		RSBN1	2	5.65e-09	5.65e-09
Diabetes	LY6G6D	Adipose Visceral Omentum	-0.915594	0.0409869	1.55e-110		STRN4	2	6.695e-09	6.695e-09
Diabetes	ZBTB12	Thyroid	-2.22343	0.09981	6.23e-110		XXbac-BPG181B23.6	2	1.2467e-08	1.2467e-08
Diabetes	FLOT1	Adipose Subcutaneous	2.05872	0.0926	1.67e-109		DACT3-AS1	2	1.65e-08	1.65e-08
Diabetes	FKBPL	Skin Sun Exposed Lower leg	1.89841	0.0855806	5.05e-109		PCNPP1	2	1.79e-08	1.79e-08
Diabetes	CYP21A1P	Brain Hippocampus	-0.846946	0.038433	1.28e-107		TOB2P1	2	2.10492e-08	2.10492e-08
Diabetes	MUC21	Stomach	-1.62496	0.0738621	2.89e-107		FAM83E	2	2.84e-08	2.84e-08
Diabetes	MUC21	Stomach	-1.62496	0.0738621	2.89e-107		CDK2	2	3.74e-08	3.74e-08
Diabetes	HCG27	Cells EBV-transformed lymphocytes	0.838131	0.0382779	2.84e-106		MCCD1P2	2	4.30018e-08	4.30018e-08
Diabetes	ABHD16A	Artery Aorta	-1.1678	0.053631	4.03e-105		XXbac-BPG248L24.13	2	4.905e-08	4.905e-08
Diabetes	DDAH2	Esophagus Mucosa	1.59587	0.0732899	4.03e-105		BTN3A1	2	5.5815e-08	5.5815e-08
Diabetes	LY6G5C	Brain Anterior cingulate cortex BA24	-0.393778	0.0180842	4.03e-105		BTN1A1	2	5.75e-08	5.75e-08
Diabetes	ABHD16A	Thyroid	-1.56479	0.0718625	4.03e-105		FHL3	2	5.825e-08	5.825e-08
Diabetes	LY6G5B	Stomach	-0.992448	0.0455779	4.03e-105		BATF3	2	6.265e-08	6.265e-08
Diabetes	LY6G5C	Adipose Visceral Omentum	-0.557062	0.0255829	4.03e-105		HIPK1	2	7.25012e-08	7.25012e-08
Diabetes	LY6G5B	Artery Aorta	-0.968736	0.044489	4.03e-105		FMNL1	2	7.57e-08	7.57e-08
Diabetes	LY6G5B	Skin Sun Exposed Lower leg	-1.91864	0.0881131	4.03e-105		HIST1H2BK	2	7.7045e-08	7.7045e-08
Diabetes	HLA-DQB1	Cells Transformed fibroblasts	-1.72591	0.0793618	7.31e-105		RP11-22P6.3	2	9.16485e-08	9.16485e-08
Diabetes	XXbac-BPG252P9.9	Testis	0.971825	0.0447938	2.26e-104		CRHR1	2	9.53e-08	9.53e-08
Diabetes	VWA7	Spleen	-0.577973	0.0266402	2.26e-104		ZNF204P	2	1.061e-07	1.061e-07
Diabetes	FLOT1	Spleen	1.1983	0.0553866	8.38e-104		ZNF192P1	2	1.24502e-07	1.24502e-07
Diabetes	ATP6V1G2	Colon Transverse	-1.57198	0.072924	4.61e-103		SLC22A4	2	1.39e-07	1.39e-07
Diabetes	PRRC2A	Spleen	-0.786332	0.0365668	1.43e-102		DDX39BP2	2	1.4165e-07	1.4165e-07
MS	CYP21A2	Esophagus Gastroesophageal Junction	-0.00597111	0.00027884	9.87e-102		NOD2	2	1.475e-07	1.475e-07
Diabetes	DHX16	Testis	1.75988	0.0823924	3.17e-101		CYLD	2	1.56e-07	1.56e-07
Diabetes	HLA-DQA1	Esophagus Muscularis	-0.660339	0.0309488	5.21e-101		SLC17A3	2	2.01e-07	2.01e-07
Diabetes	HLA-DQA1	Esophagus Mucosa	-0.643927	0.0301796	5.21e-101		PFDN6	1	4e-119	4e-119
Diabetes	HLA-DQA1	Skin Sun Exposed Lower leg	-0.621386	0.0291232	5.21e-101		RPL7P4	1	2.55e-113	2.55e-113
Diabetes	XXbac-BPG248L24.10	Pancreas	0.524582	0.0246104	8.16e-101		AKR7A2P1	1	2.45e-94	2.45e-94
MS	C6orf25	Breast Mammary Tissue	-0.00565852	0.000265759	1.35e-100		CD63	1	1.81e-62	1.81e-62
Diabetes	HLA-DQB2	Colon Transverse	0.515381	0.0242555	3.44e-100		DHFRP2	1	2.27e-62	2.27e-62
Diabetes	ABHD16A	Nerve Tibial	1.57047	0.0741599	1.56e-99		TRIM39	1	7.85e-61	7.85e-61
Diabetes	LST1	Heart Left Ventricle	1.4476	0.0686795	1.28e-98		C6orf10	1	1.1e-55	1.1e-55
Diabetes	HCG27	Vagina	0.659838	0.0314756	1.41e-97		CARS	1	1.16e-55	1.16e-55
Diabetes	HCG4	Esophagus Muscularis	0.324535	0.0154821	1.46e-97		SLC16A1	1	1.53e-54	1.53e-54
Diabetes	HCG4	Nerve Tibial	0.42117	0.0200921	1.46e-97		RDH16	1	2.83e-53	2.83e-53
Diabetes	HCG4	Brain Cerebellum	0.318216	0.0151806	1.46e-97		RAB5B	1	6.32e-53	6.32e-53
Diabetes	HCG4	Prostate	0.453091	0.0216149	1.46e-97		HLA-P	1	1.87e-50	1.87e-50
Diabetes	HCG4	Artery Aorta	0.34479	0.0164483	1.46e-97		HCG4P8	1	2.16e-43	2.16e-43
Diabetes	BAG6	Spleen	-1.00666	0.0480875	2.63e-97		IKZF4	1	3.09e-41	3.09e-41
Diabetes	DXO	Lung	-0.764364	0.0365222	2.93e-97		LTB	1	1.08e-36	1.08e-36
Diabetes	LYPLA2P1	Small Intestine Terminal Ileum	-0.866626	0.0414358	3.92e-97		CTLA4	1	2.81e-36	2.81e-36
Diabetes	NELFE	Muscle Skeletal	2.27848	0.108983	4.65e-97		ICOS	1	2.68e-32	2.68e-32
Diabetes	HLA-DRB1	Colon Sigmoid	-0.760704	0.0564897	2.47e-41		HLA-DRB9	1	3.35e-32	3.35e-32
Diabetes	HLA-DRB1	Brain Putamen basal ganglia	-0.707544	0.0537813	1.57e-39		HCG15	1	1.22e-30	1.22e-30
Diabetes	HLA-DRB1	Artery Coronary	-0.595824	0.0480774	2.85e-35		RPS10	1	1.27e-30	1.27e-30
Diabetes	HLA-DRB1	Vagina	-0.553134	0.0454217	4.08e-34		TRIM27	1	2.52e-30	2.52e-30
Diabetes	HLA-DQB1-AS1	Pituitary	-0.749797	0.0359595	1.49e-96		ERBB3	1	3.87e-30	3.87e-30
Diabetes	HLA-DQB1-AS1	Cells EBV-transformed lymphocytes	-0.668345	0.0320532	1.49e-96		NUDT3	1	4.53e-29	4.53e-29
Diabetes	HLA-DQB1-AS1	Stomach	-0.732426	0.0351264	1.49e-96		RP1-313I6.12	1	1.72e-28	1.72e-28
Diabetes	HLA-DQB1-AS1	Pancreas	-0.869893	0.0417192	1.49e-96		PA2G4	1	1.63e-27	1.63e-27
Diabetes	HLA-DQB1-AS1	Testis	-0.738603	0.0354227	1.49e-96		MAS1L	1	7.42e-26	7.42e-26
Diabetes	HLA-DQB1	Artery Coronary	-0.68239	0.0327267	1.49e-96		MYL6B	1	4.83e-24	4.83e-24
Diabetes	XXbac-BPG299F13.14	Colon Transverse	0.814191	0.0392393	1.24e-95		PTEN	1	5.83e-24	5.83e-24
Diabetes	AKR7A2P1	Brain Cortex	-0.418381	0.0203043	2.45e-94		HIST1H2BO	1	7.55e-23	7.55e-23
Diabetes	LY6G6C	Testis	-1.23267	0.0599008	4.28e-94		RN7SL471P	1	1.06e-22	1.06e-22
Diabetes	HLA-DQB1-AS1	Adipose Visceral Omentum	-0.664911	0.0324442	2.44e-93		DUSP8	1	8.47e-22	8.47e-22
Diabetes	NELFE	Adipose Subcutaneous	1.24325	0.0606653	2.46e-93		KRTAP5-6	1	8.47e-22	8.47e-22
Diabetes	NELFE	Skin Sun Exposed Lower leg	1.09966	0.0537662	5.7e-93		MCCD1P1	1	1.27e-21	1.27e-21
Diabetes	NELFE	Cells Transformed fibroblasts	2.65577	0.12985	5.7e-93		AC009299.2	1	1.05e-18	1.05e-18
Diabetes	HCP5	Cells Transformed fibroblasts	-0.760297	0.0372348	1.13e-92		ZKSCAN4	1	1.17e-18	1.17e-18
Diabetes	DXO	Brain Caudate basal ganglia	-0.603874	0.0296741	4.62e-92		DEXI	1	2.58e-17	2.58e-17
Diabetes	NELFE	Breast Mammary Tissue	1.37734	0.0677836	8.6e-92		TRIM26BP	1	6.32e-17	6.32e-17
Diabetes	NELFE	Nerve Tibial	1.31083	0.0646068	1.6e-91		OR2H5P	1	1.81e-16	1.81e-16
Diabetes	NELFE	Esophagus Muscularis	1.40271	0.0691352	1.6e-91		FAM210A	1	2.59e-16	2.59e-16
Diabetes	NELFE	Artery Tibial	1.88676	0.0929929	1.6e-91		NKAPL	1	3.15e-16	3.15e-16
Diabetes	AGPAT1	Ovary	-0.704507	0.0348662	8.67e-91		C6orf47	1	4.19e-16	4.19e-16
Diabetes	HLA-DQB1-AS1	Brain Frontal Cortex BA9	-0.684996	0.0339277	1.2e-90		HTATSF1P	1	4.61e-16	4.61e-16
Diabetes	PHTF1	Brain Cerebellar Hemisphere	-0.820696	0.0406677	1.45e-90		PSMD7	1	6.84e-16	6.84e-16
Diabetes	PHTF1	Cells Transformed fibroblasts	-1.01343	0.0503939	6.01e-90		SH2B3	1	1.67e-15	1.67e-15
Diabetes	AP4B1-AS1	Cells Transformed fibroblasts	-0.602293	0.0300392	2.01e-89		ATP2A1	1	2.58e-15	2.58e-15
Diabetes	MICB	Muscle Skeletal	1.27325	0.063543	2.59e-89		TMED1	1	2.99e-15	2.99e-15
Diabetes	MICB	Heart Left Ventricle	1.03926	0.0521675	2.65e-88		RP4-730K3.3	1	3.06e-15	3.06e-15
Diabetes	MICB	Whole Blood	1.12567	0.056524	3.02e-88		IL12RB2	1	3.82e-15	3.82e-15
Diabetes	PSORS1C3	Ovary	0.302412	0.0152047	5.03e-88		NIPSNAP1	1	2.77e-14	2.77e-14
Diabetes	PRRT1	Lung	2.31723	0.116609	7.15e-88		CUX2	1	4.42e-14	4.42e-14
Diabetes	HCG20	Brain Caudate basal ganglia	0.370675	0.0186535	7.18e-88		SEC1P	1	8.41e-14	8.41e-14
Diabetes	HCG20	Liver	0.812145	0.0408741	7.48e-88		AP001046.5	1	9.34e-14	9.34e-14
Diabetes	FLOT1	Brain Cerebellum	0.500938	0.0252162	8.06e-88		CCNA2	1	1.41e-13	1.41e-13
Diabetes	LTA	Stomach	0.688342	0.0346621	9.27e-88		ZKSCAN3	1	1.83e-13	1.83e-13
Diabetes	FLOT1	Artery Aorta	1.50747	0.0759254	1e-87		RP1-153G14.4	1	2.36e-13	2.36e-13
Diabetes	IER3	Whole Blood	1.10438	0.0556231	1e-87		HOXA7	1	2.59e-13	2.59e-13
Diabetes	HLA-DQB2	Brain Anterior cingulate cortex BA24	-0.851721	0.0430085	2.77e-87		RPL41	1	4.35e-13	4.35e-13
Diabetes	MICB	Thyroid	0.934743	0.0473094	6.84e-87		HIST1H3E	1	5.37e-13	5.37e-13
Diabetes	C6orf48	Thyroid	-1.73161	0.0877803	1.27e-86		MAPKAPK5	1	5.51e-13	5.51e-13
Diabetes	BRD2	Nerve Tibial	2.77538	0.141275	6.36e-86		RP3-473L9.4	1	6.95e-13	6.95e-13
Diabetes	BRD2	Cells Transformed fibroblasts	3.89531	0.198283	6.36e-86		RP1-46F2.3	1	7.4e-13	7.4e-13
RA	SAPCD1	Lung	0.0211431	0.00107641	6.75e-86		HIST1H2BJ	1	1.15e-12	1.15e-12
Diabetes	TNXB	Brain Anterior cingulate cortex BA24	0.53835	0.027416	7.57e-86		KCNJ14	1	1.24e-12	1.24e-12
Diabetes	FLOT1	Brain Cerebellar Hemisphere	0.513156	0.0262838	6.91e-85		CD226	1	1.75e-12	1.75e-12
Diabetes	FLOT1	Brain Cerebellar Hemisphere	0.513156	0.0262838	6.91e-85		ITGA7	1	1.86e-12	1.86e-12
Diabetes	HCG20	Brain Anterior cingulate cortex BA24	0.337648	0.0172943	6.91e-85		BRAP	1	2.13e-12	2.13e-12
Diabetes	HCG20	Brain Anterior cingulate cortex BA24	0.337648	0.0172943	6.91e-85		CTD-3088G3.4	1	2.38e-12	2.38e-12
Diabetes	HCG20	Brain Cerebellum	0.486996	0.0249718	1.06e-84		ACTN1	1	2.74e-12	2.74e-12
Diabetes	NFKBIL1	Artery Aorta	2.09744	0.107616	1.33e-84		ETS2	1	3.19e-12	3.19e-12
Diabetes	HLA-DMA	Artery Tibial	1.08824	0.0558565	1.54e-84		MLN	1	3.77e-12	3.77e-12
Diabetes	HLA-DMA	Colon Transverse	0.975567	0.0500735	1.54e-84		PTPN11	1	4.03e-12	4.03e-12
Diabetes	HLA-DMA	Testis	0.524146	0.0269408	2.62e-84		APOBR	1	4.93e-12	4.93e-12
Diabetes	DXO	Nerve Tibial	-1.1861	0.0612758	1.79e-83		ZSCAN16-AS1	1	1.05e-11	1.05e-11
Diabetes	TNXA	Lung	-1.42344	0.0741144	3.3e-82		RP11-77C3.3	1	1.13e-11	1.13e-11
Diabetes	TNXA	Artery Tibial	-0.923851	0.0481022	3.3e-82		OR1F12	1	1.14e-11	1.14e-11
Diabetes	TNXA	Adipose Subcutaneous	-1.10368	0.0574652	3.3e-82		ANKRD55	1	1.39e-11	1.39e-11
Diabetes	LY6G5C	Brain Caudate basal ganglia	-0.237834	0.0123909	4.13e-82		RPL35P2	1	1.49e-11	1.49e-11
Diabetes	LY6G5B	Lung	-1.2296	0.0640608	4.13e-82		CCDC101	1	1.55e-11	1.55e-11
Diabetes	LY6G5C	Brain Frontal Cortex BA9	-0.51581	0.0268731	4.13e-82		RBM17	1	2.18e-11	2.18e-11
Diabetes	STK19P	Prostate	-0.47375	0.0246905	4.71e-82		TNNT3	1	2.45e-11	2.45e-11
Diabetes	TNXA	Spleen	-0.531057	0.0276929	5.8e-82		HIST1H1C	1	2.63e-11	2.63e-11
Diabetes	TNXA	Adipose Visceral Omentum	-0.863204	0.0450132	5.8e-82		RP5-1186N24.3	1	3.45e-11	3.45e-11
Diabetes	TNXA	Ovary	-0.489151	0.0255076	5.8e-82		RP1-265C24.5	1	3.68e-11	3.68e-11
Diabetes	LY6G5B	Heart Left Ventricle	-1.02226	0.0533102	5.92e-82		RP11-554I8.2	1	4.06e-11	4.06e-11
Diabetes	LY6G5C	Esophagus Muscularis	-0.570583	0.0297557	5.92e-82		UBD	1	4.57e-11	4.57e-11
Diabetes	LY6G5B	Esophagus Mucosa	-0.754345	0.0393387	5.92e-82		WNT2	1	1.02e-10	1.02e-10
Diabetes	TNXA	Esophagus Muscularis	-0.99548	0.0519231	6.32e-82		CS	1	1.39e-10	1.39e-10
RA	VWA7	Colon Transverse	0.0172534	0.000900803	9.07e-82		RP11-75L1.2	1	1.4e-10	1.4e-10
Diabetes	RNU6-850P	Skin Sun Exposed Lower leg	0.938557	0.0490347	1.16e-81		ACAP1	1	1.9e-10	1.9e-10
Diabetes	HLA-DMA	Cells Transformed fibroblasts	0.366632	0.0191605	1.3e-81		M6PR	1	2.04e-10	2.04e-10
Diabetes	HLA-DMA	Brain Cortex	0.329282	0.0172232	1.77e-81		TRIM15	1	2.09e-10	2.09e-10
Diabetes	HLA-DMA	Esophagus Muscularis	0.796894	0.0416819	1.77e-81		TUBB	1	2.12e-10	2.12e-10
Diabetes	PRRC2A	Adipose Subcutaneous	1.95382	0.102334	2.91e-81		RPL37	1	2.75e-10	2.75e-10
Diabetes	VARS	Esophagus Mucosa	-1.73585	0.0909601	3.45e-81		RP11-75L1.1	1	2.84e-10	2.84e-10
Diabetes	HLA-DMA	Brain Nucleus accumbens basal ganglia	0.492416	0.0258108	3.86e-81		CLEC2B	1	3.03e-10	3.03e-10
Diabetes	HLA-DQB1	Prostate	-0.664122	0.0348216	4.3e-81		HIST1H2BM	1	3.28e-10	3.28e-10
Diabetes	HLA-DQB1	Brain Cerebellar Hemisphere	-0.675267	0.035406	4.3e-81		PGBD1	1	3.53e-10	3.53e-10
Diabetes	HLA-DQB1	Cells EBV-transformed lymphocytes	-0.585077	0.0306771	4.3e-81		DDR1-AS1	1	5.3e-10	5.3e-10
Diabetes	HLA-DQB1	Brain Hypothalamus	-0.677451	0.0355205	4.3e-81		AC091132.1	1	6.52e-10	6.52e-10
Diabetes	HLA-DQB1	Esophagus Mucosa	-0.61986	0.0325009	4.3e-81		MAPT-AS1	1	6.52e-10	6.52e-10
Diabetes	LY6G5B	Muscle Skeletal	-1.05642	0.055392	4.33e-81		PRM2	1	7.77e-10	7.77e-10
Diabetes	LY6G5C	Breast Mammary Tissue	-0.536042	0.0281215	5.26e-81		ATXN2L	1	8.03e-10	8.03e-10
Diabetes	LY6G5C	Stomach	-0.882395	0.0462916	5.26e-81		HOTAIRM1	1	1.05e-09	1.05e-09
Diabetes	LY6G5C	Brain Putamen basal ganglia	-0.266571	0.0139847	5.26e-81		HOXA2	1	1.05e-09	1.05e-09
Diabetes	LY6G5B	Pancreas	-0.748188	0.0392509	5.26e-81		RP11-435I10.3	1	1.13e-09	1.13e-09
Diabetes	LY6G5C	Adipose Subcutaneous	-0.531987	0.0279087	5.26e-81		C6orf1	1	1.16e-09	1.16e-09
Diabetes	LY6G5B	Nerve Tibial	-0.981649	0.0514986	5.26e-81		OTUD3	1	1.2e-09	1.2e-09
Diabetes	LY6G5C	Artery Aorta	-0.772565	0.0405298	5.26e-81		SLC17A4	1	1.3e-09	1.3e-09
Diabetes	GPANK1	Muscle Skeletal	1.02823	0.0539423	5.26e-81		HOXA1	1	1.77e-09	1.77e-09
Diabetes	LY6G5B	Skin Not Sun Exposed Suprapubic	-1.76907	0.0928077	5.26e-81		XXbac-BPG308K3.5	1	1.78e-09	1.78e-09
Diabetes	LY6G5C	Lung	-0.483741	0.0253777	5.26e-81		RP11-252K23.2	1	2.58e-09	2.58e-09
Diabetes	LY6G5C	Brain Nucleus accumbens basal ganglia	-0.326504	0.0171288	5.26e-81		RGS18	1	2.99e-09	2.99e-09
Diabetes	LY6G5B	Breast Mammary Tissue	-0.935477	0.0490764	5.26e-81		SP6	1	3.17e-09	3.17e-09
Diabetes	ABHD16A	Cells Transformed fibroblasts	-1.16486	0.0611372	6.18e-81		AF064858.11	1	3.29e-09	3.29e-09
Diabetes	PSORS1C1	Heart Atrial Appendage	-0.416615	0.0218747	7.16e-81		AF064858.8	1	3.85e-09	3.85e-09
Diabetes	DXO	Liver	0.775931	0.040832	1.61e-80		RP11-396B14.2	1	4.27e-09	4.27e-09
Diabetes	AP4B1-AS1	Brain Cerebellum	-0.586524	0.0308702	1.72e-80		RP11-457M11.5	1	4.87e-09	4.87e-09
Diabetes	PRR3	Heart Atrial Appendage	-1.36275	0.0717693	2.15e-80		RP11-783K16.5	1	4.93e-09	4.93e-09
Diabetes	LY6G5C	Adrenal Gland	-1.09203	0.0575293	2.4e-80		CAMK4	1	5.11e-09	5.11e-09
Diabetes	BTNL2	Brain Frontal Cortex BA9	-1.12613	0.059327	2.41e-80		HOXA4	1	5.64e-09	5.64e-09
Diabetes	DXO	Esophagus Mucosa	-3.72094	0.196028	2.42e-80		DPCR1	1	6.13e-09	6.13e-09
Diabetes	GTF2H4	Cells EBV-transformed lymphocytes	-0.575567	0.0303458	3.2e-80		GPR137	1	6.98e-09	6.98e-09
Diabetes	LY6G6F	Thyroid	-1.0332	0.0545107	4.09e-80		RP11-166B2.8	1	7.57e-09	7.57e-09
Diabetes	ABHD16A	Artery Tibial	-1.36176	0.0718454	4.09e-80		PGM1	1	7.65e-09	7.65e-09
Diabetes	LY6G5C	Nerve Tibial	-0.572419	0.0302003	4.09e-80		PNPO	1	7.68e-09	7.68e-09
Diabetes	LY6G5C	Brain Cortex	-0.392556	0.0207109	4.09e-80		TBKBP1	1	7.68e-09	7.68e-09
Diabetes	HCG20	Thyroid	0.557504	0.029431	5.07e-80		OR5V1	1	1.03e-08	1.03e-08
Diabetes	C6orf48	Cells Transformed fibroblasts	-1.65937	0.0877444	9.18e-80		DOK6	1	1.16e-08	1.16e-08
Diabetes	HSPA1B	Artery Tibial	-1.01543	0.0536941	9.18e-80		HIST1H4K	1	1.27e-08	1.27e-08
Diabetes	DDX39B	Skin Sun Exposed Lower leg	-1.52965	0.0809057	1.01e-79		TMPRSS6	1	1.39e-08	1.39e-08
Diabetes	ATAT1	Colon Transverse	-1.33419	0.0707391	2.4e-79		HIST1H1E	1	1.96e-08	1.96e-08
Diabetes	ABHD16A	Adrenal Gland	-0.88024	0.0467278	3.71e-79		PRKCQ-AS1	1	2e-08	2e-08
Diabetes	LY6G5C	Testis	-1.11407	0.0591408	3.71e-79		PACSIN1	1	2.66e-08	2.66e-08
Diabetes	LY6G5B	Adipose Subcutaneous	-1.01341	0.053809	4.01e-79		RP11-166B2.5	1	2.66e-08	2.66e-08
Diabetes	CYP21A2	Stomach	0.727527	0.0387602	1.33e-78		RPS6KA4	1	2.67e-08	2.67e-08
Diabetes	LY6G5B	Whole Blood	-1.26333	0.067362	1.78e-78		MUC22	1	2.77e-08	2.77e-08
Diabetes	LY6G5B	Artery Tibial	-1.1489	0.0612605	1.78e-78		RP5-1011O1.2	1	3.38e-08	3.38e-08
Diabetes	LY6G5B	Testis	-0.633918	0.0338011	1.78e-78		HIST1H1D	1	4.04e-08	4.04e-08
Diabetes	LY6G5C	Muscle Skeletal	-0.454905	0.024256	1.78e-78		MAL2	1	4.08e-08	4.08e-08
Diabetes	LY6G5B	Esophagus Muscularis	-0.842574	0.0449269	1.78e-78		NOTCH2	1	4.1e-08	4.1e-08
Diabetes	LY6G5B	Thyroid	-0.89078	0.0474973	1.78e-78		NOV	1	4.35e-08	4.35e-08
Diabetes	LY6G5C	Brain Hypothalamus	-0.350434	0.0186855	1.78e-78		HIST1H2AG	1	4.4e-08	4.4e-08
Diabetes	LY6G5C	Spleen	-0.381148	0.0203232	1.78e-78		UTP11L	1	4.47e-08	4.47e-08
Diabetes	LY6G5B	Cells Transformed fibroblasts	-0.826911	0.0440917	1.78e-78		SNX20	1	4.48e-08	4.48e-08
Diabetes	LY6G5C	Esophagus Mucosa	-0.656558	0.0350083	1.78e-78		PDE4A	1	5e-08	5e-08
Diabetes	LY6G5C	Skin Not Sun Exposed Suprapubic	-0.538441	0.0287102	1.78e-78		RP11-90D4.3	1	5.18e-08	5.18e-08
Diabetes	LY6G5C	Artery Tibial	-0.865658	0.0461577	1.78e-78		RP11-436I9.5	1	5.18e-08	5.18e-08
Diabetes	HLA-DMA	Pancreas	0.377782	0.0201521	2.07e-78		TMCO4	1	5.33e-08	5.33e-08
Diabetes	HLA-DMB	Brain Frontal Cortex BA9	0.406473	0.0216826	2.07e-78		RP11-669E14.6	1	5.68e-08	5.68e-08
Diabetes	HLA-DMA	Esophagus Mucosa	0.657053	0.0350493	2.07e-78		NCOA1	1	5.78e-08	5.78e-08
Diabetes	LY6G5C	Brain Cerebellum	-0.261237	0.01394	2.33e-78		CTC-429L19.3	1	5.85e-08	5.85e-08
Diabetes	LY6G5C	Skin Sun Exposed Lower leg	-0.341787	0.0182383	2.33e-78		IL5	1	5.87e-08	5.87e-08
Diabetes	LY6G5C	Colon Sigmoid	-0.470309	0.0250965	2.33e-78		TRIM38	1	6.75e-08	6.75e-08
Diabetes	LY6G5C	Brain Cerebellar Hemisphere	-0.334649	0.0178574	2.33e-78		SRGAP2C	1	8.8e-08	8.8e-08
Diabetes	LY6G5B	Colon Transverse	-0.872836	0.046576	2.33e-78		CDSN	1	9.85e-08	9.85e-08
Diabetes	POU5F1	Muscle Skeletal	0.518968	0.0277849	7.47e-78		ANO7	1	1e-07	1e-07
Diabetes	HCP5	Skin Sun Exposed Lower leg	-1.30921	0.0710034	6.42e-76		ADCY3	1	1.07e-07	1.07e-07
Diabetes	LY6G6F	Esophagus Mucosa	0.731041	0.0396829	8.74e-76		AC005775.2	1	1.1e-07	1.1e-07
Diabetes	CFB	Small Intestine Terminal Ileum	-1.93366	0.105068	1.22e-75		INPP5B	1	1.12e-07	1.12e-07
Diabetes	IER3	Cells Transformed fibroblasts	1.77674	0.0969427	4.97e-75		FAM215B	1	1.14e-07	1.14e-07
Diabetes	HLA-DMB	Thyroid	-0.991696	0.0541908	8.26e-75		RP11-239L20.6	1	1.38e-07	1.38e-07
Diabetes	HLA-DMA	Muscle Skeletal	0.436943	0.0238766	8.26e-75		RP11-705C15.2	1	1.45e-07	1.45e-07
Diabetes	LY6G5C	Cells Transformed fibroblasts	-1.06458	0.0582381	1.2e-74		CCDC17	1	1.54e-07	1.54e-07
Diabetes	HLA-DRB6	Thyroid	0.565699	0.0329547	4.77e-66		AP2S1	1	1.57e-07	1.57e-07
Diabetes	DXO	Cells Transformed fibroblasts	-0.601022	0.0331764	2.39e-73		GSDMB	1	1.59e-07	1.59e-07
Diabetes	DXO	Brain Nucleus accumbens basal ganglia	-0.570731	0.0315044	2.39e-73		FTH1P22	1	1.62e-07	1.62e-07
Diabetes	EHMT2	Adipose Subcutaneous	2.39757	0.132427	2.92e-73		RPL13AP	1	1.69e-07	1.69e-07
Diabetes	HCG27	Lung	0.83597	0.0463325	8.98e-73		GRM4	1	1.75e-07	1.75e-07
Diabetes	HCG27	Colon Sigmoid	0.519239	0.028826	1.54e-72		RP11-293E1.1	1	2.02e-07	2.02e-07
Diabetes	HCG27	Uterus	0.499303	0.0277633	2.59e-72		C11orf21	1	2.04e-07	2.04e-07
Diabetes	MICB	Heart Atrial Appendage	0.494671	0.0275532	4.52e-72		ARL17B	1	2.14e-07	2.14e-07
Diabetes	MICB	Adrenal Gland	0.402778	0.0224348	4.52e-72		CBX1	1	2.27e-07	2.27e-07
Diabetes	MICB	Lung	0.578782	0.0322382	4.52e-72		MXD3	1	2.3e-07	2.3e-07
Diabetes	MICB	Stomach	0.487632	0.0271611	4.52e-72		RP3-388E23.2	1	2.36e-07	2.36e-07
Diabetes	MICB	Esophagus Muscularis	0.476373	0.026534	4.52e-72
Diabetes	MICB	Esophagus Gastroesophageal Junction	0.533792	0.0297323	4.52e-72
Diabetes	MICB	Colon Transverse	0.535799	0.0298441	4.52e-72
Diabetes	MICB	Adipose Visceral Omentum	0.535243	0.0298131	4.52e-72
Diabetes	HLA-DRA	Whole Blood	-1.99024	0.110942	5.8e-72
Diabetes	LINC00243	Spleen	0.451585	0.0251872	6.98e-72
Diabetes	XXbac-BPG181B23.7	Skin Sun Exposed Lower leg	0.244084	0.013619	7.9e-72
Diabetes	PRRT1	Colon Transverse	3.56102	0.199078	1.47e-71
Diabetes	MICA	Brain Cerebellum	0.465656	0.0260354	1.53e-71
RA	LY6G5B	Heart Atrial Appendage	-0.0163252	0.000913267	1.83e-71
Diabetes	XXbac-BPG181B23.7	Cells Transformed fibroblasts	0.28238	0.0158085	2.31e-71
Diabetes	DXO	Brain Putamen basal ganglia	-0.605504	0.0339066	2.5e-71
Diabetes	STK19P	Pituitary	0.275658	0.01546	4.1e-71
Diabetes	LY6G5B	Brain Frontal Cortex BA9	-0.895882	0.0502446	4.1e-71
Diabetes	XXbac-BPG181B23.7	Cells EBV-transformed lymphocytes	0.25874	0.0145347	6.88e-71
Diabetes	XXbac-BPG181B23.7	Muscle Skeletal	0.307648	0.0172822	6.88e-71
Diabetes	IER3	Esophagus Muscularis	0.869538	0.0489061	1.01e-70
Diabetes	XXbac-BPG181B23.7	Esophagus Mucosa	0.274089	0.0155135	7.42e-70
Diabetes	ATP6V1G2	Skin Sun Exposed Lower leg	-0.694215	0.0393323	1.02e-69
Diabetes	ATP6V1G2	Colon Sigmoid	-1.0585	0.0599718	1.02e-69
Diabetes	XXbac-BPG181B23.7	Breast Mammary Tissue	0.250714	0.0142105	1.15e-69
Diabetes	IFITM4P	Heart Atrial Appendage	0.472406	0.026807	1.66e-69
Diabetes	RPL23AP1	Adrenal Gland	-0.373078	0.0211725	1.7e-69
Diabetes	IFITM4P	Brain Nucleus accumbens basal ganglia	0.391435	0.0222143	1.7e-69
Diabetes	CYP21A2	Prostate	-0.466272	0.0264971	2.59e-69
MS	XXbac-BPG254F23.6	Breast Mammary Tissue	0.00229989	0.000130709	2.67e-69
Diabetes	XXbac-BPG181B23.7	Adipose Subcutaneous	0.261442	0.0148599	2.75e-69
Diabetes	XXbac-BPG181B23.7	Thyroid	0.258855	0.0147214	3.29e-69
Diabetes	ATP6V1G2	Lung	-0.958907	0.054548	3.56e-69
Diabetes	C6orf25	Thyroid	-0.988564	0.0563152	5.53e-69
Diabetes	XXbac-BPG181B23.7	Brain Hippocampus	0.273705	0.0155951	5.88e-69
Diabetes	PSORS1C3	Vagina	0.259369	0.014782	6.35e-69
Diabetes	XXbac-BPG181B23.7	Small Intestine Terminal Ileum	0.240257	0.0136962	6.87e-69
Diabetes	XXbac-BPG181B23.7	Stomach	0.257806	0.0147051	8.2e-69
Diabetes	XXbac-BPG181B23.7	Nerve Tibial	0.260899	0.0148815	8.2e-69
Diabetes	XXbac-BPG181B23.7	Spleen	0.248938	0.0141993	8.2e-69
Diabetes	XXbac-BPG181B23.7	Skin Not Sun Exposed Suprapubic	0.24291	0.0138555	8.2e-69
Diabetes	XXbac-BPG181B23.7	Vagina	0.267276	0.0152452	8.2e-69
Diabetes	HLA-DRB6	Lung	0.515714	0.0300428	4.77e-66
Diabetes	HLA-DRB6	Small Intestine Terminal Ileum	0.520231	0.0303059	4.77e-66
Diabetes	HLA-DRB6	Adrenal Gland	0.468617	0.0272992	4.77e-66
Diabetes	ATP6V1G2	Artery Tibial	-0.535812	0.0306175	1.43e-68
Diabetes	ATP6V1G2	Skin Not Sun Exposed Suprapubic	-0.513863	0.0293633	1.43e-68
Diabetes	ATP6V1G2	Esophagus Gastroesophageal Junction	-0.521945	0.0298251	1.43e-68
Diabetes	ATP6V1G2	Breast Mammary Tissue	-0.477492	0.027285	1.43e-68
Diabetes	ATP6V1G2	Testis	-0.758949	0.0433681	1.43e-68
Diabetes	ATP6V1G2	Esophagus Muscularis	-0.722079	0.0412612	1.43e-68
Diabetes	ATP6V1G2	Cells Transformed fibroblasts	-0.486073	0.0277753	1.43e-68
Diabetes	ATP6V1G2	Adipose Subcutaneous	-0.597208	0.0341258	1.43e-68
Diabetes	ATP6V1G2	Nerve Tibial	-0.493386	0.0281932	1.43e-68
Diabetes	ATP6V1G2	Ovary	-0.404448	0.0231111	1.43e-68
Diabetes	ATP6V1G2	Adipose Visceral Omentum	-0.47079	0.026902	1.43e-68
Diabetes	MDC1	Prostate	0.555305	0.0317314	1.43e-68
Diabetes	ATP6V1G2	Pituitary	-0.39711	0.0226917	1.43e-68
Diabetes	ATP6V1G2	Thyroid	-0.508852	0.029077	1.43e-68
Diabetes	ATP6V1G2	Artery Aorta	-0.560569	0.0320322	1.43e-68
MS	HLA-DQB1	Uterus	0.0016271	9.3e-05	1.78e-68
Diabetes	HLA-DQB1-AS1	Muscle Skeletal	-0.626358	0.040044	3.78e-55
MS	HLA-DQB1	Esophagus Gastroesophageal Junction	0.002048	0.000117112	1.78e-68
MS	HLA-DQB1	Colon Transverse	0.0020025	0.00011451	1.78e-68
MS	HLA-DQB1	Cells Transformed fibroblasts	0.00426538	0.000243988	1.97e-68
MS	HLA-DQB1	Cells EBV-transformed lymphocytes	0.00177454	0.000101512	1.99e-68
MS	HLA-DQB1	Brain Hypothalamus	0.00205472	0.000117539	1.99e-68
MS	HLA-DQB1	Prostate	0.00201429	0.000115227	1.99e-68
MS	HLA-DQB1	Brain Cerebellar Hemisphere	0.0020481	0.00011716	1.99e-68
MS	HLA-DQB1	Esophagus Mucosa	0.00188004	0.000107547	1.99e-68
Diabetes	HLA-DRB6	Artery Aorta	0.511468	0.0297955	4.77e-66
Diabetes	PPT2	Brain Cerebellum	-0.875616	0.0501363	2.66e-68
Diabetes	PRRT1	Heart Atrial Appendage	1.11444	0.0638111	2.66e-68
MS	XXbac-BPG254F23.6	Spleen	0.00188063	0.000107701	2.81e-68
Diabetes	DDX39B-AS1	Adipose Visceral Omentum	-0.655872	0.0375804	3.29e-68
Diabetes	HLA-DRB6	Esophagus Muscularis	0.518368	0.0302624	9e-66
Diabetes	HLA-DRB6	Pancreas	0.58031	0.0338786	9e-66
Diabetes	HLA-DRB6	Adipose Subcutaneous	0.51069	0.0298142	9e-66
Diabetes	HLA-DRB6	Uterus	0.491283	0.0287036	1.13e-65
Diabetes	HLA-DRB6	Testis	0.54684	0.0319496	1.13e-65
Diabetes	HLA-DRB6	Stomach	0.619415	0.0361898	1.13e-65
Diabetes	HLA-DRB6	Breast Mammary Tissue	0.495765	0.0290661	3.13e-65
Diabetes	HLA-DRB6	Heart Atrial Appendage	0.472761	0.0277174	3.13e-65
Diabetes	HLA-DRB6	Esophagus Gastroesophageal Junction	0.49336	0.0294321	4.58e-63
Diabetes	HLA-DRB1	Brain Cortex	-0.501922	0.0412778	5.1e-34
Diabetes	PRRC2A	Testis	-1.36784	0.0786269	8.75e-68
Diabetes	HSPA1B	Skin Sun Exposed Lower leg	-1.08927	0.062614	8.75e-68
MS	XXbac-BPG254F23.6	Artery Tibial	0.00276885	0.000159219	9.79e-68
MS	XXbac-BPG254F23.6	Nerve Tibial	0.00197003	0.000113284	9.79e-68
Diabetes	NRM	Colon Transverse	-1.29607	0.0746831	1.83e-67
Diabetes	HLA-DRB6	Liver	0.479727	0.0399958	3.8e-33
Diabetes	HLA-DRB6	Brain Cerebellum	0.517074	0.0431096	3.8e-33
Diabetes	HLA-DRB6	Pituitary	0.337187	0.0347597	3e-22
Diabetes	HLA-DRB6	Heart Left Ventricle	0.344603	0.0356684	4.4e-22
Diabetes	HLA-DRB6	Adipose Visceral Omentum	0.3597	0.037231	4.4e-22
Diabetes	HLA-DRB6	Ovary	0.367654	0.0383402	8.87e-22
Diabetes	HLA-DRB6	Artery Coronary	0.293836	0.0375868	5.39e-15
Diabetes	XXbac-BPG299F13.14	Stomach	-0.578338	0.0334148	4.1e-67
Diabetes	NOTCH4	Colon Transverse	-0.815255	0.0472354	9.51e-67
Diabetes	HLA-DRB6	Vagina	0.282855	0.0361822	5.39e-15
Diabetes	HLA-DRB6	Brain Anterior cingulate cortex BA24	0.285711	0.0377628	3.85e-14
Diabetes	HLA-DRB6	Spleen	0.260006	0.0349281	9.77e-14
Diabetes	HLA-DRB6	Brain Cortex	0.292714	0.039413	1.11e-13
MS	HLA-DRB6	Brain Putamen basal ganglia	-0.0014708	0.000109685	5.34e-41
MS	CYP21A2	Ovary	-0.00480272	0.000279995	5.98e-66
MS	HLA-DRB6	Colon Transverse	-0.00152028	0.000113527	6.8e-41
MS	HLA-DRB6	Heart Atrial Appendage	-0.00133932	0.00010009	7.79e-41
MS	HLA-DRB6	Breast Mammary Tissue	-0.00140449	0.00010496	7.79e-41
MS	HLA-DRB6	Pituitary	-0.00137887	0.000103057	7.94e-41
MS	HLA-DRB6	Brain Hypothalamus	-0.00142718	0.000106668	7.96e-41
MS	HLA-DRB6	Testis	-0.00154031	0.000115153	8.33e-41
MS	HLA-DQB1	Ovary	0.00167957	9.83e-05	1.63e-65
MS	HLA-DRB6	Stomach	-0.00174473	0.000130436	8.33e-41
MS	HLA-DRB6	Uterus	-0.00138382	0.000103454	8.33e-41
Diabetes	HCG23	Testis	0.304301	0.0178946	7.52e-65
Diabetes	IER3	Adipose Visceral Omentum	1.12318	0.0661206	1.03e-64
MS	HLA-DRB6	Adipose Subcutaneous	-0.00144103	0.000107812	9.54e-41
Diabetes	HLA-DRB1	Adipose Visceral Omentum	-0.51322	0.0425633	1.76e-33
Diabetes	HLA-DRB1	Small Intestine Terminal Ileum	-0.644526	0.053453	1.76e-33
Diabetes	HLA-DRB1	Heart Atrial Appendage	-0.485513	0.0402655	1.76e-33
Diabetes	DDAH2	Cells EBV-transformed lymphocytes	-0.643132	0.0380929	5.98e-64
Diabetes	RXRB	Liver	-1.11827	0.0662564	6.54e-64
Diabetes	FKBPL	Cells Transformed fibroblasts	-1.15338	0.0684878	1.23e-63
Diabetes	PSORS1C2	Esophagus Mucosa	0.24846	0.0148175	4.19e-63
MS	HLA-DRB6	Esophagus Muscularis	-0.00146269	0.000109433	9.54e-41
Diabetes	HLA-DQA1	Brain Caudate basal ganglia	-0.772862	0.0461728	6.87e-63
Diabetes	HLA-DQA1	Brain Nucleus accumbens basal ganglia	-0.785211	0.0469106	6.87e-63
Diabetes	PPP1R18	Esophagus Muscularis	-1.41746	0.0846872	6.97e-63
Diabetes	TCF19	Esophagus Mucosa	0.528727	0.0316949	1.78e-62
Diabetes	TCF19	Skin Sun Exposed Lower leg	0.789903	0.0473513	1.78e-62
Diabetes	CD63	Pancreas	0.890454	0.0533827	1.81e-62
Diabetes	DHFRP2	Brain Cerebellar Hemisphere	-0.755815	0.0453478	2.27e-62
Diabetes	HSPA1A	Cells EBV-transformed lymphocytes	0.969384	0.0582302	3.16e-62
Diabetes	NOTCH4	Esophagus Gastroesophageal Junction	-0.680492	0.0408813	3.26e-62
Diabetes	HLA-DRB1	Pituitary	-0.562576	0.0469768	4.77e-33
MS	HLA-DRB1	Brain Frontal Cortex BA9	0.00247474	0.00011866	1.35e-96
MS	HLA-DRB1	Brain Frontal Cortex BA9	0.00240462	0.000115297	1.35e-96
Diabetes	HCG27	Esophagus Muscularis	0.571773	0.0343961	4.73e-62
Diabetes	HCG27	Thyroid	0.554696	0.0333688	4.73e-62
Diabetes	HCG27	Muscle Skeletal	0.679043	0.0408491	4.73e-62
Diabetes	NOTCH4	Testis	-0.595078	0.0357986	4.76e-62
MS	HLA-DRB1	Lung	0.00250338	0.000120033	1.35e-96
Diabetes	NOTCH4	Nerve Tibial	-0.648135	0.0390413	6.82e-62
MS	HLA-DRB1	Brain Anterior cingulate cortex BA24	0.00269303	0.000129126	1.35e-96
MS	HLA-DRB1	Vagina	0.00206677	0.000118796	8.59e-68
MS	ZBTB12	Ovary	0.00777383	0.000468574	8.18e-62
MS	HLA-DRB1	Adipose Visceral Omentum	0.00190642	0.000112795	4.38e-64
Diabetes	DXO	Pituitary	-0.603288	0.0364537	1.62e-61
MS	BTNL2	Brain Frontal Cortex BA9	0.00340805	0.000206097	2.02e-61
MS	HLA-DRB1	Small Intestine Terminal Ileum	0.00239418	0.000141654	4.38e-64
Diabetes	NOTCH4	Esophagus Muscularis	-0.529213	0.0321372	6.3e-61
Diabetes	NOTCH4	Heart Atrial Appendage	-0.83057	0.0504376	6.3e-61
Diabetes	NOTCH4	Artery Tibial	-1.10388	0.0670346	6.3e-61
Diabetes	NOTCH4	Breast Mammary Tissue	-0.787073	0.0477961	6.3e-61
Diabetes	PSORS1C3	Pancreas	0.311225	0.0189096	7.28e-61
Diabetes	POU5F1	Esophagus Mucosa	0.268149	0.0162924	7.28e-61
Diabetes	APOM	Nerve Tibial	-1.35564	0.0823895	7.85e-61
Diabetes	TRIM39	Nerve Tibial	1.36371	0.0828802	7.85e-61
Diabetes	PSORS1C3	Esophagus Mucosa	0.250349	0.015228	9.9e-61
MS	HLA-DRB6	Pancreas	-0.00163748	0.000122509	9.54e-41
Diabetes	BRD2	Brain Putamen basal ganglia	-0.536042	0.0326325	1.23e-60
MS	BRD2	Colon Transverse	-0.00865957	0.000527359	1.36e-60
MS	CUTA	Brain Hypothalamus	-0.00427275	0.000260693	2.26e-60
Diabetes	POU5F1	Whole Blood	0.763726	0.0467166	4.49e-60
Diabetes	ATP6V1G2	Adrenal Gland	-0.467336	0.0287362	1.81e-59
Diabetes	LINC00243	Esophagus Mucosa	0.615707	0.0379629	3.72e-59
Diabetes	CSNK2B	Brain Nucleus accumbens basal ganglia	0.716511	0.0441783	3.72e-59
Diabetes	HLA-DQB2	Colon Sigmoid	0.758533	0.0467801	3.96e-59
Diabetes	AP4B1	Heart Atrial Appendage	-0.843206	0.052003	3.98e-59
Diabetes	HLA-DQA2	Adrenal Gland	0.420508	0.0259488	4.63e-59
Diabetes	AP4B1	Heart Left Ventricle	-0.769924	0.0475415	5.49e-59
Diabetes	TRIM26	Brain Cerebellum	0.552116	0.034144	8.18e-59
Diabetes	RNY4P10	Esophagus Muscularis	-0.709632	0.043993	1.56e-58
Diabetes	IER3	Adrenal Gland	0.622275	0.0386258	2.16e-58
Diabetes	DXO	Heart Atrial Appendage	-0.683669	0.0424836	2.88e-58
Diabetes	RPS26	Breast Mammary Tissue	0.604478	0.0376147	4.12e-58
Diabetes	RPS26	Heart Atrial Appendage	0.730761	0.0454728	4.12e-58
Diabetes	RPS26	Stomach	0.644326	0.0400943	4.12e-58
Diabetes	SUOX	Brain Caudate basal ganglia	-0.675378	0.0420265	4.12e-58
RA	VPS52	Nerve Tibial	0.0269743	0.00167884	4.33e-58
Diabetes	C6orf48	Colon Transverse	-0.929214	0.0578976	5.78e-58
Diabetes	HLA-DQB2	Adrenal Gland	0.744639	0.0464036	6e-58
MS	HLA-DRB1	Heart Atrial Appendage	0.0018035	0.000106706	4.38e-64
MS	HLA-DRB1	Muscle Skeletal	0.00190487	0.000114524	4.03e-62
MS	HLA-DRB1	Spleen	0.00166297	0.000100004	4.29e-62
MS	HLA-DRB1	Skin Sun Exposed Lower leg	0.00171849	0.000103351	4.39e-62
MS	HLA-DRB1	Brain Cerebellar Hemisphere	0.0019447	0.000117141	6.81e-62
MS	HLA-DRB1	Artery Coronary	0.00215791	0.000130002	7.08e-62
MS	HLA-DRB1	Skin Not Sun Exposed Suprapubic	0.0018216	0.000109755	7.34e-62
MS	HLA-DRB1	Heart Left Ventricle	0.00201148	0.000121244	8.18e-62
Diabetes	HCG22	Brain Cerebellum	0.537053	0.0335529	1.16e-57
Diabetes	HSPA1B	Testis	-0.770226	0.0481218	1.16e-57
Diabetes	C6orf48	Artery Tibial	-1.02341	0.0639403	1.16e-57
Diabetes	HLA-DQB1	Testis	-0.590957	0.0369639	1.56e-57
Diabetes	BRD2	Adrenal Gland	0.767134	0.0480356	2.06e-57
RA	CFB	Small Intestine Terminal Ileum	-0.00810232	0.000509685	6.68e-57
Diabetes	HSPA1A	Skin Not Sun Exposed Suprapubic	0.791909	0.0498218	6.88e-57
Diabetes	HLA-DQA1	Cells EBV-transformed lymphocytes	-0.582862	0.0366712	6.95e-57
Diabetes	HCG23	Brain Cerebellum	0.409878	0.0257987	7.73e-57
Diabetes	HCG23	Nerve Tibial	0.389839	0.0245374	7.73e-57
Diabetes	FLOT1	Pancreas	0.996026	0.0627411	9.41e-57
Diabetes	HLA-DQA1	Adipose Subcutaneous	-0.629371	0.0396732	1.13e-56
Diabetes	HLA-DQB1	Brain Caudate basal ganglia	-0.617254	0.0389094	1.13e-56
Diabetes	HLA-DQA1	Pituitary	-0.64585	0.040712	1.13e-56
Diabetes	PSORS1C1	Small Intestine Terminal Ileum	-0.369846	0.023321	1.22e-56
Diabetes	HLA-DQB2	Stomach	0.885286	0.055864	1.47e-56
Diabetes	HLA-DQA1	Esophagus Gastroesophageal Junction	-0.629077	0.0396965	1.47e-56
Diabetes	MIR4640	Lung	0.744588	0.0469866	1.48e-56
Diabetes	LY6G6D	Testis	0.585775	0.0369648	1.48e-56
Diabetes	HLA-DQB2	Small Intestine Terminal Ileum	1.41041	0.0890291	1.59e-56
Diabetes	HLA-DQA1	Liver	-0.626275	0.0395525	1.81e-56
Diabetes	HLA-DQA1	Ovary	-0.660978	0.0417442	1.81e-56
Diabetes	HLA-DQA1	Vagina	-0.623846	0.0393991	1.81e-56
Diabetes	HLA-DQA1	Heart Atrial Appendage	-0.643053	0.0406483	2.27e-56
Diabetes	HLA-DQB2	Liver	1.09672	0.0693503	2.49e-56
Diabetes	HLA-DQB2	Lung	1.23755	0.0782557	2.49e-56
Diabetes	HLA-DQB2	Brain Caudate basal ganglia	1.43921	0.0910079	2.49e-56
Diabetes	HLA-DQA1	Adipose Visceral Omentum	-0.628243	0.0397649	3.16e-56
Diabetes	HLA-DQA1	Breast Mammary Tissue	-0.653173	0.0413666	3.65e-56
Diabetes	ATAT1	Esophagus Muscularis	-1.58984	0.100826	5.15e-56
Diabetes	LY6G6E	Skin Not Sun Exposed Suprapubic	0.579131	0.0367912	7.92e-56
Diabetes	IFITM4P	Adrenal Gland	0.305972	0.0194592	1.04e-55
Diabetes	C6orf10	Skin Sun Exposed Lower leg	0.605686	0.0385291	1.1e-55
Diabetes	CARS	Liver	0.645282	0.041057	1.16e-55
Diabetes	RPS26	Esophagus Muscularis	0.724965	0.0461327	1.2e-55
Diabetes	RPS26	Cells EBV-transformed lymphocytes	0.500869	0.0318725	1.2e-55
Diabetes	RPS26	Cells Transformed fibroblasts	0.705294	0.0448809	1.2e-55
Diabetes	RPS26	Prostate	0.368874	0.0234834	1.34e-55
Diabetes	LY6G5B	Prostate	0.616169	0.0392392	1.45e-55
Diabetes	HLA-DQB2	Brain Frontal Cortex BA9	-0.533286	0.0340155	2.15e-55
Diabetes	HLA-DQB2	Pancreas	0.873609	0.0558092	3.14e-55
Diabetes	HLA-DQB1-AS1	Esophagus Muscularis	-0.689337	0.0440913	4.25e-55
Diabetes	HLA-DQB1-AS1	Skin Sun Exposed Lower leg	-0.626141	0.0400779	5.07e-55
Diabetes	HLA-DQB1-AS1	Brain Cerebellum	-0.730133	0.0467342	5.07e-55
Diabetes	HLA-DQB1-AS1	Whole Blood	-0.705672	0.0456361	6.16e-54
MS	HCG23	Brain Cortex	-0.00256164	0.000164043	5.69e-55
Diabetes	GTF2H4	Skin Not Sun Exposed Suprapubic	-1.2489	0.0800663	7.47e-55
MS	HSPA1A	Skin Sun Exposed Lower leg	-0.00839108	0.000538916	1.16e-54
Diabetes	SLC16A1	Brain Anterior cingulate cortex BA24	-0.432031	0.0277786	1.53e-54
Diabetes	DAXX	Liver	-0.41118	0.0264649	1.95e-54
Diabetes	PPP1R10	Skin Not Sun Exposed Suprapubic	-1.10606	0.0712183	2.15e-54
Diabetes	TAP2	Adrenal Gland	-2.20755	0.142406	3.37e-54
Diabetes	TAP2	Adrenal Gland	-2.20755	0.142406	3.37e-54
MS	HLA-DRB6	Thyroid	-0.00159064	0.000119011	9.62e-41
MS	HLA-DRB6	Small Intestine Terminal Ileum	-0.00146279	0.000109445	9.62e-41
Diabetes	ZBTB22	Cells Transformed fibroblasts	1.60521	0.103715	4.96e-54
Diabetes	TAPBP	Skin Not Sun Exposed Suprapubic	-0.594195	0.038392	4.96e-54
Diabetes	DAXX	Esophagus Mucosa	-0.745637	0.0481769	4.96e-54
Diabetes	AGPAT1	Liver	0.327365	0.0211538	5.08e-54
Diabetes	HLA-DQB2	Cells EBV-transformed lymphocytes	0.603437	0.0390245	6.16e-54
Diabetes	HLA-DQB1-AS1	Artery Tibial	-0.641822	0.0415069	6.16e-54
Diabetes	HLA-DQB1-AS1	Brain Caudate basal ganglia	-0.80776	0.058161	7.45e-44
Diabetes	LY6G6C	Colon Transverse	0.563294	0.0364395	6.63e-54
Diabetes	PPT2	Cells Transformed fibroblasts	2.06307	0.133826	1.28e-53
Diabetes	EGFL8	Cells Transformed fibroblasts	2.18735	0.141888	1.28e-53
Diabetes	GPANK1	Heart Left Ventricle	1.34385	0.0871719	1.28e-53
Diabetes	SLC44A4	Pituitary	-0.798939	0.0518513	1.44e-53
Diabetes	XXbac-BPG299F13.17	Brain Frontal Cortex BA9	-0.259397	0.0168353	1.45e-53
Diabetes	DCLRE1B	Breast Mammary Tissue	-1.0436	0.0677402	1.49e-53
Diabetes	C4B	Brain Cerebellum	0.444074	0.0288607	2.01e-53
Diabetes	IER3	Brain Cerebellar Hemisphere	0.478793	0.0311353	2.31e-53
Diabetes	NCR3	Skin Sun Exposed Lower leg	0.726617	0.0472511	2.31e-53
RA	HLA-DRB5	Esophagus Muscularis	0.00301541	0.000196228	2.73e-53
RA	HLA-DRB5	Colon Sigmoid	0.0030312	0.000197255	2.73e-53
Diabetes	RDH16	Cells EBV-transformed lymphocytes	0.334314	0.0217589	2.83e-53
MS	HLA-DRB6	Artery Aorta	-0.00143815	0.000107601	9.62e-41
RA	VWA7	Lung	-0.0167142	0.00109034	4.86e-53
Diabetes	HLA-DPB2	Brain Cerebellum	-0.234008	0.0152809	6.19e-53
Diabetes	RAB5B	Muscle Skeletal	-0.565677	0.0369423	6.32e-53
Diabetes	TCF19	Heart Left Ventricle	0.902049	0.0589277	6.79e-53
Diabetes	PTPN22	Colon Transverse	0.794355	0.0519306	8.07e-53
Diabetes	RSBN1	Testis	-0.903388	0.0590586	8.07e-53
Diabetes	HCG4	Cells EBV-transformed lymphocytes	0.330286	0.0216501	1.51e-52
Diabetes	HCG4	Brain Hippocampus	0.271012	0.0178155	2.94e-52
Diabetes	HCG4	Brain Cerebellar Hemisphere	0.261199	0.0171705	2.94e-52
Diabetes	HLA-DPB2	Brain Cerebellar Hemisphere	-0.222616	0.0146678	5e-52
Diabetes	DXO	Esophagus Muscularis	-1.14969	0.0757571	5.1e-52
Diabetes	HLA-V	Brain Nucleus accumbens basal ganglia	-0.393915	0.0259569	5.12e-52
Diabetes	RPS26	Lung	0.904495	0.0598183	1.18e-51
Diabetes	RPS26	Adrenal Gland	0.795817	0.052631	1.18e-51
RA	XXbac-BPG157A10.21	Adipose Subcutaneous	0.0128589	0.000852165	1.89e-51
Diabetes	HCG4	Esophagus Gastroesophageal Junction	0.324509	0.0215407	2.75e-51
Diabetes	HCG4	Stomach	0.352209	0.0233794	2.75e-51
Diabetes	HLA-V	Spleen	-0.279854	0.0186133	4.32e-51
MS	C4B	Cells EBV-transformed lymphocytes	-0.00308817	0.000206124	9.61e-51
Diabetes	HCG23	Brain Cerebellar Hemisphere	0.284993	0.0190321	1.08e-50
Diabetes	LINC00243	Whole Blood	0.516511	0.0345235	1.32e-50
Diabetes	MICE	Small Intestine Terminal Ileum	-0.422383	0.0282666	1.73e-50
Diabetes	HLA-P	Testis	0.40449	0.0270781	1.87e-50
Diabetes	HLA-V	Prostate	-0.410502	0.0274813	1.88e-50
Diabetes	HLA-V	Pancreas	-0.366979	0.0245676	1.88e-50
Diabetes	TNXA	Skin Sun Exposed Lower leg	-0.962583	0.0644586	2e-50
Diabetes	HCG4	Skin Sun Exposed Lower leg	0.272197	0.0182427	2.41e-50
Diabetes	HCG4	Esophagus Mucosa	0.264226	0.0177085	2.41e-50
Diabetes	HCG4	Adipose Visceral Omentum	0.273197	0.0183097	2.41e-50
Diabetes	HCG4	Adipose Subcutaneous	0.313987	0.0210435	2.41e-50
Diabetes	HCG23	Stomach	0.439942	0.0295036	2.78e-50
Diabetes	SUOX	Brain Nucleus accumbens basal ganglia	-0.366011	0.0245602	3.17e-50
Diabetes	SUOX	Lung	-0.685392	0.0459915	3.17e-50
Diabetes	SUOX	Esophagus Muscularis	-0.560499	0.0376108	3.17e-50
Diabetes	HCG23	Esophagus Muscularis	0.455461	0.0306214	4.86e-50
Diabetes	HLA-DMB	Adipose Subcutaneous	1.2668	0.0853573	7.94e-50
Diabetes	DDR1	Liver	-0.407925	0.0275008	8.94e-50
Diabetes	HLA-DOA	Artery Aorta	-0.818398	0.0551937	9.69e-50
Diabetes	SUOX	Heart Left Ventricle	-1.09869	0.0741611	1.17e-49
Diabetes	SUOX	Skin Not Sun Exposed Suprapubic	-0.639342	0.0431551	1.17e-49
Diabetes	SUOX	Brain Cortex	-0.500241	0.0337659	1.17e-49
Diabetes	SUOX	Skin Sun Exposed Lower leg	-0.43086	0.0290827	1.17e-49
Diabetes	SUOX	Thyroid	-0.337827	0.022803	1.17e-49
Diabetes	ATF6B	Liver	-1.88478	0.127377	1.54e-49
Diabetes	HCG4	Skin Not Sun Exposed Suprapubic	0.290887	0.0196856	2.07e-49
Diabetes	HCG4	Brain Cortex	0.220936	0.0149517	2.07e-49
Diabetes	HCG4	Heart Atrial Appendage	0.249351	0.0168747	2.07e-49
Diabetes	HLA-L	Whole Blood	-0.509171	0.0344925	2.58e-49
Diabetes	PSMB8	Whole Blood	1.77996	0.120764	3.61e-49
Diabetes	RGL2	Artery Aorta	1.238	0.0840567	4.25e-49
Diabetes	DAXX	Thyroid	-1.10452	0.0749939	4.25e-49
Diabetes	PSMB8	Spleen	0.453058	0.0307642	4.34e-49
Diabetes	XXbac-BPG13B8.10	Breast Mammary Tissue	-0.56565	0.0384562	5.65e-49
Diabetes	HLA-U	Brain Caudate basal ganglia	0.239085	0.0162544	5.65e-49
Diabetes	NOTCH4	Brain Nucleus accumbens basal ganglia	-0.435859	0.0296762	7.79e-49
Diabetes	NOTCH4	Adrenal Gland	-0.557315	0.0379458	7.79e-49
Diabetes	NOTCH4	Esophagus Mucosa	-0.502835	0.0342364	7.79e-49
Diabetes	TRIM31	Lung	0.681154	0.0463941	8.42e-49
Diabetes	HLA-DQB1	Brain Frontal Cortex BA9	-0.602761	0.041079	9.57e-49
Diabetes	HSD17B8	Lung	0.788409	0.0537337	9.67e-49
Diabetes	TNF	Muscle Skeletal	-0.773065	0.0527686	1.34e-48
Diabetes	AIF1	Pancreas	1.01503	0.0693383	1.59e-48
Diabetes	HLA-DRA	Colon Sigmoid	-0.601725	0.0411216	1.73e-48
Diabetes	XXbac-BPG181B23.7	Brain Hypothalamus	0.272517	0.0186363	2.01e-48
Diabetes	HSD17B8	Esophagus Gastroesophageal Junction	0.496105	0.0339328	2.09e-48
Diabetes	XXbac-BPG181B23.7	Pituitary	0.211029	0.0144382	2.22e-48
Diabetes	XXbac-BPG181B23.7	Brain Frontal Cortex BA9	0.231464	0.0158364	2.22e-48
Diabetes	HCG4	Breast Mammary Tissue	0.33997	0.0232615	2.25e-48
MS	C2	Artery Aorta	-0.00760672	0.000520571	2.35e-48
Diabetes	TAPBP	Adrenal Gland	-0.522621	0.0357693	2.39e-48
Diabetes	HCG4	Spleen	0.249404	0.017075	2.56e-48
Diabetes	HSD17B8	Adipose Subcutaneous	1.01314	0.0694053	2.92e-48
Diabetes	HCG4	Colon Transverse	0.35175	0.0240986	2.97e-48
Diabetes	HCG4	Pancreas	0.282997	0.0194049	3.56e-48
Diabetes	HLA-DQA2	Thyroid	0.709302	0.0486457	3.71e-48
Diabetes	HLA-DQA2	Uterus	0.675006	0.0462936	3.71e-48
Diabetes	HLA-DQA2	Esophagus Mucosa	0.856716	0.0587557	3.71e-48
Diabetes	HLA-DQA2	Pancreas	0.795799	0.0545779	3.71e-48
Diabetes	AP4B1	Adrenal Gland	-0.680918	0.0467377	4.43e-48
Diabetes	MAGI3	Artery Tibial	-0.849497	0.0583088	4.43e-48
MS	HLA-DRB6	Lung	-0.00145009	0.000108495	9.62e-41
MS	HLA-DRB6	Adrenal Gland	-0.00131766	9.86e-05	9.62e-41
Diabetes	HLA-L	Adipose Subcutaneous	-1.2463	0.0855792	4.82e-48
Diabetes	TNF	Esophagus Mucosa	-0.920884	0.0633438	6.97e-48
Diabetes	GPANK1	Thyroid	-0.92518	0.0636718	7.77e-48
Diabetes	TAPBP	Lung	-1.00908	0.0694823	8.68e-48
Diabetes	HLA-U	Brain Hippocampus	0.240845	0.0165998	1.06e-47
Diabetes	HLA-U	Brain Anterior cingulate cortex BA24	0.226057	0.0155806	1.06e-47
Diabetes	HLA-U	Muscle Skeletal	0.242444	0.0167109	1.08e-47
Diabetes	HLA-U	Esophagus Mucosa	0.242071	0.0166852	1.08e-47
Diabetes	HLA-U	Brain Putamen basal ganglia	0.292902	0.0201888	1.08e-47
Diabetes	XXbac-BPG181B23.7	Brain Putamen basal ganglia	0.206046	0.0142063	1.14e-47
Diabetes	HLA-U	Artery Aorta	0.237353	0.0163769	1.34e-47
MS	HLA-DRB6	Artery Coronary	-0.001396	0.000105597	6.72e-40
Diabetes	HCG27	Brain Nucleus accumbens basal ganglia	0.306917	0.02119	1.53e-47
Diabetes	HCG4	Cells Transformed fibroblasts	0.252216	0.0174385	2.07e-47
Diabetes	HCG4	Adrenal Gland	0.196432	0.0135816	2.07e-47
Diabetes	HCG4	Thyroid	0.235493	0.0162822	2.07e-47
Diabetes	HCG4	Artery Coronary	0.231988	0.0160449	2.21e-47
Diabetes	HCG4	Pituitary	0.228739	0.0158201	2.21e-47
Diabetes	HLA-U	Brain Nucleus accumbens basal ganglia	0.24831	0.0171994	3.02e-47
Diabetes	HLA-U	Skin Sun Exposed Lower leg	0.233153	0.0161495	3.02e-47
Diabetes	HLA-U	Brain Hypothalamus	0.264339	0.0183096	3.02e-47
Diabetes	HCG4P3	Ovary	0.353713	0.0245193	3.56e-47
Diabetes	HCG4P3	Cells EBV-transformed lymphocytes	0.323914	0.0224537	3.56e-47
Diabetes	HCG4P3	Pancreas	0.42611	0.0295379	3.56e-47
Diabetes	HCG4P3	Uterus	0.392876	0.0272342	3.56e-47
Diabetes	ZNRD1-AS1	Brain Frontal Cortex BA9	0.497353	0.0344765	3.56e-47
Diabetes	HCG4P3	Prostate	0.434225	0.0301005	3.56e-47
Diabetes	C6orf25	Muscle Skeletal	2.67953	0.185852	4.01e-47
Diabetes	HCG27	Prostate	0.406082	0.028166	4.02e-47
Diabetes	NEU1	Adipose Subcutaneous	-1.64101	0.113856	4.28e-47
Diabetes	CYP21A1P	Thyroid	-1.41551	0.0982298	4.46e-47
Diabetes	XXbac-BPG181B23.7	Brain Cerebellum	0.234869	0.0163054	4.86e-47
Diabetes	RNF5	Stomach	-0.493785	0.0343061	5.68e-47
Diabetes	POU5F1	Brain Cerebellum	-0.36537	0.0254081	6.9e-47
Diabetes	ZBTB22	Skin Sun Exposed Lower leg	1.0689	0.0743605	7.47e-47
Diabetes	HSD17B8	Artery Coronary	0.489103	0.0340319	7.77e-47
Diabetes	PTMAP1	Small Intestine Terminal Ileum	0.366806	0.0255768	1.21e-46
Diabetes	HCG23	Brain Anterior cingulate cortex BA24	0.910405	0.0636127	1.85e-46
Diabetes	HCG18	Uterus	0.549807	0.0386635	6.86e-46
Diabetes	HCG18	Uterus	0.549807	0.0386635	6.86e-46
Diabetes	HCG27	Brain Putamen basal ganglia	0.279328	0.0196848	1.06e-45
Diabetes	COL11A2	Brain Putamen basal ganglia	-0.469422	0.033135	1.47e-45
Diabetes	TAPBP	Cells Transformed fibroblasts	-0.682371	0.0483249	2.84e-45
Diabetes	HLA-DQA1	Prostate	-0.633236	0.0448942	3.54e-45
Diabetes	NCR3	Heart Atrial Appendage	-0.560162	0.0398108	5.76e-45
MS	TNXA	Brain Cerebellar Hemisphere	0.00298799	0.00021245	6.28e-45
MS	EHMT2	Pancreas	-0.00804246	0.000571829	6.28e-45
RA	TAPBP	Colon Transverse	-0.00729192	0.000518805	7.15e-45
Diabetes	SUOX	Brain Putamen basal ganglia	-0.550335	0.0391924	8.64e-45
Diabetes	SUOX	Pancreas	-0.355034	0.0252839	8.64e-45
Diabetes	SUOX	Esophagus Gastroesophageal Junction	-0.45539	0.0324308	8.64e-45
Diabetes	SUOX	Colon Sigmoid	-0.583839	0.0415784	8.64e-45
Diabetes	SUOX	Artery Aorta	-0.514378	0.0366317	8.64e-45
Diabetes	HLA-W	Brain Caudate basal ganglia	0.289452	0.0206264	9.78e-45
Diabetes	BRD2	Brain Cerebellum	-0.545283	0.038935	1.45e-44
Diabetes	MDC1	Nerve Tibial	1.43689	0.102688	1.72e-44
Diabetes	AGPAT1	Thyroid	1.19937	0.0859677	3.09e-44
Diabetes	AGPAT1	Nerve Tibial	1.03816	0.0744126	3.09e-44
Diabetes	ABHD16A	Artery Coronary	-0.555888	0.0398448	3.09e-44
Diabetes	HLA-DQA2	Esophagus Gastroesophageal Junction	0.560505	0.0413965	9.09e-42
Diabetes	HLA-DQA2	Lung	0.596518	0.0440562	9.09e-42
Diabetes	HLA-DQA2	Artery Tibial	0.633728	0.0468044	9.09e-42
Diabetes	HLA-DQA2	Skin Sun Exposed Lower leg	0.859204	0.063457	9.09e-42
Diabetes	TCF19	Cells EBV-transformed lymphocytes	-0.539814	0.0388482	6.75e-44
Diabetes	PAIP1P1	Whole Blood	-0.780258	0.0561717	7.23e-44
Diabetes	XXbac-BPG252P9.10	Whole Blood	0.839009	0.0604013	7.23e-44
Diabetes	HLA-DQB1	Colon Transverse	-0.588737	0.0423907	7.45e-44
Diabetes	HLA-DQB1	Uterus	-0.478371	0.034444	7.45e-44
Diabetes	HLA-DQB1-AS1	Adrenal Gland	-0.69784	0.0540138	3.49e-38
Diabetes	HLA-DQB1	Esophagus Gastroesophageal Junction	-0.602115	0.043354	7.45e-44
Diabetes	ABCF1	Artery Tibial	-0.878536	0.0632998	8.49e-44
Diabetes	XXbac-BPG299F13.17	Vagina	-0.274648	0.0197895	8.55e-44
Diabetes	C4A	Skin Not Sun Exposed Suprapubic	-0.953822	0.0688507	1.21e-43
Diabetes	APOM	Prostate	-1.20324	0.0868549	1.21e-43
Diabetes	HCG4P8	Testis	0.338612	0.0245161	2.16e-43
Diabetes	HCG9	Pituitary	-0.385907	0.0279573	2.43e-43
Diabetes	RPP21	Skin Not Sun Exposed Suprapubic	0.987151	0.0715266	2.51e-43
Diabetes	ETF1P1	Artery Aorta	-0.44264	0.032103	3.01e-43
Diabetes	PPP1R10	Stomach	0.457605	0.0331884	3.01e-43
Diabetes	IGF2	Esophagus Mucosa	-0.845676	0.0613501	3.16e-43
Diabetes	HLA-DPB2	Pituitary	0.272493	0.0197708	3.25e-43
Diabetes	HLA-W	Brain Cortex	0.356619	0.0260005	8.16e-43
Diabetes	HLA-DRB5	Breast Mammary Tissue	-0.752148	0.054908	1.04e-42
Diabetes	HLA-DRB5	Lung	-0.685702	0.0500573	1.04e-42
Diabetes	HLA-DRB5	Ovary	-0.752515	0.0549348	1.04e-42
Diabetes	HSPA1B	Brain Anterior cingulate cortex BA24	0.420115	0.030677	1.09e-42
Diabetes	HLA-DQA2	Small Intestine Terminal Ileum	0.702084	0.0518529	9.09e-42
Diabetes	RPL32P1	Esophagus Gastroesophageal Junction	-0.291461	0.0212888	1.15e-42
Diabetes	C6orf48	Colon Sigmoid	-0.493424	0.0360548	1.24e-42
Diabetes	XXbac-BPG13B8.10	Nerve Tibial	-0.50697	0.0370573	1.32e-42
Diabetes	HLA-DQA2	Esophagus Muscularis	0.554931	0.0409847	9.09e-42
Diabetes	HLA-DQA2	Ovary	0.581014	0.0429111	9.09e-42
Diabetes	HLA-DQA2	Testis	0.606924	0.0448247	9.09e-42
Diabetes	LINC00243	Colon Transverse	-0.474463	0.0347148	1.59e-42
Diabetes	HLA-DRB5	Brain Anterior cingulate cortex BA24	-0.701552	0.0514953	2.9e-42
Diabetes	ABCF1	Adrenal Gland	0.667769	0.049038	3.16e-42
MS	HLA-DRB5	Esophagus Gastroesophageal Junction	0.00180739	0.000132792	3.46e-42
Diabetes	RNF5	Pancreas	-0.393448	0.0289114	3.55e-42
Diabetes	C2	Artery Aorta	2.42428	0.17816	3.63e-42
MS	NEU1	Heart Atrial Appendage	-0.00593757	0.000436532	3.91e-42
Diabetes	EGFL8	Pancreas	1.36006	0.100024	4.15e-42
Diabetes	XXbac-BPG254F23.6	Cells EBV-transformed lymphocytes	-0.580155	0.0427413	5.74e-42
Diabetes	XXbac-BPG254F23.6	Skin Sun Exposed Lower leg	-0.63117	0.0464998	5.74e-42
Diabetes	XXbac-BPG254F23.6	Adipose Subcutaneous	-0.624838	0.0460333	5.74e-42
Diabetes	NFKBIL1	Brain Cerebellum	-0.556716	0.0410843	7.86e-42
Diabetes	HLA-DQA2	Heart Atrial Appendage	0.597076	0.0440974	9.09e-42
Diabetes	HLA-DQA2	Cells EBV-transformed lymphocytes	0.559672	0.0413349	9.09e-42
Diabetes	HLA-DQA2	Breast Mammary Tissue	0.519979	0.0411135	1.16e-36
Diabetes	HLA-DQA2	Colon Transverse	0.556025	0.0452611	1.09e-34
Diabetes	HLA-DQA2	Adipose Subcutaneous	0.487322	0.0396686	1.09e-34
Diabetes	HLA-DQA2	Artery Coronary	0.56283	0.0464366	8.23e-34
Diabetes	HLA-DQA2	Brain Caudate basal ganglia	0.566999	0.0467805	8.23e-34
Diabetes	HLA-DQA2	Heart Left Ventricle	0.511176	0.0421748	8.23e-34
Diabetes	HLA-DQA2	Spleen	0.463645	0.0382532	8.23e-34
Diabetes	HLA-DQA2	Stomach	0.649186	0.0553555	9.21e-32
Diabetes	NOTCH4	Pancreas	-0.547617	0.0404482	9.24e-42
MS	TAP2	Esophagus Muscularis	-0.00593348	0.000438381	9.72e-42
MS	CYP21A2	Esophagus Muscularis	-0.00349707	0.000258871	1.39e-41
Diabetes	HLA-V	Esophagus Mucosa	0.384376	0.0284579	1.43e-41
Diabetes	PSMB9	Brain Cerebellar Hemisphere	2.19928	0.162879	1.51e-41
Diabetes	HLA-DMA	Adipose Subcutaneous	-0.934991	0.069366	2.08e-41
Diabetes	HSPA1L	Brain Cerebellum	-2.1829	0.161995	2.19e-41
MS	NOTCH4	Brain Hippocampus	0.00373888	0.000277499	2.24e-41
MS	HLA-DRB1	Pituitary	0.00204704	0.000124272	5.8e-61
Diabetes	HLA-DRB5	Adipose Subcutaneous	-0.747276	0.0555296	2.79e-41
Diabetes	HLA-DRB5	Brain Hypothalamus	-0.794796	0.0590608	2.79e-41
Diabetes	HLA-DRB5	Uterus	-0.753934	0.0560243	2.79e-41
Diabetes	IKZF4	Adipose Subcutaneous	0.56328	0.0418801	3.09e-41
RA	HSPA1A	Skin Sun Exposed Lower leg	0.0123969	0.000921855	3.17e-41
Diabetes	HLA-DRB5	Liver	-0.699776	0.0520632	3.48e-41
Diabetes	C4B	Ovary	-1.85522	0.138029	3.49e-41
Diabetes	HLA-DRB5	Brain Cortex	-0.668994	0.0498365	4.39e-41
Diabetes	HLA-DRB5	Brain Hippocampus	-0.711031	0.052968	4.39e-41
Diabetes	HLA-DRB5	Whole Blood	-0.803856	0.059883	4.39e-41
Diabetes	CYP21A2	Skin Sun Exposed Lower leg	0.415186	0.03093	4.41e-41
MS	HLA-DRB6	Vagina	-0.00134383	0.000101651	6.72e-40
Diabetes	SUOX	Pituitary	-0.394171	0.0294332	6.73e-41
MS	HLA-DRB6	Liver	-0.00144752	0.000118271	1.92e-34
Diabetes	CYP21A2	Heart Left Ventricle	2.55456	0.190838	7.3e-41
MS	HLA-DRB6	Brain Cerebellum	-0.00156021	0.000127479	1.92e-34
RA	HLA-DRB6	Prostate	0.00333685	0.000183215	4.09e-74
RA	HLA-DRB6	Esophagus Muscularis	0.00329036	0.000187952	1.28e-68
RA	HLA-DRB6	Pancreas	0.00368354	0.000210411	1.28e-68
RA	HLA-DRB6	Adipose Subcutaneous	0.00324162	0.000185168	1.28e-68
RA	HLA-DRB6	Brain Hypothalamus	0.00320404	0.000183412	2.47e-68
RA	HLA-DRB6	Breast Mammary Tissue	0.00315123	0.000180578	3.39e-68
Diabetes	LSM2	Thyroid	1.43475	0.107307	8.99e-41
Diabetes	LTA	Pancreas	1.68333	0.125916	9.21e-41
Diabetes	SYNGAP1	Brain Cortex	-0.756319	0.0565835	9.5e-41
Diabetes	HLA-DOA	Lung	-0.810104	0.0606074	9.5e-41
RA	HLA-DRB6	Heart Atrial Appendage	0.00300501	0.000172199	3.39e-68
RA	HLA-DRB6	Pituitary	0.0030897	0.000177088	3.61e-68
RA	HLA-DRB6	Uterus	0.00310151	0.000177772	3.66e-68
RA	HLA-DRB6	Testis	0.00345225	0.000197876	3.66e-68
RA	HLA-DRB6	Stomach	0.00391042	0.000224137	3.66e-68
RA	HLA-DRB6	Colon Transverse	0.00340164	0.000195062	4.19e-68
RA	HLA-DRB6	Ovary	0.00340473	0.000195316	4.73e-68
RA	HLA-DRB6	Brain Putamen basal ganglia	0.0032832	0.000188458	5.68e-68
MS	HLA-DQB1-AS1	Brain Caudate basal ganglia	0.00274747	0.00015711	1.78e-68
MS	HLA-DQB1-AS1	Brain Frontal Cortex BA9	0.00153812	0.000121458	9.39e-37
MS	HLA-DQB1-AS1	Esophagus Muscularis	0.00137258	0.000126233	1.54e-27
RA	HLA-DQB1-AS1	Pituitary	-0.00278119	0.000208119	9.89e-41
RA	HLA-DQB1	Artery Coronary	-0.00253116	0.000189409	9.89e-41
RA	HLA-DQB1-AS1	Cells EBV-transformed lymphocytes	-0.00247906	0.000185511	9.89e-41
Diabetes	HLA-F-AS1	Vagina	-0.453327	0.0339548	1.17e-40
Diabetes	NCR3	Brain Caudate basal ganglia	-0.561695	0.0420712	1.17e-40
Diabetes	XXbac-BPG299F13.17	Thyroid	-0.266806	0.0200044	1.4e-40
Diabetes	XXbac-BPG299F13.17	Brain Nucleus accumbens basal ganglia	-0.211088	0.0158293	1.44e-40
Diabetes	PSORS1C3	Cells EBV-transformed lymphocytes	0.190688	0.0142995	1.44e-40
Diabetes	POU5F1	Cells EBV-transformed lymphocytes	0.340001	0.0254964	1.44e-40
Diabetes	HLA-U	Brain Cerebellar Hemisphere	0.218639	0.0164	1.52e-40
Diabetes	XXbac-BPG299F13.17	Cells EBV-transformed lymphocytes	-0.216857	0.0162709	1.59e-40
Diabetes	SFTA2	Adipose Subcutaneous	0.539693	0.0405154	1.75e-40
Diabetes	HLA-DRB5	Cells EBV-transformed lymphocytes	-0.67671	0.0508299	1.94e-40
Diabetes	C6orf25	Artery Aorta	0.548113	0.0411896	2.11e-40
Diabetes	LY6G6C	Adrenal Gland	0.351731	0.0264319	2.11e-40
RA	GPANK1	Lung	0.014757	0.0011095	2.3e-40
MS	NOTCH4	Stomach	0.00426161	0.000320913	3.04e-40
Diabetes	TAPSAR1	Brain Nucleus accumbens basal ganglia	-1.64475	0.123878	3.14e-40
MS	DXO	Esophagus Mucosa	0.00926431	0.000698421	3.71e-40
RA	BRD2	Colon Transverse	0.0121003	0.000913277	4.56e-40
Diabetes	PSORS1C1	Brain Hypothalamus	-0.293642	0.0221968	5.96e-40
Diabetes	CYP21A2	Brain Hypothalamus	1.31567	0.0994845	6.31e-40
RA	HLA-DRB6	Heart Left Ventricle	0.00315005	0.000181727	2.61e-67
RA	HLA-DRB6	Adipose Visceral Omentum	0.00328805	0.000189688	2.61e-67
Diabetes	BTNL2	Prostate	-0.306538	0.023191	6.91e-40
Diabetes	XXbac-BPG254F23.6	Nerve Tibial	-0.570698	0.0431955	7.48e-40
Diabetes	HLA-DQB1	Brain Cerebellum	-0.590563	0.044702	7.57e-40
Diabetes	MIR4640	Skin Sun Exposed Lower leg	0.625764	0.0473914	8.3e-40
Diabetes	ZBTB12	Cells EBV-transformed lymphocytes	0.909357	0.06887	8.32e-40
Diabetes	MICE	Heart Atrial Appendage	-0.330998	0.0250778	8.91e-40
Diabetes	HLA-F-AS1	Heart Atrial Appendage	-0.413182	0.0313717	1.3e-39
Diabetes	TRIM26	Testis	-1.00012	0.0759477	1.33e-39
Diabetes	CUTA	Brain Hypothalamus	1.63176	0.123952	1.4e-39
Diabetes	DAXX	Whole Blood	-1.01741	0.0772959	1.44e-39
MS	HLA-DRB1	Liver	0.00178042	0.00011108	8.1e-58
Diabetes	RXRB	Brain Frontal Cortex BA9	-0.54586	0.0414972	1.61e-39
Diabetes	HLA-DQA2	Brain Putamen basal ganglia	0.516708	0.0539886	1.06e-21
Diabetes	HLA-DQA2	Prostate	0.407108	0.0445306	6.12e-20
Diabetes	HLA-DQA2	Brain Cerebellum	0.405858	0.0612469	3.44e-11
MS	HLA-DQA2	Esophagus Mucosa	-0.00216952	0.000165121	1.97e-39
MS	HLA-DOB	Nerve Tibial	0.00165547	0.000126273	2.88e-39
Diabetes	WDR46	Adipose Subcutaneous	5.7206	0.436654	3.25e-39
MS	CYP21A2	Brain Hypothalamus	-0.0026352	0.000201194	3.39e-39
Diabetes	RPL32P1	Esophagus Mucosa	-0.395204	0.0302588	5.52e-39
Diabetes	RPL32P1	Stomach	-0.409338	0.031341	5.52e-39
Diabetes	RPL32P1	Skin Not Sun Exposed Suprapubic	-0.310038	0.0237381	5.52e-39
Diabetes	RPL32P1	Muscle Skeletal	-0.416136	0.0318615	5.52e-39
Diabetes	XXbac-BPG299F13.17	Heart Left Ventricle	-0.311324	0.023854	6.25e-39
Diabetes	XXbac-BPG299F13.17	Muscle Skeletal	-0.345343	0.0264606	6.25e-39
MS	HCG23	Cells Transformed fibroblasts	-0.00352119	0.000269859	6.5e-39
MS	HLA-DQA2	Pancreas	-0.00201526	0.00015338	1.97e-39
MS	XXbac-BPG154L12.4	Brain Nucleus accumbens basal ganglia	0.00194324	0.000148962	6.77e-39
MS	RING1	Adipose Subcutaneous	-0.00748185	0.000573535	6.77e-39
Diabetes	C6orf25	Adipose Subcutaneous	2.70061	0.207111	7.3e-39
Diabetes	HCG4P3	Brain Frontal Cortex BA9	0.28578	0.0219605	1.03e-38
Diabetes	ZNRD1-AS1	Adrenal Gland	0.448141	0.034437	1.03e-38
Diabetes	HCG4P3	Whole Blood	0.323638	0.0248697	1.03e-38
Diabetes	MICB	Brain Cortex	0.287177	0.0220712	1.05e-38
Diabetes	PBX2	Adrenal Gland	-2.23043	0.171417	1.05e-38
Diabetes	MICB	Brain Frontal Cortex BA9	0.411976	0.0316627	1.05e-38
RA	LY6G6C	Spleen	0.00291026	0.00022368	1.06e-38
MS	ATP6V1G2	Pancreas	-0.00352588	0.000271109	1.14e-38
Diabetes	HCG4P3	Artery Tibial	0.365198	0.028085	1.17e-38
Diabetes	HCG4P3	Skin Not Sun Exposed Suprapubic	0.342151	0.0263126	1.17e-38
Diabetes	HCG4P3	Spleen	0.302984	0.0233005	1.17e-38
Diabetes	HCG4P3	Testis	0.260406	0.0200261	1.17e-38
Diabetes	HCG4P3	Adipose Visceral Omentum	0.390031	0.030003	1.23e-38
Diabetes	HCG4P3	Esophagus Muscularis	0.325097	0.0250118	1.26e-38
Diabetes	HCG4P3	Thyroid	0.31638	0.0243411	1.26e-38
Diabetes	HCG4P3	Brain Hippocampus	0.314027	0.0241922	1.58e-38
Diabetes	HCG4P3	Small Intestine Terminal Ileum	0.317826	0.0244865	1.6e-38
RA	BTNL2	Brain Frontal Cortex BA9	-0.00455731	0.000351231	1.69e-38
Diabetes	HCG4P3	Colon Transverse	0.282338	0.0217737	1.88e-38
RA	PPT2	Brain Cerebellum	-0.00918435	0.000708416	1.94e-38
RA	PRRT1	Heart Atrial Appendage	0.0116894	0.000901639	1.94e-38
Diabetes	MICB	Ovary	-0.351323	0.0271003	1.96e-38
Diabetes	HCG4P3	Adipose Subcutaneous	0.351569	0.0271252	2.04e-38
Diabetes	PPP1R11	Brain Nucleus accumbens basal ganglia	0.561907	0.0433749	2.21e-38
Diabetes	MICE	Brain Cerebellar Hemisphere	0.249589	0.0192769	2.42e-38
Diabetes	HLA-DQA1	Muscle Skeletal	-0.410994	0.0373761	3.99e-28
MS	HLA-DQA1	Muscle Skeletal	0.00142215	0.000112167	7.75e-37
RA	HLA-DQB1-AS1	Pancreas	-0.00322665	0.000241454	9.89e-41
Diabetes	EGFL8	Whole Blood	2.56009	0.198257	3.8e-38
Diabetes	HLA-DPA3	Cells EBV-transformed lymphocytes	-0.390546	0.0302512	3.95e-38
Diabetes	HCG27	Esophagus Gastroesophageal Junction	0.386549	0.0299421	3.96e-38
Diabetes	HCG27	Esophagus Gastroesophageal Junction	0.386549	0.0299421	3.96e-38
Diabetes	HCG27	Colon Transverse	0.362723	0.0280965	3.96e-38
Diabetes	HCG27	Colon Transverse	0.362723	0.0280965	3.96e-38
Diabetes	HCG27	Stomach	0.387211	0.0299934	3.96e-38
Diabetes	HCG27	Stomach	0.387211	0.0299934	3.96e-38
Diabetes	HCG27	Adipose Subcutaneous	0.358768	0.0277902	3.96e-38
Diabetes	HCG27	Adipose Subcutaneous	0.358768	0.0277902	3.96e-38
Diabetes	HCG27	Ovary	0.366032	0.0283529	3.96e-38
Diabetes	HCG27	Ovary	0.366032	0.0283529	3.96e-38
Diabetes	HCG27	Skin Not Sun Exposed Suprapubic	0.322396	0.0249728	3.96e-38
Diabetes	HCG27	Skin Not Sun Exposed Suprapubic	0.322396	0.0249728	3.96e-38
Diabetes	HLA-DPA3	Lung	-0.390142	0.0302319	4.22e-38
Diabetes	TNF	Colon Transverse	-0.518489	0.0401801	4.27e-38
RA	HLA-DQB1	Uterus	-0.00202961	0.000157432	5e-38
RA	HLA-DQB1-AS1	Testis	-0.00273967	0.000205012	9.89e-41
RA	HLA-DQB1	Esophagus Gastroesophageal Junction	-0.00255463	0.000198157	5e-38
RA	HLA-DQB1	Colon Transverse	-0.00249787	0.000193754	5e-38
MS	C6orf25	Colon Transverse	-0.00419944	0.000325872	5.34e-38
Diabetes	HLA-C	Prostate	0.174192	0.0135206	5.58e-38
Diabetes	HLA-C	Brain Anterior cingulate cortex BA24	0.221092	0.0171609	5.58e-38
Diabetes	DXO	Testis	-0.500772	0.0388829	5.91e-38
Diabetes	HCG4P3	Artery Coronary	0.309964	0.0241049	7.66e-38
RA	XXbac-BPG254F23.6	Artery Tibial	-0.00351715	0.000273564	7.88e-38
MS	HLA-DQB1	Brain Cerebellum	0.00138937	0.000108099	8.31e-38
Diabetes	CYP21A1P	Brain Frontal Cortex BA9	-0.646494	0.0574086	2.04e-29
RA	XXbac-BPG254F23.6	Nerve Tibial	-0.00249413	0.000194802	1.57e-37
MS	MSH5	Prostate	-0.00626249	0.000489192	1.6e-37
MS	HLA-DRB1	Pancreas	0.0016365	0.0001021	8.1e-58
Diabetes	ZDHHC20P1	Colon Sigmoid	-0.343819	0.0268946	2.02e-37
Diabetes	RPL23AP1	Cells EBV-transformed lymphocytes	-0.33278	0.0260311	2.02e-37
Diabetes	MICE	Ovary	0.419058	0.03278	2.02e-37
Diabetes	HCG4P3	Pituitary	0.28617	0.0223886	2.07e-37
Diabetes	HCG4P3	Stomach	0.286881	0.0224443	2.07e-37
Diabetes	RNF39	Brain Putamen basal ganglia	-0.470429	0.0368084	2.11e-37
Diabetes	SAPCD1	Lung	2.61561	0.204709	2.2e-37
Diabetes	TAPBP	Artery Coronary	-0.457794	0.0358587	2.52e-37
Diabetes	TAPBP	Heart Atrial Appendage	-0.54408	0.0426174	2.52e-37
Diabetes	CSNK2B	Nerve Tibial	1.33358	0.104496	2.67e-37
Diabetes	XXbac-BPG13B8.10	Small Intestine Terminal Ileum	0.263059	0.0206308	3.09e-37
Diabetes	MICE	Brain Cerebellum	0.227322	0.0178856	5.22e-37
RA	HLA-DQB1	Brain Putamen basal ganglia	-0.00259981	0.000204621	5.51e-37
MS	HLA-DQA1	Brain Frontal Cortex BA9	0.00137893	0.00011859	2.98e-31
RA	HLA-DQB1	Prostate	-0.00255046	0.000201225	8.17e-37
RA	HLA-DQB1	Brain Cerebellar Hemisphere	-0.00259326	0.000204602	8.17e-37
RA	HLA-DQB1	Cells EBV-transformed lymphocytes	-0.0022469	0.000177275	8.17e-37
RA	HLA-DQB1	Brain Hypothalamus	-0.00260165	0.000205263	8.17e-37
RA	HLA-DQB1	Esophagus Mucosa	-0.00238048	0.000187814	8.17e-37
Diabetes	MICE	Heart Left Ventricle	-0.487767	0.0384939	8.53e-37
Diabetes	MICE	Esophagus Gastroesophageal Junction	-0.368611	0.0290902	8.53e-37
Diabetes	HLA-F-AS1	Pancreas	-0.332513	0.0262414	8.53e-37
Diabetes	MICE	Nerve Tibial	-0.297299	0.0234624	8.53e-37
RA	HLA-DQB1-AS1	Stomach	-0.00271675	0.000203298	9.89e-41
Diabetes	LTB	Colon Transverse	-0.860615	0.0680172	1.08e-36
MS	LY6G6D	Adipose Visceral Omentum	0.00411871	0.000325588	1.12e-36
MS	HLA-DQA2	Thyroid	-0.00179621	0.000136709	1.97e-39
Diabetes	RP11-876N24.5	Nerve Tibial	-0.717643	0.0567924	1.33e-36
RA	HLA-DQB1	Brain Cerebellum	-0.0025541	0.00020212	1.33e-36
RA	XXbac-BPG254F23.6	Spleen	-0.00233727	0.000185124	1.53e-36
Diabetes	DDX39B	Brain Cerebellum	0.434724	0.0344398	1.58e-36
RA	XXbac-BPG254F23.6	Breast Mammary Tissue	-0.00283387	0.000224708	1.83e-36
Diabetes	CFB	Artery Aorta	-1.96411	0.156045	2.5e-36
Diabetes	HLA-DPA1	Brain Anterior cingulate cortex BA24	0.321473	0.0255418	2.52e-36
Diabetes	TAP1	Whole Blood	1.44658	0.114965	2.63e-36
Diabetes	CTLA4	Testis	-0.465733	0.0370292	2.81e-36
Diabetes	TNXA	Prostate	-1.10037	0.0875404	3.09e-36
Diabetes	BAG6	Heart Atrial Appendage	2.07898	0.166082	5.97e-36
Diabetes	NOTCH4	Brain Putamen basal ganglia	-0.449063	0.0358973	6.61e-36
Diabetes	HCP5	Brain Cerebellum	-0.36415	0.0291301	7.39e-36
Diabetes	TAP1	Artery Tibial	1.00309	0.0802621	7.68e-36
Diabetes	XXbac-BPG181B23.7	Brain Cortex	0.236459	0.0189542	1.02e-35
RA	XXbac-BPG254F23.6	Cells EBV-transformed lymphocytes	-0.00243315	0.000195419	1.38e-35
RA	XXbac-BPG254F23.6	Skin Sun Exposed Lower leg	-0.0026471	0.000212603	1.38e-35
RA	XXbac-BPG254F23.6	Adipose Subcutaneous	-0.00262055	0.00021047	1.38e-35
Diabetes	HLA-B	Colon Sigmoid	0.37232	0.0299559	1.82e-35
MS	NOTCH4	Brain Putamen basal ganglia	0.00362418	0.000291648	1.87e-35
Diabetes	TH	Skin Not Sun Exposed Suprapubic	0.290225	0.0234101	2.7e-35
MS	HLA-DRB1	Colon Transverse	0.00182419	0.00011381	8.1e-58
Diabetes	ABCF1	Testis	0.398369	0.0321769	3.33e-35
Diabetes	RPL23AP1	Vagina	-0.252391	0.0203873	3.36e-35
Diabetes	IFITM4P	Thyroid	0.262122	0.0211732	3.36e-35
Diabetes	RPL23AP1	Breast Mammary Tissue	-0.225895	0.018247	3.36e-35
Diabetes	RPL23AP1	Pancreas	-0.247281	0.0199745	3.36e-35
Diabetes	RPL23AP1	Colon Sigmoid	-0.202366	0.0163464	3.36e-35
Diabetes	IFITM4P	Nerve Tibial	0.235026	0.0189846	3.36e-35
Diabetes	HLA-DPA3	Brain Cerebellar Hemisphere	-0.261603	0.0211412	3.61e-35
Diabetes	HLA-H	Brain Cerebellar Hemisphere	0.171462	0.0138575	3.65e-35
Diabetes	HLA-J	Prostate	0.347219	0.0280623	3.65e-35
Diabetes	UQCC2	Brain Frontal Cortex BA9	-0.454737	0.0368176	4.81e-35
Diabetes	TAPBP	Adipose Subcutaneous	-0.755605	0.0611964	5.04e-35
RA	CYP21A2	Ovary	0.00595148	0.000482064	5.13e-35
MS	TAP2	Breast Mammary Tissue	-0.0057142	0.000462924	5.27e-35
Diabetes	IFITM4P	Prostate	0.237231	0.0193088	1.07e-34
Diabetes	RPL23AP1	Ovary	-0.245278	0.0199637	1.07e-34
Diabetes	IFITM4P	Colon Sigmoid	0.242312	0.0197224	1.07e-34
Diabetes	RPL23AP1	Stomach	-0.315203	0.0256551	1.07e-34
Diabetes	RPL23AP1	Uterus	-0.23336	0.0189937	1.07e-34
Diabetes	RPL23AP1	Colon Transverse	-0.31474	0.0256174	1.07e-34
Diabetes	RPL23AP1	Small Intestine Terminal Ileum	-0.241872	0.0196865	1.07e-34
Diabetes	RPL23AP1	Testis	-0.432054	0.0351659	1.07e-34
MS	HLA-DQA2	Uterus	-0.00170936	0.000130099	1.97e-39
MS	HLA-DQA2	Adrenal Gland	-0.0011317	9.33e-05	6.97e-34
Diabetes	PHF1	Artery Tibial	1.54245	0.125873	1.6e-34
Diabetes	POU5F1	Brain Cortex	0.36368	0.0296867	1.67e-34
Diabetes	ZNRD1-AS1	Skin Not Sun Exposed Suprapubic	0.943009	0.0770017	1.75e-34
Diabetes	LTA	Nerve Tibial	-0.469989	0.038387	1.82e-34
Diabetes	POU5F1	Heart Left Ventricle	0.355319	0.0290212	1.82e-34
Diabetes	POU5F1	Cells Transformed fibroblasts	0.455849	0.0372321	1.82e-34
Diabetes	POU5F1	Artery Coronary	0.305394	0.0249434	1.82e-34
RA	HLA-DRB6	Thyroid	0.00354554	0.000204597	2.82e-67
RA	HLA-DRB6	Lung	0.00323226	0.000186518	2.82e-67
MS	PPT2	Brain Cerebellum	0.00504097	0.000412589	2.49e-34
MS	PRRT1	Heart Atrial Appendage	-0.00641592	0.000525124	2.49e-34
Diabetes	IFITM4P	Heart Left Ventricle	0.235935	0.0193246	2.78e-34
Diabetes	RPL23AP1	Artery Tibial	-0.187941	0.0153935	2.78e-34
Diabetes	MICD	Brain Cerebellum	0.259167	0.021241	3.06e-34
Diabetes	RPL23AP1	Lung	-0.293071	0.024046	3.6e-34
Diabetes	RPL23AP1	Cells Transformed fibroblasts	-0.257481	0.0211259	3.6e-34
Diabetes	IFITM4P	Esophagus Gastroesophageal Junction	0.222253	0.0182355	3.6e-34
Diabetes	RPL23AP1	Adipose Subcutaneous	-0.205573	0.016867	3.6e-34
Diabetes	IFITM4P	Esophagus Muscularis	0.23803	0.01953	3.6e-34
Diabetes	RPL23AP1	Esophagus Gastroesophageal Junction	-0.165547	0.0135828	3.6e-34
Diabetes	RPL23AP1	Heart Atrial Appendage	-0.24821	0.0203652	3.6e-34
Diabetes	IFITM4P	Artery Aorta	0.332155	0.0272527	3.6e-34
Diabetes	RPL23AP1	Skin Not Sun Exposed Suprapubic	-0.294477	0.0241613	3.6e-34
Diabetes	IFITM4P	Breast Mammary Tissue	0.275351	0.0225921	3.6e-34
Diabetes	RPL23AP1	Adipose Visceral Omentum	-0.254433	0.0208758	3.6e-34
Diabetes	RPL23AP1	Artery Coronary	-0.228456	0.0187444	3.6e-34
Diabetes	RPL23AP1	Esophagus Muscularis	-0.187631	0.0153948	3.6e-34
Diabetes	RPL23AP1	Thyroid	-0.270945	0.0222306	3.6e-34
Diabetes	ZBTB12	Ovary	-2.14028	0.175638	3.7e-34
MS	HLA-DRB1	Esophagus Mucosa	0.00170167	0.000106166	8.1e-58
Diabetes	C6orf15	Skin Sun Exposed Lower leg	0.787681	0.0647338	4.6e-34
MS	HLA-DRB1	Adrenal Gland	0.00200287	0.000124958	8.1e-58
Diabetes	ABCF1	Esophagus Mucosa	-1.24995	0.102824	5.32e-34
Diabetes	TRIM31-AS1	Lung	0.52666	0.0433304	5.43e-34
RA	HLA-DQB1	Cells Transformed fibroblasts	-0.00537312	0.00044244	6.15e-34
Diabetes	HSPA1B	Uterus	-0.309911	0.0255232	6.3e-34
MS	HLA-DQA2	Artery Coronary	-0.00150999	0.000137122	3.35e-28
Diabetes	LEMD2	Artery Aorta	-0.563308	0.0464513	7.61e-34
Diabetes	TAP1	Artery Aorta	0.652656	0.0538423	8.12e-34
Diabetes	PSMB9	Cells Transformed fibroblasts	0.582982	0.0480944	8.12e-34
Diabetes	HCG4P3	Esophagus Mucosa	0.354435	0.0292407	8.15e-34
Diabetes	HCG4P3	Muscle Skeletal	0.44802	0.0369614	8.15e-34
Diabetes	HCG4P3	Lung	0.342289	0.0282386	8.15e-34
MS	HLA-DQA2	Brain Caudate basal ganglia	-0.00152117	0.000138138	3.35e-28
MS	HLA-DQA2	Heart Left Ventricle	-0.00137141	0.000124538	3.35e-28
MS	HLA-DQA2	Spleen	-0.00124389	0.000112958	3.35e-28
MS	HLA-DQA2	Brain Hypothalamus	-0.00148732	0.000142314	1.45e-25
Diabetes	TRIM31	Skin Sun Exposed Lower leg	0.776512	0.0640959	8.81e-34
Diabetes	DDR1	Heart Atrial Appendage	-0.72156	0.0595702	9.04e-34
Diabetes	PSMB9	Cells EBV-transformed lymphocytes	0.368821	0.0304737	1.02e-33
Diabetes	RPP21	Brain Cerebellum	0.428227	0.0354177	1.18e-33
Diabetes	C2	Skin Sun Exposed Lower leg	1.49819	0.123943	1.23e-33
Diabetes	HLA-F	Brain Cerebellum	0.309767	0.0256298	1.25e-33
Diabetes	RNF5	Brain Cerebellum	-0.253648	0.0210026	1.4e-33
MS	HLA-DRB1	Nerve Tibial	0.0016694	0.000104153	8.1e-58
MS	HLA-DRB1	Ovary	0.00170409	0.000106317	8.1e-58
MS	HLA-DRB1	Artery Aorta	0.00174559	0.000108907	8.1e-58
Diabetes	MICD	Artery Coronary	0.245965	0.0204113	1.93e-33
Diabetes	MICD	Artery Tibial	0.360565	0.0299214	1.93e-33
Diabetes	HCG4B	Colon Sigmoid	0.256121	0.0212947	2.55e-33
Diabetes	HCG4B	Uterus	0.231291	0.0192303	2.55e-33
Diabetes	HCG4B	Esophagus Muscularis	0.35053	0.0291442	2.55e-33
Diabetes	RNF5	Heart Atrial Appendage	-0.544272	0.0452963	2.93e-33
RA	HLA-DRB6	Adrenal Gland	0.00293708	0.000169485	2.82e-67
RA	HLA-DRB6	Small Intestine Terminal Ileum	0.00326057	0.000188152	2.82e-67
Diabetes	RNF5	Cells EBV-transformed lymphocytes	-0.695044	0.0579685	4.01e-33
Diabetes	RNF5	Brain Cerebellar Hemisphere	-0.425624	0.0354982	4.01e-33
Diabetes	RNF5	Colon Transverse	-0.430398	0.0358964	4.01e-33
Diabetes	C4A	Brain Cortex	-0.379294	0.031642	4.16e-33
MS	HLA-DRB1	Esophagus Muscularis	0.00151087	0.00011817	1.98e-37
Diabetes	HLA-DPB1	Pituitary	-0.354648	0.0297067	7.47e-33
Diabetes	HLA-DQB2	Adipose Visceral Omentum	0.495175	0.0415367	9.16e-33
Diabetes	TAPBP	Adipose Visceral Omentum	-0.691096	0.0581176	1.31e-32
Diabetes	RNF39	Lung	0.595183	0.0500727	1.39e-32
Diabetes	LINC00243	Testis	-0.272778	0.0229878	1.77e-32
Diabetes	XXbac-BPG154L12.4	Brain Nucleus accumbens basal ganglia	-0.598779	0.0505245	2.12e-32
Diabetes	RING1	Adipose Subcutaneous	2.30542	0.194529	2.12e-32
Diabetes	TRIM31	Thyroid	0.379169	0.0320077	2.25e-32
Diabetes	TAPBP	Muscle Skeletal	-0.500528	0.0422738	2.42e-32
Diabetes	ICOS	Thyroid	0.824186	0.0696598	2.68e-32
Diabetes	BTNL2	Nerve Tibial	-0.458595	0.0387973	3.07e-32
RA	HLA-DQB1	Pituitary	-0.00212497	0.000179805	3.14e-32
Diabetes	HLA-DRB9	Skin Not Sun Exposed Suprapubic	-0.953109	0.0806833	3.35e-32
Diabetes	ETF1P1	Adipose Subcutaneous	-0.561179	0.0475259	3.56e-32
Diabetes	ZBTB12	Liver	-0.32888	0.0278602	3.69e-32
Diabetes	HSD17B8	Testis	0.429937	0.0364208	3.69e-32
Diabetes	CYP21A1P	Esophagus Muscularis	0.263778	0.0279015	3.26e-21
Diabetes	CYP21A1P	Testis	0.187015	0.019925	6.24e-21
Diabetes	CYP21A1P	Colon Sigmoid	0.202183	0.025071	7.36e-16
Diabetes	MICE	Artery Tibial	-0.323156	0.0274505	5.42e-32
Diabetes	MICE	Pancreas	-0.322831	0.027423	5.42e-32
Diabetes	HLA-F-AS1	Thyroid	-0.438193	0.0372224	5.42e-32
Diabetes	MICE	Breast Mammary Tissue	-0.329896	0.0280231	5.42e-32
Diabetes	MICE	Cells Transformed fibroblasts	-0.346468	0.0294308	5.42e-32
Diabetes	MICE	Lung	-0.32825	0.0278833	5.42e-32
Diabetes	MICE	Whole Blood	-0.467321	0.0396967	5.42e-32
Diabetes	PAIP1P1	Esophagus Muscularis	0.629732	0.0535222	5.86e-32
Diabetes	MICE	Skin Sun Exposed Lower leg	-0.36792	0.0312968	6.59e-32
Diabetes	TAPBP	Uterus	-0.245068	0.0208628	7.35e-32
Diabetes	RP11-973H7.1	Esophagus Muscularis	0.192747	0.0164178	7.94e-32
Diabetes	C4A	Breast Mammary Tissue	-1.63398	0.139184	7.97e-32
Diabetes	RP11-973H7.1	Lung	0.324239	0.0276238	8.17e-32
Diabetes	RP11-973H7.1	Pancreas	0.295452	0.0251902	9.07e-32
Diabetes	RP11-973H7.1	Thyroid	0.407745	0.0347642	9.07e-32
Diabetes	RP11-973H7.1	Skin Sun Exposed Lower leg	0.455053	0.0387977	9.07e-32
RA	HLA-DQA2	Artery Coronary	0.0033032	0.000237335	4.93e-44
Diabetes	TH	Skin Sun Exposed Lower leg	0.316327	0.026974	9.26e-32
Diabetes	SAPCD1-AS1	Cells EBV-transformed lymphocytes	-1.60293	0.136763	1e-31
MS	AGPAT1	Ovary	0.00328315	0.000280488	1.2e-31
Diabetes	CYP21A1P	Pituitary	0.169367	0.0235907	7e-13
Diabetes	CYP21A1P	Cells Transformed fibroblasts	-0.262598	0.0505995	2.11e-07
Lupus	CYP21A1P	Spleen	-0.686789	0.0824147	7.86e-17
Diabetes	HLA-L	Brain Cerebellum	0.570383	0.0487851	1.4e-31
Diabetes	TRIM31-AS1	Testis	0.17086	0.0146537	2.04e-31
MS	HLA-DQA1	Breast Mammary Tissue	0.00130015	0.000117142	1.27e-28
Diabetes	PSMB9	Esophagus Muscularis	0.633194	0.0544568	2.99e-31
Diabetes	PSMB9	Nerve Tibial	0.725989	0.0624375	2.99e-31
Diabetes	PSMB9	Lung	0.430216	0.0370001	2.99e-31
Diabetes	DHX16	Brain Cerebellum	0.307902	0.0265029	3.35e-31
Diabetes	HLA-DQB2	Brain Cortex	-0.275225	0.0348374	2.78e-15
Diabetes	PSMB9	Artery Aorta	0.489455	0.0421349	3.4e-31
Diabetes	PSMB9	Artery Tibial	0.884718	0.0761613	3.4e-31
Diabetes	PSMB9	Esophagus Gastroesophageal Junction	0.452458	0.03895	3.4e-31
Diabetes	PSMB9	Spleen	0.309132	0.0266118	3.4e-31
Diabetes	HLA-E	Artery Tibial	-1.47098	0.126724	3.76e-31
Diabetes	HLA-E	Esophagus Muscularis	-0.697387	0.0600793	3.76e-31
Diabetes	HLA-E	Cells Transformed fibroblasts	-1.58199	0.136287	3.76e-31
Diabetes	TAPBP	Thyroid	-0.457354	0.0394331	4.21e-31
Diabetes	TAPBP	Colon Sigmoid	-0.34923	0.0301107	4.21e-31
Diabetes	TAPBP	Esophagus Mucosa	-0.806485	0.0695353	4.21e-31
Diabetes	TAPBP	Nerve Tibial	-0.589428	0.0508206	4.21e-31
Diabetes	TAPBP	Esophagus Muscularis	-0.489129	0.0421728	4.21e-31
Diabetes	DAXX	Adrenal Gland	-0.268964	0.0231901	4.21e-31
Diabetes	TAPBP	Artery Aorta	-0.319042	0.0275079	4.21e-31
Diabetes	TAPBP	Artery Tibial	-0.372907	0.0321521	4.21e-31
Diabetes	DAXX	Cells Transformed fibroblasts	-0.293052	0.025267	4.21e-31
Diabetes	ZBTB22	Whole Blood	0.856347	0.0738344	4.21e-31
Diabetes	STK19	Adipose Visceral Omentum	-0.550888	0.0475873	5.43e-31
Diabetes	PSMB9	Whole Blood	0.488308	0.0422504	6.77e-31
Diabetes	SLC44A4	Breast Mammary Tissue	-4.5314	0.392143	6.93e-31
Diabetes	HCG4P3	Artery Aorta	0.355542	0.0308425	9.57e-31
Diabetes	TCF19	Pituitary	-0.242616	0.0210738	1.14e-30
Diabetes	ZDHHC20P1	Breast Mammary Tissue	-0.401976	0.0349344	1.22e-30
Diabetes	HCG15	Brain Cortex	-0.274401	0.0238473	1.22e-30
Diabetes	RPS10	Brain Caudate basal ganglia	-0.630464	0.0548068	1.27e-30
MS	HLA-DQB2	Skin Sun Exposed Lower leg	0.00447891	0.000385559	3.39e-31
Diabetes	HLA-V	Testis	-0.373843	0.0325409	1.51e-30
Diabetes	TAPBP	Colon Transverse	-1.16934	0.10179	1.52e-30
Diabetes	HCG27	Small Intestine Terminal Ileum	-0.360507	0.0314277	1.84e-30
Diabetes	TRIM27	Brain Nucleus accumbens basal ganglia	0.55667	0.0486434	2.52e-30
Diabetes	GTF2H4	Artery Tibial	1.16727	0.102071	2.77e-30
Diabetes	ERBB3	Thyroid	-0.78401	0.0687317	3.87e-30
Diabetes	C4B	Esophagus Mucosa	0.573213	0.0503202	4.62e-30
MS	PBX2	Prostate	0.00226776	0.00019947	5.97e-30
MS	DDAH2	Prostate	0.00202704	0.000178296	5.97e-30
Lupus	CYP21A1P	Whole Blood	-0.766941	0.0928835	1.49e-16
Diabetes	XXbac-BPG299F13.17	Adrenal Gland	-0.233907	0.0205936	6.75e-30
Diabetes	XXbac-BPG252P9.10	Cells EBV-transformed lymphocytes	-0.362006	0.0318717	6.75e-30
RA	HLA-DQB1	Brain Frontal Cortex BA9	-0.00201517	0.000177538	7.36e-30
Diabetes	POU5F1	Brain Caudate basal ganglia	0.302292	0.0266499	8.03e-30
Diabetes	HSD17B8	Muscle Skeletal	0.586441	0.0517355	8.77e-30
Diabetes	RNY4P10	Adipose Subcutaneous	0.442686	0.0390535	8.77e-30
Diabetes	HCG4B	Brain Hippocampus	-0.298306	0.026384	1.22e-29
Diabetes	HSD17B8	Adipose Visceral Omentum	0.632405	0.0559585	1.29e-29
Diabetes	HSD17B8	Colon Transverse	0.714449	0.0632182	1.29e-29
RA	EHMT2	Testis	-0.00618792	0.0005488	1.74e-29
Diabetes	HLA-H	Stomach	0.19835	0.0176025	1.88e-29
Diabetes	HLA-H	Colon Transverse	0.183152	0.0162538	1.88e-29
Diabetes	HLA-H	Testis	0.220665	0.0195828	1.88e-29
Lupus	CYP21A1P	Prostate	-0.691127	0.0847122	3.39e-16
RA	NELFE	Pituitary	0.00565853	0.000502658	2.13e-29
Diabetes	PPP1R11	Heart Atrial Appendage	0.723352	0.0642772	2.22e-29
Diabetes	ITPR3	Colon Transverse	-0.774031	0.0687868	2.25e-29
Diabetes	XXbac-BPG249D20.9	Nerve Tibial	0.484029	0.0430588	2.56e-29
Diabetes	HCG4P7	Heart Atrial Appendage	-0.249955	0.0222384	2.6e-29
Diabetes	HLA-W	Thyroid	0.189287	0.0168408	2.6e-29
Diabetes	HLA-W	Adrenal Gland	0.164919	0.0146728	2.6e-29
Diabetes	HLA-W	Esophagus Mucosa	0.192622	0.0171375	2.6e-29
Diabetes	HLA-W	Spleen	0.163015	0.0145034	2.6e-29
Diabetes	HLA-G	Liver	0.205524	0.0182875	2.64e-29
MS	LTA	Pancreas	-0.00324671	0.000289237	3.07e-29
Diabetes	HLA-DPB2	Nerve Tibial	0.187165	0.0166788	3.19e-29
Diabetes	HLA-DPB1	Cells EBV-transformed lymphocytes	-0.211878	0.0188811	3.19e-29
Diabetes	HLA-DPB2	Stomach	0.297203	0.0264846	3.19e-29
Diabetes	HLA-G	Stomach	0.200163	0.0178627	3.83e-29
Diabetes	HCP5	Lung	-0.761881	0.0679964	3.87e-29
Diabetes	HLA-G	Skin Sun Exposed Lower leg	0.168834	0.0150762	4.14e-29
Diabetes	HLA-T	Small Intestine Terminal Ileum	0.168181	0.0150179	4.14e-29
Diabetes	HLA-G	Colon Transverse	0.172178	0.0153748	4.14e-29
Diabetes	HLA-G	Brain Cerebellar Hemisphere	0.162449	0.0145061	4.14e-29
Diabetes	HLA-W	Lung	0.184942	0.0165146	4.14e-29
Diabetes	HLA-W	Cells Transformed fibroblasts	0.180278	0.0160981	4.14e-29
Diabetes	HLA-G	Esophagus Muscularis	0.168235	0.0150227	4.14e-29
Diabetes	HLA-W	Prostate	0.224789	0.0200727	4.14e-29
Diabetes	HLA-H	Whole Blood	0.176423	0.0157539	4.14e-29
Diabetes	HLA-G	Esophagus Mucosa	0.167678	0.014973	4.14e-29
Diabetes	HLA-W	Artery Tibial	0.197505	0.0176364	4.14e-29
Diabetes	HLA-T	Lung	0.186127	0.0166204	4.14e-29
Diabetes	HLA-G	Brain Putamen basal ganglia	0.210866	0.0188295	4.14e-29
Diabetes	HLA-T	Whole Blood	0.163932	0.0146385	4.14e-29
Diabetes	HLA-G	Brain Caudate basal ganglia	0.176833	0.0157905	4.14e-29
Diabetes	HLA-W	Skin Sun Exposed Lower leg	0.17239	0.0153999	4.35e-29
Diabetes	NUDT3	Colon Transverse	-1.24583	0.111326	4.53e-29
Diabetes	HLA-W	Pituitary	0.224451	0.0200585	4.57e-29
Diabetes	HLA-F	Cells EBV-transformed lymphocytes	-0.485456	0.0433903	4.66e-29
Diabetes	DHX16	Heart Atrial Appendage	-0.489002	0.0437226	4.87e-29
Diabetes	CCHCR1	Brain Putamen basal ganglia	-0.447146	0.0399801	4.87e-29
MS	STK19P	Brain Cortex	-0.00267848	0.000239536	5e-29
MS	PRRT1	Adipose Visceral Omentum	-0.00561138	0.000501959	5.17e-29
MS	HLA-DRB5	Colon Sigmoid	0.00128724	0.000115437	7.08e-29
MS	HLA-DRB5	Esophagus Muscularis	0.00128053	0.000114835	7.08e-29
Diabetes	HCG4P7	Stomach	-0.210271	0.0188601	7.24e-29
Diabetes	HLA-T	Spleen	0.175201	0.0157145	7.24e-29
Diabetes	C6orf136	Testis	0.38212	0.03431	8.26e-29
Diabetes	HIST1H2BN	Artery Aorta	-0.463147	0.0415856	8.27e-29
Diabetes	HLA-W	Heart Left Ventricle	0.203977	0.0183188	8.49e-29
Diabetes	HLA-W	Adipose Visceral Omentum	0.172617	0.0155024	8.49e-29
Diabetes	HIST1H2BN	Cells Transformed fibroblasts	-0.596426	0.0535669	8.55e-29
Diabetes	HLA-F	Thyroid	-0.577381	0.0518727	8.89e-29
Diabetes	HCG4P7	Skin Sun Exposed Lower leg	-0.257769	0.0231659	9.26e-29
Diabetes	HLA-W	Small Intestine Terminal Ileum	0.19331	0.017373	9.26e-29
Diabetes	HCG4P7	Ovary	-0.199821	0.0179581	9.26e-29
Diabetes	HLA-G	Brain Anterior cingulate cortex BA24	0.152999	0.0137501	9.26e-29
Diabetes	GPANK1	Artery Aorta	-0.788431	0.0709123	1.02e-28
Diabetes	POU5F1	Adipose Subcutaneous	0.29708	0.0267527	1.19e-28
Diabetes	POU5F1	Heart Atrial Appendage	0.253466	0.0228265	1.2e-28
MS	HLA-DQA1	Heart Atrial Appendage	0.00131237	0.000119004	2.8e-28
Diabetes	POU5F1	Adipose Visceral Omentum	0.246306	0.0222021	1.34e-28
MS	DDR1	Heart Left Ventricle	0.00488256	0.000440344	1.43e-28
MS	XXbac-BPG249D20.9	Whole Blood	-0.00442152	0.000398764	1.43e-28
Diabetes	HLA-T	Adipose Subcutaneous	0.248991	0.0224613	1.48e-28
Diabetes	HLA-G	Skin Not Sun Exposed Suprapubic	0.171451	0.0154665	1.48e-28
Diabetes	HLA-G	Brain Nucleus accumbens basal ganglia	0.18671	0.016843	1.48e-28
Lupus	CYP21A1P	Heart Atrial Appendage	-0.846201	0.10375	3.46e-16
Diabetes	HCG22	Small Intestine Terminal Ileum	0.282198	0.0254707	1.58e-28
Diabetes	HCG27	Skin Sun Exposed Lower leg	0.310616	0.0280356	1.58e-28
Diabetes	PTMAP1	Colon Transverse	0.344563	0.0310997	1.58e-28
Diabetes	POU5F1	Nerve Tibial	0.272411	0.0245969	1.66e-28
Diabetes	POU5F1	Pancreas	0.329	0.0297065	1.66e-28
Diabetes	XXbac-BPG299F13.14	Heart Atrial Appendage	-0.417381	0.0376867	1.66e-28
Diabetes	RP1-313I6.12	Adipose Visceral Omentum	0.515293	0.0465406	1.72e-28
Diabetes	HLA-W	Brain Cerebellum	0.248267	0.0224409	1.89e-28
Diabetes	HCG4P3	Brain Cerebellar Hemisphere	0.289878	0.0262021	1.89e-28
RA	BAG6	Brain Hypothalamus	0.00408293	0.000369123	1.94e-28
Diabetes	HCG4B	Adipose Subcutaneous	-0.264899	0.0239933	2.44e-28
Diabetes	HLA-G	Artery Tibial	0.178904	0.0162078	2.5e-28
MS	HLA-DQA1	Artery Aorta	0.00133161	0.000120864	3.15e-28
MS	HLA-DQA1	Whole Blood	0.00140382	0.000127418	3.15e-28
MS	HLA-DQA1	Lung	0.00118681	0.000107991	4.27e-28
RA	HLA-DQA2	Brain Caudate basal ganglia	0.00332767	0.000239092	4.93e-44
RA	HLA-DQA2	Heart Left Ventricle	0.00300005	0.000215553	4.93e-44
RA	HLA-DQA2	Spleen	0.00272109	0.00019551	4.93e-44
RA	HLA-DQA2	Adrenal Gland	0.00235185	0.000171736	1.09e-42
Diabetes	HLA-DPB2	Small Intestine Terminal Ileum	0.238207	0.0216326	3.36e-28
Diabetes	HLA-DPB1	Brain Nucleus accumbens basal ganglia	-0.219943	0.0199739	3.36e-28
MS	AGPAT1	Thyroid	-0.00764646	0.000694813	3.61e-28
MS	AGPAT1	Nerve Tibial	-0.00661868	0.000601422	3.61e-28
MS	HLA-DQA1	Nerve Tibial	0.00114288	0.000103993	4.27e-28
Diabetes	LY6G6C	Skin Not Sun Exposed Suprapubic	1.04911	0.0954191	4.05e-28
MS	HLA-DQA1	Brain Hippocampus	0.00143293	0.000130859	6.63e-28
MS	HLA-DQA1	Esophagus Gastroesophageal Junction	0.00123255	0.000113349	1.53e-27
RA	ATP6V1G2	Pancreas	0.00512641	0.000466556	4.38e-28
Diabetes	EGFL8	Skin Sun Exposed Lower leg	-1.20024	0.109348	4.97e-28
Diabetes	ATF6B	Esophagus Mucosa	0.305215	0.0477448	1.63e-10
Diabetes	ATF6B	Stomach	0.320524	0.0529949	1.46e-09
Diabetes	ATF6B	Pancreas	0.200749	0.0331916	1.46e-09
Diabetes	ATF6B	Nerve Tibial	0.246281	0.0407197	1.46e-09
Diabetes	ATF6B	Cells Transformed fibroblasts	0.257838	0.0426306	1.46e-09
Diabetes	HCP5	Brain Cerebellar Hemisphere	0.272944	0.0249064	6.03e-28
MS	HLA-DQA1	Heart Left Ventricle	0.00115122	0.000106129	2.05e-27
Diabetes	HLA-G	Artery Coronary	0.166498	0.0152239	7.7e-28
Diabetes	HCG4P7	Brain Frontal Cortex BA9	-0.239156	0.0218674	7.7e-28
Diabetes	HLA-H	Spleen	0.164235	0.0150169	7.7e-28
Diabetes	HLA-G	Muscle Skeletal	0.168495	0.0154065	7.7e-28
Diabetes	HLA-G	Spleen	0.185288	0.0169419	7.7e-28
Diabetes	HLA-F	Testis	-0.222077	0.0203301	8.89e-28
Lupus	CYP21A1P	Brain Caudate basal ganglia	-0.598718	0.074102	6.5e-16
Diabetes	HLA-F	Artery Tibial	-1.07453	0.09863	1.22e-27
Diabetes	MICE	Muscle Skeletal	-0.414982	0.0381055	1.28e-27
Lupus	CYP21A1P	Muscle Skeletal	-1.05082	0.133368	3.3e-15
Diabetes	HCG4P11	Spleen	0.317419	0.0291776	1.45e-27
Diabetes	STK19	Adrenal Gland	-1.03209	0.0949042	1.52e-27
MS	HLA-DQB2	Adipose Visceral Omentum	-0.00142672	0.000124183	1.5e-30
MS	HLA-DQA1	Esophagus Mucosa	0.00116091	0.000107299	2.79e-27
RA	HLA-DQB1-AS1	Brain Caudate basal ganglia	-0.00342713	0.000265835	5e-38
Diabetes	PA2G4	Esophagus Mucosa	-1.49487	0.137545	1.63e-27
Diabetes	TRIM31	Cells EBV-transformed lymphocytes	-0.275454	0.0253789	1.92e-27
MS	HLA-DQA1	Esophagus Muscularis	0.00119049	0.000110034	2.79e-27
Diabetes	RP5-1073O3.7	Testis	0.626659	0.057809	2.22e-27
Diabetes	SLC44A4	Pancreas	-0.257469	0.0237757	2.51e-27
Diabetes	VARS	Cells Transformed fibroblasts	1.69718	0.156724	2.51e-27
Diabetes	HSD17B8	Skin Sun Exposed Lower leg	0.556867	0.0514393	2.6e-27
Diabetes	HSD17B8	Esophagus Mucosa	0.453321	0.0418745	2.6e-27
Diabetes	HSD17B8	Artery Tibial	0.59813	0.0552509	2.6e-27
MS	HLA-DQA1	Skin Sun Exposed Lower leg	0.00112027	0.000103543	2.79e-27
MS	HLA-DQA1	Prostate	0.00135943	0.000128487	3.68e-26
MS	HLA-DQA1	Brain Caudate basal ganglia	0.00147346	0.000141861	2.85e-25
Diabetes	B3GALT4	Liver	-0.425868	0.0393711	2.87e-27
Diabetes	HLA-DPB1	Muscle Skeletal	-0.206298	0.0190773	2.96e-27
Diabetes	HLA-DPB1	Brain Putamen basal ganglia	-0.250069	0.023125	2.96e-27
Diabetes	HLA-DPB1	Artery Tibial	-0.236792	0.0218972	2.96e-27
Diabetes	HLA-DPB1	Brain Hypothalamus	-0.220478	0.0203886	2.96e-27
Diabetes	HLA-DPB2	Adipose Visceral Omentum	0.165912	0.0153427	2.96e-27
Diabetes	HLA-DPB1	Vagina	-0.239422	0.0221404	2.96e-27
Diabetes	ATF6B	Adipose Subcutaneous	0.350109	0.0578863	1.46e-09
Diabetes	ATF6B	Esophagus Muscularis	0.421099	0.0696238	1.46e-09
Diabetes	ATF6B	Muscle Skeletal	0.28432	0.047009	1.46e-09
Diabetes	ATF6B	Heart Atrial Appendage	0.197962	0.0327306	1.46e-09
Diabetes	ATF6B	Lung	0.385747	0.0637787	1.46e-09
Diabetes	ATF6B	Colon Sigmoid	0.252097	0.0478738	1.4e-07
Diabetes	ATF6B	Heart Left Ventricle	0.137939	0.026195	1.4e-07
Diabetes	ATF6B	Skin Sun Exposed Lower leg	0.310867	0.0590344	1.4e-07
Diabetes	ATF6B	Brain Putamen basal ganglia	0.161597	0.0306876	1.4e-07
MS	BRD2	Skin Sun Exposed Lower leg	-0.00764465	0.000707215	3.1e-27
Diabetes	HSD17B8	Artery Aorta	0.415568	0.0384529	3.18e-27
Diabetes	MICE	Liver	0.249096	0.0230633	3.42e-27
Diabetes	LEMD2	Vagina	0.362467	0.0335604	3.43e-27
Diabetes	POU5F1	Breast Mammary Tissue	0.218981	0.0202771	3.46e-27
Diabetes	HLA-DPB1	Small Intestine Terminal Ileum	-0.33433	0.030966	3.57e-27
Diabetes	HLA-DPB1	Skin Not Sun Exposed Suprapubic	-0.189029	0.0175081	3.57e-27
Diabetes	HLA-DPB1	Skin Sun Exposed Lower leg	-0.191739	0.0177591	3.57e-27
Diabetes	HLA-DPB1	Esophagus Muscularis	-0.164533	0.0152393	3.57e-27
Diabetes	ATF6B	Artery Tibial	0.366319	0.069565	1.4e-07
Diabetes	HLA-DPB2	Spleen	0.161784	0.0149954	3.88e-27
Diabetes	HLA-DPB1	Uterus	-0.209125	0.0193833	3.88e-27
Diabetes	HLA-DPB2	Whole Blood	0.216472	0.0200644	3.88e-27
Diabetes	HLA-DPB1	Brain Cerebellar Hemisphere	-0.12998	0.0120475	3.88e-27
Diabetes	HLA-DPB2	Adipose Subcutaneous	0.156296	0.0144867	3.88e-27
Diabetes	HLA-DPB1	Nerve Tibial	-0.20398	0.0189072	3.9e-27
Diabetes	POU5F1	Liver	0.323732	0.0300223	4.14e-27
Diabetes	CCHCR1	Skin Not Sun Exposed Suprapubic	0.33455	0.0310256	4.14e-27
MS	HLA-DQB2	Stomach	-0.00173455	0.000159514	1.53e-27
RA	FKBPL	Whole Blood	-0.0104645	0.000970906	4.37e-27
Diabetes	HLA-DPB2	Breast Mammary Tissue	0.176708	0.0163986	4.48e-27
Diabetes	HLA-DPB1	Lung	-0.186865	0.0173582	5.02e-27
Diabetes	HLA-DPB1	Adipose Visceral Omentum	-0.240653	0.0223702	5.45e-27
Diabetes	HLA-DPB1	Esophagus Mucosa	-0.201044	0.0186883	5.45e-27
Diabetes	TCF19	Whole Blood	-0.947505	0.088114	5.73e-27
Diabetes	HLA-DPB1	Whole Blood	-0.372001	0.0346172	6.18e-27
Diabetes	HLA-DPB2	Artery Coronary	0.185363	0.0172493	6.18e-27
RA	DDAH2	Brain Frontal Cortex BA9	0.00974978	0.000908866	7.57e-27
Lupus	CYP21A1P	Skin Sun Exposed Lower leg	-0.793947	0.100766	3.3e-15
MS	HLA-DQB2	Small Intestine Terminal Ileum	-0.00273698	0.000253941	4.37e-27
Diabetes	HLA-W	Adipose Subcutaneous	0.177333	0.016581	1.07e-26
Diabetes	HLA-W	Adipose Subcutaneous	0.177333	0.016581	1.07e-26
Diabetes	XXbac-BPG170G13.32	Nerve Tibial	0.365358	0.0342069	1.25e-26
Diabetes	IFITM4P	Adipose Visceral Omentum	0.239887	0.0224596	1.25e-26
Diabetes	IFITM4P	Uterus	0.240307	0.0224989	1.25e-26
MS	AGPAT1	Liver	-0.00180595	0.000169175	1.33e-26
Diabetes	HLA-DPB1	Artery Coronary	-0.258751	0.0242443	1.37e-26
MS	ATP6V1G2	Whole Blood	-0.00424142	0.00039744	1.38e-26
MS	SFTA2	Esophagus Gastroesophageal Junction	-0.00219168	0.00020537	1.38e-26
MS	ATF6B	Heart Left Ventricle	-0.00250868	0.000228762	5.55e-28
Diabetes	HIST1H2BN	Muscle Skeletal	-0.466971	0.0437975	1.53e-26
Diabetes	DDR1	Brain Cerebellar Hemisphere	0.559339	0.0524711	1.57e-26
RA	XXbac-BPG252P9.10	Brain Caudate basal ganglia	-0.00402344	0.000377579	1.64e-26
RA	NCR3	Thyroid	0.00895319	0.000840244	1.64e-26
Diabetes	RPL3P2	Artery Tibial	-0.597722	0.0561449	1.82e-26
Diabetes	HCG20	Heart Atrial Appendage	0.24062	0.0226093	1.89e-26
Diabetes	HCG20	Lung	0.307449	0.0288887	1.89e-26
Diabetes	HCG20	Spleen	0.262914	0.0247041	1.89e-26
Diabetes	HCG20	Nerve Tibial	0.441039	0.0414413	1.89e-26
Diabetes	HCG20	Brain Frontal Cortex BA9	0.202006	0.0189811	1.89e-26
Diabetes	HCG20	Cells Transformed fibroblasts	0.363799	0.0341836	1.89e-26
Diabetes	HLA-W	Artery Coronary	0.200601	0.0188537	1.94e-26
RA	LY6G5B	Brain Hypothalamus	-0.00763933	0.000718371	2.07e-26
Diabetes	HCG20	Brain Hypothalamus	0.240851	0.0226557	2.14e-26
Diabetes	HCG20	Whole Blood	0.492055	0.0462853	2.14e-26
Diabetes	HCG20	Artery Tibial	0.361965	0.0340483	2.14e-26
RA	LY6G5B	Artery Coronary	-0.00785483	0.00073934	2.3e-26
RA	LY6G5B	Adrenal Gland	-0.00737473	0.000694151	2.3e-26
Diabetes	HCG20	Skin Sun Exposed Lower leg	0.401761	0.0378987	2.95e-26
MS	ATF6B	Skin Sun Exposed Lower leg	-0.00565367	0.000515549	5.55e-28
MS	ATF6B	Brain Putamen basal ganglia	-0.00293892	0.000267996	5.55e-28
MS	ATF6B	Artery Tibial	-0.00666217	0.000607512	5.55e-28
MS	ATF6B	Colon Sigmoid	-0.00458483	0.000418083	5.55e-28
MS	ATF6B	Stomach	-0.00472581	0.00043719	3.1e-27
Diabetes	LY6G5B	Uterus	-0.286212	0.0270125	3.13e-26
Diabetes	BAG6	Testis	0.663821	0.062651	3.13e-26
Diabetes	CSNK2B	Heart Atrial Appendage	0.405752	0.0382946	3.13e-26
Diabetes	LY6G5B	Brain Cerebellum	-0.367937	0.0347257	3.13e-26
RA	MSH5	Prostate	0.00888001	0.000838479	3.29e-26
Diabetes	HLA-DMB	Pituitary	0.313361	0.0295968	3.4e-26
Diabetes	HCG20	Esophagus Gastroesophageal Junction	0.28275	0.0267086	3.44e-26
RA	RING1	Adipose Subcutaneous	0.0104144	0.000984236	3.64e-26
RA	XXbac-BPG154L12.4	Brain Nucleus accumbens basal ganglia	-0.00270489	0.000255632	3.64e-26
MS	HLA-DQA1	Brain Nucleus accumbens basal ganglia	0.00149701	0.000144128	2.85e-25
MS	EHMT2	Testis	0.00335012	0.000317289	4.64e-26
Diabetes	HLA-DPB2	Lung	0.1633	0.0154781	5.06e-26
Lupus	CYP21A1P	Brain Anterior cingulate cortex BA24	-0.471517	0.0623438	3.93e-14
MS	DDAH2	Brain Frontal Cortex BA9	-0.00553458	0.000524829	5.33e-26
Diabetes	GPANK1	Testis	0.512776	0.0486571	5.74e-26
Diabetes	RPP21	Prostate	0.266291	0.025282	6.1e-26
Diabetes	OR2H2	Adipose Subcutaneous	0.497224	0.0472072	6.1e-26
Diabetes	TCF19	Brain Caudate basal ganglia	-0.343858	0.0326694	6.6e-26
Diabetes	TCF19	Brain Cortex	-0.346548	0.032925	6.6e-26
Diabetes	TCF19	Brain Frontal Cortex BA9	-0.287106	0.0272775	6.6e-26
Diabetes	TCF19	Brain Hypothalamus	-0.272958	0.0259333	6.6e-26
MS	ATF6B	Nerve Tibial	-0.00363117	0.000335923	3.1e-27
MS	ATF6B	Cells Transformed fibroblasts	-0.00380157	0.000351687	3.1e-27
MS	ATF6B	Esophagus Muscularis	-0.00620869	0.000574372	3.1e-27
MS	ATF6B	Heart Atrial Appendage	-0.00291874	0.000270016	3.1e-27
MS	ATF6B	Pancreas	-0.00295985	0.000273819	3.1e-27
MS	ATF6B	Adipose Subcutaneous	-0.005162	0.000477542	3.1e-27
MS	ATF6B	Muscle Skeletal	-0.00419202	0.000387808	3.1e-27
MS	ATF6B	Lung	-0.00568745	0.000526152	3.1e-27
RA	BRD2	Skin Sun Exposed Lower leg	0.0128931	0.00122553	6.96e-26
MS	ATF6B	Esophagus Mucosa	-0.0044746	0.000419293	1.38e-26
Diabetes	HCG4P3	Liver	0.294707	0.0280136	6.98e-26
Lupus	CYP21A1P	Brain Hypothalamus	-0.474607	0.064994	2.83e-13
Diabetes	MAS1L	Adipose Subcutaneous	-0.514834	0.0489649	7.42e-26
Diabetes	FLOT1	Esophagus Mucosa	0.95022	0.0905048	8.72e-26
Diabetes	IER3	Cells EBV-transformed lymphocytes	-0.497292	0.0474137	9.77e-26
Diabetes	UQCC2	Adrenal Gland	-0.31951	0.0305389	1.29e-25
RA	C6orf25	Colon Transverse	0.00584318	0.000558545	1.3e-25
Diabetes	HLA-W	Muscle Skeletal	0.537983	0.0514668	1.42e-25
RA	HLA-DQA2	Colon Transverse	0.00316382	0.000231413	1.5e-42
RA	TAPSAR1	Artery Aorta	0.00904515	0.000866286	1.61e-25
Diabetes	HCG9	Adipose Subcutaneous	0.347896	0.0333294	1.66e-25
RA	AIF1	Colon Transverse	0.0100621	0.000964091	1.68e-25
Diabetes	RPL23AP1	Esophagus Mucosa	-0.22802	0.0218678	1.86e-25
Diabetes	RPL23AP1	Artery Aorta	-0.193618	0.0185685	1.86e-25
Diabetes	RPL23AP1	Nerve Tibial	-0.164395	0.0157659	1.86e-25
RA	HCG23	Cells Transformed fibroblasts	0.00482449	0.00046323	2.12e-25
RA	DDX39B	Artery Tibial	-0.0136059	0.00130681	2.2e-25
RA	LTA	Testis	0.00600864	0.000577114	2.2e-25
Diabetes	TCF19	Prostate	0.288767	0.0277726	2.54e-25
Diabetes	C4B	Cells EBV-transformed lymphocytes	0.27102	0.0260697	2.59e-25
MS	TAP2	Thyroid	-0.00546028	0.00052557	2.78e-25
MS	HLA-DQA1	Brain Putamen basal ganglia	0.00112222	0.000140741	1.54e-15
MS	HLA-DQA1	Adipose Visceral Omentum	0.000946621	0.000122608	1.16e-14
MS	HSPA1L	Brain Cerebellum	0.00360534	0.000347211	2.94e-25
MS	BAG6	Ovary	-0.00291749	0.000281298	3.34e-25
Diabetes	RNF39	Testis	0.41764	0.0402948	3.59e-25
MS	LY6G5B	Small Intestine Terminal Ileum	0.00403164	0.000389564	4.22e-25
MS	C2	Testis	-0.00400441	0.000386933	4.22e-25
Diabetes	TCF19	Muscle Skeletal	-0.633955	0.0612623	4.26e-25
MS	TNXA	Prostate	0.00258111	0.000249461	4.33e-25
MS	RPL3P2	Adipose Visceral Omentum	-0.00271139	0.000262107	4.43e-25
MS	CYP21A2	Colon Sigmoid	-0.0026097	0.000252572	5.02e-25
MS	C6orf25	Skin Not Sun Exposed Suprapubic	0.00497505	0.000481495	5.02e-25
Lupus	CYP21A1P	Pancreas	-0.555625	0.0916016	1.31e-09
Diabetes	ABCF1	Stomach	-0.580158	0.0561701	5.23e-25
Diabetes	MOG	Heart Atrial Appendage	-0.436171	0.0422296	5.23e-25
Diabetes	HCG23	Breast Mammary Tissue	0.549184	0.0531817	5.34e-25
Diabetes	XXbac-BPG154L12.4	Brain Frontal Cortex BA9	0.397452	0.0384883	5.34e-25
Diabetes	XXbac-BPG154L12.4	Nerve Tibial	0.492813	0.0477228	5.34e-25
Diabetes	XXbac-BPG252P9.9	Colon Sigmoid	-0.773204	0.0749131	5.64e-25
Diabetes	ABCF1	Skin Not Sun Exposed Suprapubic	-0.601326	0.0582701	5.74e-25
Diabetes	PBX2	Heart Left Ventricle	0.936036	0.091023	8.36e-25
RA	BAG6	Ovary	0.00499669	0.000486095	8.74e-25
Diabetes	ABCF1	Muscle Skeletal	-0.758284	0.0738047	9.21e-25
Diabetes	PPP1R18	Artery Aorta	-0.546246	0.053234	1.05e-24
Diabetes	XXbac-BPG248L24.10	Lung	-0.505091	0.0493723	1.45e-24
RA	CYP21A2	Esophagus Gastroesophageal Junction	0.0048447	0.0004744	1.75e-24
Diabetes	PHF1	Skin Not Sun Exposed Suprapubic	0.900492	0.0882915	2e-24
MS	LY6G5B	Heart Atrial Appendage	0.00543919	0.000533612	2.13e-24
Diabetes	NCR3	Thyroid	1.61628	0.158608	2.19e-24
Diabetes	DDX39B-AS1	Muscle Skeletal	-0.563401	0.0553341	2.39e-24
RA	PBX2	Nerve Tibial	0.0144972	0.00142413	2.44e-24
Diabetes	HCP5	Artery Tibial	-1.03376	0.101605	2.58e-24
Diabetes	TAP1	Testis	-0.434607	0.0428054	3.21e-24
Diabetes	PSORS1C1	Brain Cerebellum	-0.26232	0.0258433	3.3e-24
Diabetes	RP11-973H7.4	Spleen	0.245098	0.0241842	3.88e-24
Diabetes	C6orf136	Heart Left Ventricle	0.790486	0.078032	4.05e-24
Diabetes	HCG20	Brain Nucleus accumbens basal ganglia	0.184114	0.0181791	4.16e-24
Diabetes	HCG20	Esophagus Muscularis	0.295122	0.0291398	4.16e-24
Diabetes	HCG20	Colon Transverse	0.303271	0.0299445	4.16e-24
Diabetes	SFTA2	Esophagus Gastroesophageal Junction	0.251275	0.0248313	4.54e-24
Diabetes	ATP6V1G2	Whole Blood	0.486277	0.0480546	4.54e-24
Diabetes	MYL6B	Testis	-0.346919	0.0343039	4.83e-24
Diabetes	PSORS1C2	Vagina	0.215971	0.0213652	5.06e-24
Diabetes	HCG9	Small Intestine Terminal Ileum	0.174008	0.0172373	5.82e-24
Diabetes	PTEN	Pancreas	-0.408407	0.0404572	5.83e-24
Diabetes	HCG20	Adipose Subcutaneous	0.384314	0.0380772	5.93e-24
Diabetes	HCG20	Brain Cortex	0.208223	0.0206304	5.93e-24
Diabetes	C6orf48	Esophagus Muscularis	-0.595757	0.0590832	6.54e-24
Diabetes	NELFE	Skin Not Sun Exposed Suprapubic	0.61598	0.061178	7.6e-24
MS	C6orf25	Nerve Tibial	-0.0042186	0.000419373	8.36e-24
Diabetes	ABCF1	Skin Sun Exposed Lower leg	-0.558921	0.0555902	8.79e-24
UC	HLA-DMB	Testis	-0.00473713	0.000471486	9.45e-24
RA	HLA-DQB1-AS1	Adrenal Gland	-0.00237491	0.000236523	1.01e-23
Diabetes	XXbac-BPG299F13.17	Prostate	-0.239927	0.0238979	1.02e-23
Diabetes	TRIM26	Spleen	-0.279637	0.0278978	1.2e-23
Diabetes	RPL32P1	Vagina	-0.193713	0.0193336	1.25e-23
Diabetes	RPP21	Lung	0.885135	0.088428	1.38e-23
Diabetes	POU5F1	Brain Frontal Cortex BA9	0.220847	0.022065	1.39e-23
MS	CFB	Artery Aorta	0.00459677	0.000459762	1.55e-23
Diabetes	TCF19	Testis	-0.456072	0.0457586	2.13e-23
Diabetes	BTNL2	Pituitary	0.607808	0.0610611	2.42e-23
RA	HLA-DQA1	Brain Caudate basal ganglia	-0.00313269	0.000242383	3.27e-38
Diabetes	HLA-J	Testis	0.26582	0.0267704	3.1e-23
Diabetes	XXbac-BPG249D20.9	Artery Tibial	0.638025	0.0642747	3.19e-23
Diabetes	HLA-G	Heart Left Ventricle	0.162959	0.0164439	3.77e-23
Diabetes	PPP1R11	Spleen	-0.348115	0.0351278	3.77e-23
Diabetes	TCF19	Brain Cerebellum	-0.211311	0.0213433	4.14e-23
Diabetes	HLA-G	Adrenal Gland	0.156021	0.0157627	4.24e-23
Diabetes	HLA-G	Ovary	0.154521	0.0156112	4.24e-23
Diabetes	HLA-G	Small Intestine Terminal Ileum	0.17272	0.0174499	4.24e-23
Diabetes	HCG4B	Pituitary	-0.18926	0.0191209	4.24e-23
Diabetes	CLEC16A	Testis	-0.504221	0.050984	4.61e-23
MS	BTNL2	Uterus	-0.00186561	0.000188747	4.87e-23
Diabetes	C2	Testis	0.482888	0.0489012	5.36e-23
Diabetes	LY6G5B	Small Intestine Terminal Ileum	-0.486172	0.0492338	5.36e-23
RA	GPANK1	Artery Tibial	-0.012893	0.00130624	5.6e-23
Diabetes	HIST1H2BO	Artery Aorta	-0.424867	0.0431762	7.55e-23
UC	HCG23	Brain Cortex	-0.00188798	0.000192341	9.63e-23
Diabetes	RN7SL471P	Adipose Subcutaneous	-0.467003	0.047624	1.06e-22
Diabetes	HLA-B	Adrenal Gland	0.252426	0.0257466	1.08e-22
Diabetes	DDR1	Testis	-0.794255	0.0810789	1.17e-22
Diabetes	DDR1	Testis	-0.794255	0.0810789	1.17e-22
Diabetes	PPP1R10	Testis	-0.504211	0.0514707	1.17e-22
Diabetes	PPP1R10	Testis	-0.504211	0.0514707	1.17e-22
Diabetes	HCG27	Brain Hippocampus	0.207648	0.0212268	1.34e-22
RA	CSNK2B	Colon Sigmoid	-0.00584739	0.000597743	1.34e-22
Diabetes	POU5F1	Uterus	-0.207455	0.0212081	1.35e-22
Diabetes	HLA-W	Liver	0.234336	0.0241016	2.41e-22
RA	DDX39B	Thyroid	-0.0110895	0.00114093	2.49e-22
RA	DDX39B	Artery Aorta	-0.0132738	0.00136566	2.49e-22
MS	XXbac-BPG248L24.12	Testis	0.00118775	0.00012236	2.82e-22
RA	HLA-DRB6	Artery Aorta	0.00320565	0.000184983	2.82e-67
Diabetes	SBP1	Thyroid	-0.450452	0.0464358	3e-22
Diabetes	DCLRE1B	Cells EBV-transformed lymphocytes	-0.626461	0.0646111	3.14e-22
MS	CSNK2B	Colon Sigmoid	0.00334172	0.000345847	4.35e-22
RA	HLA-DRB6	Esophagus Gastroesophageal Junction	0.00311238	0.000183788	2.5e-64
RA	HLA-DRB6	Brain Anterior cingulate cortex BA24	0.00316839	0.000192746	1.02e-60
UC	VWA7	Nerve Tibial	0.00453696	0.00047016	4.92e-22
Diabetes	HCG4B	Heart Left Ventricle	-0.270767	0.028063	4.99e-22
Diabetes	HLA-K	Adipose Subcutaneous	-0.184463	0.0191182	4.99e-22
Diabetes	HLA-F-AS1	Esophagus Gastroesophageal Junction	-0.38779	0.0402442	5.64e-22
Diabetes	HCG4	Brain Caudate basal ganglia	0.265361	0.0275863	6.63e-22
Diabetes	IFITM4P	Esophagus Mucosa	0.253138	0.0263236	6.82e-22
Diabetes	RP11-973H7.1	Skin Not Sun Exposed Suprapubic	0.27542	0.0286881	7.95e-22
Diabetes	DUSP8	Heart Left Ventricle	-0.588611	0.0613519	8.47e-22
Diabetes	KRTAP5-6	Testis	-0.23314	0.0243005	8.47e-22
MS	HLA-DQB2	Adrenal Gland	-0.00142029	0.000132561	8.73e-27
RA	HLA-DRB6	Artery Coronary	0.0028958	0.00018684	3.53e-54
Diabetes	XXbac-BPG170G13.32	Adipose Subcutaneous	0.337612	0.0352196	9.17e-22
Diabetes	IFITM4P	Skin Not Sun Exposed Suprapubic	0.204587	0.0213424	9.17e-22
Diabetes	HCG9P5	Esophagus Muscularis	-0.338983	0.0353971	1e-21
Diabetes	IFITM4P	Colon Transverse	0.210001	0.0219286	1e-21
Diabetes	XXbac-BPG170G13.32	Artery Aorta	0.257677	0.026907	1e-21
Diabetes	IFITM4P	Lung	0.229371	0.0239512	1e-21
Diabetes	BRD2	Testis	-0.744039	0.0777332	1.05e-21
Diabetes	IFITM4P	Cells Transformed fibroblasts	0.195795	0.0204583	1.06e-21
Diabetes	IFITM4P	Liver	0.215577	0.0225252	1.06e-21
RA	HLA-DQA2	Adipose Subcutaneous	0.0027729	0.000202819	1.5e-42
Diabetes	IFITM4P	Adipose Subcutaneous	0.192469	0.0201107	1.06e-21
Diabetes	DDR1	Colon Sigmoid	-0.505475	0.052884	1.2e-21
Diabetes	C6orf48	Adipose Subcutaneous	-0.497931	0.0521152	1.24e-21
Diabetes	SAPCD1	Heart Left Ventricle	-0.378245	0.0395885	1.24e-21
Diabetes	C6orf48	Nerve Tibial	-0.364305	0.0381295	1.24e-21
Diabetes	C6orf48	Whole Blood	-1.01124	0.10584	1.24e-21
Diabetes	MCCD1P1	Breast Mammary Tissue	-0.248862	0.0260533	1.27e-21
Diabetes	MSH5	Skin Sun Exposed Lower leg	-0.964554	0.101038	1.34e-21
MS	HLA-DQB2	Whole Blood	-0.00127738	0.0001602	1.54e-15
MS	MICD	Spleen	-0.00152109	0.00015964	1.6e-21
Diabetes	GGNBP1	Brain Cortex	-0.185418	0.0194609	1.61e-21
MS	XXbac-BPG248L24.12	Lung	0.00224835	0.000236216	1.76e-21
UC	DXO	Esophagus Mucosa	0.00780619	0.000820285	1.79e-21
MS	XXbac-BPG299F13.17	Prostate	0.00172518	0.00018143	1.93e-21
RA	HLA-DRB5	Esophagus Gastroesophageal Junction	0.00205739	0.000216507	2.05e-21
MS	MICD	Colon Sigmoid	-0.00198881	0.000209306	2.06e-21
RA	LY6G5B	Small Intestine Terminal Ileum	-0.00639092	0.000672932	2.16e-21
RA	C2	Testis	0.00634776	0.000668387	2.16e-21
Diabetes	C6orf48	Stomach	-0.417156	0.0439454	2.25e-21
Diabetes	OLFML3	Pancreas	-0.468543	0.0493832	2.36e-21
RA	HLA-DRA	Whole Blood	-0.015412	0.00162615	2.6e-21
RA	DDX39B	Whole Blood	-0.00662746	0.000699467	2.67e-21
MS	HLA-DQB2	Uterus	-0.00125784	0.00015775	1.54e-15
Lupus	CYP21A1P	Esophagus Mucosa	-0.721188	0.119023	1.37e-09
Diabetes	RPL32P1	Artery Coronary	-0.249502	0.0264119	3.5e-21
Diabetes	XXbac-BPG252P9.10	Colon Sigmoid	-0.802736	0.085082	3.92e-21
Diabetes	C4B	Brain Nucleus accumbens basal ganglia	0.260948	0.027664	3.99e-21
Diabetes	WASF5P	Pancreas	0.183284	0.0194426	4.22e-21
MS	HCG4P7	Brain Cerebellum	-0.00146972	0.000156068	4.63e-21
RA	EGFL8	Cells EBV-transformed lymphocytes	-0.00394141	0.000418846	4.95e-21
Diabetes	RPL23AP1	Brain Cerebellar Hemisphere	0.609242	0.0647484	4.99e-21
Diabetes	HLA-G	Pancreas	0.232176	0.0246959	5.38e-21
Diabetes	RNU6-850P	Nerve Tibial	0.51648	0.0549648	5.64e-21
Diabetes	DDAH2	Artery Aorta	-2.08058	0.22146	5.73e-21
Lupus	CYP21A1P	Thyroid	-0.878291	0.146403	1.98e-09
Diabetes	CCHCR1	Brain Cerebellar Hemisphere	0.274508	0.0293067	7.48e-21
Diabetes	C4A	Esophagus Gastroesophageal Junction	-0.92299	0.0985563	7.6e-21
Diabetes	C4A	Brain Caudate basal ganglia	-1.23511	0.131884	7.6e-21
Diabetes	C4A	Brain Putamen basal ganglia	-0.966076	0.103157	7.6e-21
Diabetes	C4A	Brain Hypothalamus	-1.31386	0.140293	7.6e-21
RA	HLA-DRB1	Brain Putamen basal ganglia	-0.00175342	0.000208207	3.72e-17
RA	CYP21A2	Colon Sigmoid	0.00406291	0.000435056	9.74e-21
RA	C6orf25	Skin Not Sun Exposed Suprapubic	-0.0077454	0.000829378	9.74e-21
MS	CYP21A1P	Brain Nucleus accumbens basal ganglia	-0.00200832	0.000170222	3.99e-32
UC	ZBTB12	Ovary	0.0051512	0.000551665	9.86e-21
Diabetes	HLA-J	Uterus	0.179583	0.01928	1.23e-20
RA	HLA-DRB1	Brain Anterior cingulate cortex BA24	-0.00199217	0.000236955	4.19e-17
Diabetes	XXbac-BPG252P9.10	Brain Cerebellum	0.218262	0.023401	1.09e-20
RA	HLA-DRB1	Brain Frontal Cortex BA9	-0.00183069	0.000217748	4.19e-17
RA	HLA-DRB1	Brain Cerebellum	-0.00177881	0.000211578	4.19e-17
Diabetes	HLA-J	Colon Transverse	0.198426	0.0213031	1.23e-20
Diabetes	HLA-J	Colon Sigmoid	0.157975	0.0169602	1.23e-20
Diabetes	HLA-J	Artery Tibial	0.156703	0.0168237	1.23e-20
Diabetes	HLA-J	Artery Coronary	0.148489	0.0159418	1.23e-20
Diabetes	HLA-J	Brain Caudate basal ganglia	0.19156	0.020883	4.6e-20
Diabetes	HLA-A	Uterus	-0.198053	0.021263	1.23e-20
RA	HLA-DRB1	Lung	-0.00185187	0.000220268	4.19e-17
RA	LST1	Artery Tibial	0.0121138	0.00130242	1.39e-20
RA	CFB	Cells EBV-transformed lymphocytes	-0.00393648	0.000423232	1.39e-20
RA	HLA-DRB1	Colon Sigmoid	-0.00184308	0.000224508	2.22e-16
MS	RING1	Artery Aorta	0.00422996	0.00045491	1.42e-20
UC	HLA-DRB1	Brain Cerebellar Hemisphere	0.00128722	0.000137739	9.16e-21
Diabetes	HCG4B	Cells Transformed fibroblasts	0.220939	0.0237942	1.61e-20
Diabetes	COL11A2	Brain Caudate basal ganglia	-0.37398	0.0402852	1.64e-20
Diabetes	PRRT1	Adipose Visceral Omentum	0.631733	0.0681034	1.76e-20
UC	HLA-DRB1	Skin Not Sun Exposed Suprapubic	0.0012037	0.00012901	1.06e-20
UC	HLA-DRB1	Stomach	0.00159949	0.000171588	1.15e-20
RA	TAP2	Spleen	-0.00434362	0.00046912	2.06e-20
Diabetes	HECTD4	Skin Sun Exposed Lower leg	0.959994	0.103698	2.09e-20
Diabetes	C4A	Brain Anterior cingulate cortex BA24	-0.605558	0.0654439	2.18e-20
RA	C6orf25	Breast Mammary Tissue	0.0043807	0.000473437	2.18e-20
MS	CSNK2B	Lung	0.0054594	0.000590314	2.28e-20
MS	MSH5	Colon Transverse	-0.007209	0.000779494	2.28e-20
Diabetes	DDR1	Skin Sun Exposed Lower leg	1.04137	0.112665	2.39e-20
Diabetes	HCG9	Lung	-0.410592	0.0444214	2.39e-20
Diabetes	RNF5	Cells Transformed fibroblasts	-1.01377	0.10976	2.55e-20
UC	TNXA	Prostate	0.00256584	0.000278063	2.77e-20
UC	HLA-DRB1	Spleen	0.00109714	0.000117714	1.16e-20
Diabetes	PSORS1C3	Liver	0.439411	0.047655	2.95e-20
Diabetes	HLA-J	Muscle Skeletal	0.177064	0.0193026	4.6e-20
MS	HLA-A	Stomach	0.00187105	0.000203118	3.21e-20
Diabetes	HLA-J	Pituitary	0.152963	0.018824	4.44e-16
Diabetes	PSORS1C2	Lung	-0.174698	0.0189779	3.41e-20
UC	CFB	Artery Aorta	0.00453606	0.000494058	4.26e-20
Diabetes	ZFP57	Cells EBV-transformed lymphocytes	-0.163577	0.017821	4.36e-20
MS	IP6K3	Whole Blood	-0.00536993	0.000585212	4.47e-20
Diabetes	HLA-DPA1	Adipose Visceral Omentum	0.231782	0.025264	4.54e-20
Diabetes	HLA-J	Pancreas	0.430536	0.0590416	3.05e-13
Diabetes	HLA-J	Heart Atrial Appendage	0.118628	0.0171397	4.48e-12
UC	HLA-DRB1	Skin Sun Exposed Lower leg	0.00113265	0.000121635	1.26e-20
UC	HLA-DRB1	Heart Left Ventricle	0.00132787	0.000142771	1.4e-20
UC	HLA-DRB1	Muscle Skeletal	0.00125288	0.000134754	1.44e-20
MS	XXbac-BPG248L24.12	Brain Cerebellar Hemisphere	0.000969646	0.000105913	5.43e-20
RA	HLA-DRB5	Brain Anterior cingulate cortex BA24	-0.00190097	0.000207661	5.48e-20
MS	LY6G5B	Adrenal Gland	0.00369105	0.000403284	5.56e-20
MS	LY6G5B	Artery Coronary	0.00393134	0.000429538	5.56e-20
MS	XXbac-BPG252P9.10	Brain Caudate basal ganglia	0.00200783	0.000219435	5.69e-20
Diabetes	PSORS1C2	Artery Aorta	-0.17531	0.01917	5.96e-20
Diabetes	PSORS1C2	Adipose Subcutaneous	-0.199452	0.0218099	5.96e-20
Diabetes	PSORS1C2	Nerve Tibial	-0.216282	0.0236503	5.96e-20
Diabetes	MRPS18B	Esophagus Gastroesophageal Junction	-0.54208	0.0592834	6.03e-20
RA	HLA-DQA2	Brain Hypothalamus	0.0033408	0.000244385	1.53e-42
Diabetes	TAPSAR1	Whole Blood	1.0098	0.110565	6.66e-20
Diabetes	PSORS1C2	Artery Coronary	-0.181397	0.0198695	6.89e-20
Diabetes	C6orf15	Skin Not Sun Exposed Suprapubic	-0.384886	0.0421587	6.89e-20
Diabetes	PSORS1C2	Small Intestine Terminal Ileum	-0.195811	0.0214599	7.21e-20
UC	HLA-DRB1	Esophagus Muscularis	0.00133227	0.000143653	1.79e-20
MS	LY6G5B	Brain Hypothalamus	0.00380346	0.000417421	8.1e-20
Diabetes	TRIM26	Brain Hippocampus	0.299441	0.0328628	8.1e-20
Diabetes	HLA-J	Brain Frontal Cortex BA9	0.135552	0.0195849	4.48e-12
MS	XXbac-BPG248L24.12	Spleen	0.0014487	0.000159464	1.04e-19
MS	XXbac-BPG248L24.12	Cells EBV-transformed lymphocytes	0.00118559	0.000130503	1.04e-19
Diabetes	HLA-DOA	Esophagus Gastroesophageal Junction	0.799361	0.0881276	1.18e-19
MS	HCG4P5	Cells EBV-transformed lymphocytes	0.00105451	0.00011627	1.2e-19
MS	HLA-A	Testis	0.00124634	0.00013742	1.2e-19
MS	HLA-A	Brain Cortex	0.00195762	0.000215846	1.2e-19
MS	XXbac-BPG248L24.12	Whole Blood	0.00158981	0.00017564	1.41e-19
Diabetes	NOTCH4	Ovary	-0.399215	0.0441513	1.54e-19
Diabetes	C6orf25	Brain Cerebellum	0.549327	0.0607912	1.62e-19
RA	HLA-DRA	Lung	-0.00899214	0.000995634	1.69e-19
MS	HLA-U	Ovary	0.00117047	0.000129651	1.75e-19
Diabetes	HLA-DPA1	Whole Blood	0.433806	0.0480933	1.88e-19
Diabetes	HLA-J	Skin Not Sun Exposed Suprapubic	0.0970827	0.0140268	4.48e-12
RA	NEU1	Heart Atrial Appendage	0.00675987	0.000750507	2.12e-19
MS	PRRT1	Thyroid	-0.00431389	0.000479079	2.17e-19
Diabetes	PSORS1C3	Muscle Skeletal	0.312056	0.0346586	2.18e-19
Diabetes	HLA-J	Brain Hypothalamus	0.124003	0.018173	8.88e-12
Diabetes	HLA-J	Adipose Visceral Omentum	0.113343	0.0169399	2.22e-11
MS	XXbac-BPG248L24.12	Brain Cerebellum	0.00102251	0.0001136	2.24e-19
RA	NOTCH4	Artery Coronary	0.00570374	0.000634197	2.39e-19
MS	XXbac-BPG252P9.10	Brain Cerebellum	0.00174317	0.000193951	2.53e-19
Diabetes	ZSCAN31	Brain Cerebellum	0.191356	0.0213066	2.68e-19
Diabetes	CTSH	Stomach	0.426599	0.0475517	2.93e-19
Diabetes	CTSH	Prostate	0.412506	0.0459808	2.93e-19
Diabetes	CTSH	Thyroid	0.212014	0.0236325	2.93e-19
Diabetes	CTSH	Adipose Visceral Omentum	0.230542	0.0256978	2.93e-19
Diabetes	CTSH	Colon Transverse	0.362896	0.040451	2.93e-19
Diabetes	CTSH	Pancreas	0.244296	0.027231	2.93e-19
Diabetes	CTSH	Adrenal Gland	0.204611	0.0228074	2.93e-19
Diabetes	CTSH	Spleen	0.187093	0.0208547	2.93e-19
Diabetes	IFITM4P	Brain Cerebellar Hemisphere	0.174079	0.0194225	3.17e-19
Diabetes	BAK1	Muscle Skeletal	-0.201065	0.0224358	3.19e-19
Diabetes	BAK1	Thyroid	-0.451277	0.0503557	3.19e-19
Diabetes	BAK1	Cells EBV-transformed lymphocytes	-0.172459	0.0192438	3.19e-19
Diabetes	BAK1	Esophagus Mucosa	-0.190485	0.0212553	3.19e-19
Diabetes	BAK1	Whole Blood	-0.227907	0.025431	3.19e-19
Diabetes	BAK1	Prostate	-0.306349	0.034184	3.19e-19
Diabetes	BAK1	Spleen	-0.225666	0.0251809	3.19e-19
Diabetes	BAK1	Artery Aorta	-0.409635	0.0457092	3.19e-19
Diabetes	BAK1	Adipose Visceral Omentum	-0.514909	0.0574561	3.19e-19
Diabetes	BAK1	Skin Sun Exposed Lower leg	-0.179011	0.0199749	3.19e-19
Diabetes	BAK1	Skin Not Sun Exposed Suprapubic	-0.185765	0.0207286	3.19e-19
Diabetes	BAK1	Colon Sigmoid	-0.341174	0.0380699	3.19e-19
Diabetes	HCG4B	Colon Transverse	0.185112	0.0206707	3.39e-19
Diabetes	HLA-K	Spleen	0.149453	0.0166887	3.39e-19
Diabetes	CCHCR1	Testis	-0.158506	0.0177163	3.66e-19
Diabetes	MRPS18B	Brain Anterior cingulate cortex BA24	0.252414	0.0282124	3.66e-19
RA	DAXX	Testis	-0.0057036	0.000637587	3.7e-19
MS	IFITM4P	Brain Cerebellar Hemisphere	-0.00148061	0.000165528	3.73e-19
Diabetes	B3GALT4	Cells Transformed fibroblasts	-1.02035	0.114227	4.16e-19
RA	DXO	Esophagus Mucosa	-0.0106707	0.00119473	4.2e-19
Diabetes	XXbac-BPG248L24.12	Brain Cerebellar Hemisphere	0.124418	0.0139388	4.42e-19
Diabetes	RP5-1073O3.7	Brain Cerebellum	0.211431	0.0237013	4.64e-19
RA	HLA-DQA1	Brain Nucleus accumbens basal ganglia	-0.00318274	0.000246256	3.27e-38
Diabetes	LY6G6C	Spleen	0.385033	0.0432507	5.47e-19
Diabetes	C6orf25	Brain Nucleus accumbens basal ganglia	-0.250839	0.0282044	5.91e-19
Diabetes	PRRC2A	Esophagus Mucosa	1.89158	0.21283	6.23e-19
Diabetes	CTSH	Artery Tibial	0.422644	0.0475601	6.3e-19
Diabetes	CTSH	Artery Coronary	0.381022	0.0428763	6.3e-19
Diabetes	HLA-DPA3	Brain Cerebellum	-0.218509	0.0245984	6.5e-19
Diabetes	WDR46	Muscle Skeletal	-1.0095	0.113661	6.59e-19
Diabetes	VPS52	Adipose Subcutaneous	0.785086	0.0883939	6.59e-19
Diabetes	PSORS1C3	Brain Nucleus accumbens basal ganglia	0.462205	0.05207	6.89e-19
Diabetes	PPP1R2P1	Cells Transformed fibroblasts	0.39173	0.0441391	7e-19
MS	RNU6-850P	Small Intestine Terminal Ileum	-0.00140201	0.000158145	7.63e-19
Diabetes	IFITM4P	Whole Blood	0.204407	0.0230574	7.64e-19
Diabetes	HLA-J	Artery Aorta	0.109536	0.0164569	2.82e-11
Diabetes	HLA-J	Cells Transformed fibroblasts	0.0871143	0.0141921	8.35e-10
Diabetes	BAK1	Pituitary	-0.386506	0.0436269	8.05e-19
Diabetes	BAK1	Cells Transformed fibroblasts	-0.34265	0.0386766	8.05e-19
Diabetes	BAK1	Liver	-0.21144	0.0238663	8.05e-19
MS	HCG4P5	Whole Blood	0.00143597	0.000162109	8.14e-19
Diabetes	RPL3P2	Adipose Visceral Omentum	-0.278255	0.0314184	8.26e-19
RA	HLA-DOA	Esophagus Gastroesophageal Junction	-0.00416199	0.000469963	8.29e-19
Diabetes	HLA-B	Skin Not Sun Exposed Suprapubic	0.272675	0.030803	8.58e-19
MS	PSORS1C2	Heart Left Ventricle	-0.00197977	0.000223737	8.86e-19
MS	PSORS1C2	Heart Left Ventricle	-0.00197977	0.000223737	8.86e-19
Diabetes	PSORS1C3	Brain Cortex	0.455612	0.0515443	9.64e-19
Diabetes	PSORS1C3	Brain Frontal Cortex BA9	0.501775	0.0567668	9.64e-19
RA	C6orf25	Muscle Skeletal	0.00648515	0.000734247	1.02e-18
Diabetes	AC009299.2	Nerve Tibial	0.481777	0.0545643	1.05e-18
RA	SAPCD1-AS1	Cells EBV-transformed lymphocytes	-0.0049636	0.000562357	1.08e-18
Diabetes	BCL2L15	Brain Cerebellum	-0.268054	0.0303797	1.11e-18
Diabetes	ZKSCAN4	Brain Frontal Cortex BA9	-0.360469	0.0408809	1.17e-18
Diabetes	NTN5	Whole Blood	0.514853	0.0584099	1.2e-18
Diabetes	FUT2	Small Intestine Terminal Ileum	-0.271484	0.0307998	1.2e-18
Diabetes	FUT2	Esophagus Mucosa	-0.170841	0.0193819	1.2e-18
MS	HCG4P5	Spleen	0.00102659	0.000116592	1.31e-18
Diabetes	ZSCAN9	Brain Nucleus accumbens basal ganglia	-0.340065	0.0386384	1.35e-18
Diabetes	XXbac-BPG170G13.32	Esophagus Gastroesophageal Junction	0.225275	0.025594	1.35e-18
MS	CYP21A1P	Lung	-0.00267509	0.000226736	3.99e-32
MS	HCG4P5	Adipose Visceral Omentum	0.00116044	0.000131938	1.43e-18
MS	HCG4P5	Small Intestine Terminal Ileum	0.0011244	0.00012784	1.43e-18
MS	HLA-A	Nerve Tibial	0.00133408	0.00015168	1.43e-18
MS	HCG4P5	Thyroid	0.00117074	0.000133108	1.43e-18
MS	HCG4P5	Breast Mammary Tissue	0.00123007	0.000139854	1.43e-18
Diabetes	HLA-J	Brain Cerebellum	0.263887	0.0432258	1.03e-09
Diabetes	HLA-J	Brain Putamen basal ganglia	0.0997762	0.0181304	3.73e-08
Diabetes	RPS18	Adrenal Gland	0.358214	0.0408366	1.76e-18
Diabetes	HLA-J	Liver	-0.208413	0.0393766	1.2e-07
MS	HLA-A	Esophagus Muscularis	0.00112145	0.000128047	1.99e-18
MS	HLA-A	Ovary	0.00106626	0.000121746	1.99e-18
MS	HLA-A	Esophagus Gastroesophageal Junction	0.00123352	0.000140844	1.99e-18
MS	HLA-A	Pituitary	0.00161136	0.000183986	1.99e-18
MS	HLA-J	Pancreas	-0.00169988	0.000182127	1.02e-20
MS	HLA-J	Brain Putamen basal ganglia	-0.00133632	0.000145069	3.21e-20
MS	CFB	Thyroid	-0.00395449	0.000452509	2.35e-18
MS	XXbac-BPG248L24.10	Breast Mammary Tissue	0.00225569	0.000258119	2.35e-18
MS	HLA-J	Esophagus Gastroesophageal Junction	-0.00125759	0.000136521	3.21e-20
Diabetes	MICD	Adipose Visceral Omentum	0.229936	0.0263337	2.51e-18
Diabetes	LINC00336	Brain Putamen basal ganglia	0.216074	0.0247466	2.51e-18
MS	HLA-A	Artery Tibial	0.00142556	0.00016347	2.77e-18
MS	HLA-A	Cells Transformed fibroblasts	0.00134553	0.000154293	2.77e-18
Diabetes	PSORS1C3	Brain Cerebellum	0.382004	0.0499669	2.09e-14
MS	HCG27	Brain Caudate basal ganglia	0.00125501	0.00014406	2.99e-18
[truncated: 2,358 more rows]

## Sheet: Table S2
	Table S2: Results of MR analysis for Lupus.
Gene	Tisue	b	se	pval	b abs val	Tissue	Freq	Avg p-val	Median	Genes	Freq	Avg p-val	Median	average effect size
CYP21A1P	Whole Blood	-0.766941	0.0928835	1.49e-16	0.766941	Nerve Tibial	6	5.44917e-08	1.443e-09	C4A	28	4.33216e-09	1.2215e-15	-0.786967
C4A	Heart Atrial Appendage	-0.814471	0.098672	1.53e-16	0.814471	Whole Blood	6	2.53673e-08	1.96017e-12	CYP21A1P	12	3.88361e-10	3.3e-15	-0.711314
C4A	Esophagus Muscularis	-0.863953	0.104633	1.49e-16	0.863953	Pancreas	6	8.00452e-09	7.725e-10	C4B	6	5.45089e-10	2.675e-15	0.953106
C4B	Cells Transformed fibroblasts	1.08706	0.130537	8.25e-17	1.08706	Adrenal Gland	6	3.89415e-08	2.2245e-09	STK19P	1	1.63e-16	1.63e-16	-0.78027
C4A	Cells EBV-transformed lymphocytes	-0.575536	0.0697253	1.53e-16	0.575536	Artery Aorta	5	1.4788e-07	1.34e-07	LINC00243	4	2.72532e-08	6.35e-12	0.686774
C4A	Artery Coronary	-0.789484	0.0956448	1.53e-16	0.789484	Thyroid	5	4.26859e-08	1.98e-09	U91328.20	2	1.101e-10	1.101e-10	1.07855
C4A	Spleen	-0.559029	0.0677255	1.53e-16	0.559029	Muscle Skeletal	5	1.478e-09	3.3e-15	WASF5P	1	8.21e-11	8.21e-11	0.463263
C4A	Cells Transformed fibroblasts	-1.15938	0.140613	1.65e-16	1.15938	Heart Atrial Appendage	4	9.95e-08	6.65e-08	FLOT1	5	4.1107e-08	2.35e-10	1.33728
STK19P	Adrenal Gland	-0.78027	0.0946216	1.63e-16	0.78027	Cells Transformed fibroblasts	4	3.4465e-08	9.3e-10	ZNF165	1	1.76e-10	1.76e-10	-0.883708
C4A	Adrenal Gland	-0.895163	0.108569	1.65e-16	0.895163	Heart Left Ventricle	4	6.23331e-08	1.66e-10	PGBD1	1	3.53e-10	3.53e-10	1.07213
C4B	Whole Blood	0.688415	0.0834934	1.65e-16	0.688415	Skin Not Sun Exposed Suprapubic	4	4.83838e-09	1.76763e-10	PPP1R11	1	5.02e-10	5.02e-10	0.979824
FLOT1	Colon Sigmoid	1.42061	0.17253	1.81e-16	1.42061	Skin Sun Exposed Lower leg	4	1.57003e-10	4.28e-15	DDR1-AS1	1	5.3e-10	5.3e-10	0.925704
C4A	Brain Frontal Cortex BA9	-0.912753	0.111206	2.25e-16	0.912753	Stomach	4	5.539e-08	1.628e-08	RP5-874C20.3	1	5.99e-10	5.99e-10	-0.959588
C4A	Stomach	-0.759663	0.0925539	2.25e-16	0.759663	Testis	4	3.5e-09	1.585e-09	C6orf15	1	6.28e-10	6.28e-10	1.27708
CYP21A1P	Brain Caudate basal ganglia	-0.598718	0.074102	6.5e-16	0.598718	Spleen	3	5.14105e-14	1.53e-16	PPP1R18	4	3.65884e-08	5.17465e-09	-1.2746
CYP21A1P	Prostate	-0.691127	0.0847122	3.39e-16	0.691127	Adipose Subcutaneous	3	2.72267e-08	4.28e-09	TRIM26	1	1.39e-09	1.39e-09	-1.40831
CYP21A1P	Heart Atrial Appendage	-0.846201	0.10375	3.46e-16	0.846201	Adipose Visceral Omentum	3	5.41029e-08	1.03e-08	ABHD16A	1	1.52e-09	1.52e-09	-0.703421
C4A	Whole Blood	-0.802645	0.0984094	3.46e-16	0.802645	Brain Hypothalamus	3	4.04668e-08	1.34e-08	XXbac-BPG308K3.5	1	1.78e-09	1.78e-09	0.612006
C4A	Nerve Tibial	-0.638701	0.0786968	4.82e-16	0.638701	Brain Nucleus accumbens basal ganglia	3	8.1834e-08	1.09e-07	BTN3A3	1	3.38e-09	3.38e-09	0.6008
C4A	Thyroid	-0.813327	0.100213	4.82e-16	0.813327	Esophagus Mucosa	3	3.679e-08	1.37e-09	STK19	1	3.85e-09	3.85e-09	-0.932607
C4A	Artery Tibial	-0.776538	0.0956802	4.82e-16	0.776538	Prostate	3	2.82347e-08	4.19e-12	EHMT2	1	4.28e-09	4.28e-09	2.27366
C4B	Muscle Skeletal	1.80045	0.224521	1.07e-15	1.80045	Brain Anterior cingulate cortex BA24	2	1.69e-08	1.69e-08	RNF5	6	2.30983e-08	1.263e-08	-1.24647
C4A	Lung	-0.863367	0.110031	4.28e-15	0.863367	Small Intestine Terminal Ileum	2	9.949e-08	9.949e-08	TCF19	3	7.74e-08	7.74e-08	1.03846
C4A	Artery Aorta	-0.756236	0.0941743	9.73e-16	0.756236	Artery Coronary	2	3.465e-08	3.465e-08	APOM	2	5.66e-09	5.66e-09	-1.22792
C4A	Esophagus Mucosa	-0.620523	0.0790821	4.28e-15	0.620523	Breast Mammary Tissue	2	1.042e-07	1.042e-07	PSORS1C1	2	5.899e-08	5.899e-08	-0.478026
RNF5	Skin Not Sun Exposed Suprapubic	-2.0249	0.252161	9.73e-16	2.0249	Artery Tibial	2	3.87e-08	3.87e-08	OR5V1	1	1.03e-08	1.03e-08	-0.68186
C4A	Colon Sigmoid	-0.818888	0.102627	1.47e-15	0.818888	Brain Caudate basal ganglia	2	6.7e-09	6.7e-09	TRIM31	1	1.9e-08	1.9e-08	-1.05226
C4A	Muscle Skeletal	-0.742059	0.0930239	1.5e-15	0.742059	Brain Cerebellar Hemisphere	2	1.70505e-09	1.70505e-09	CLIC1	1	1.94e-08	1.94e-08	-1.48488
CYP21A1P	Muscle Skeletal	-1.05082	0.133368	3.3e-15	1.05082	Brain Cerebellum	2	1.9045e-09	1.9045e-09	NOTCH4	1	2.3e-08	2.3e-08	-0.74219
CYP21A1P	Skin Sun Exposed Lower leg	-0.793947	0.100766	3.3e-15	0.793947	Brain Cortex	2	2.44e-08	2.44e-08	MICB	1	3.19e-08	3.19e-08	0.537199
C4A	Pancreas	-0.866273	0.110402	4.28e-15	0.866273	Colon Sigmoid	2	8.255e-16	8.255e-16	ZFP57	1	6.72e-08	6.72e-08	0.275174
C4B	Skin Sun Exposed Lower leg	0.704855	0.0898298	4.28e-15	0.704855	Pituitary	2	1.6038e-08	1.6038e-08	TRIM38	1	6.75e-08	6.75e-08	-1.33831
C4A	Skin Sun Exposed Lower leg	-0.644385	0.0821232	4.28e-15	0.644385	Brain Frontal Cortex BA9	1	2.25e-16	2.25e-16	CCHCR1	7	9.25084e-08	7.74e-08	0.719008
LINC00243	Spleen	0.656759	0.088945	1.54e-13	0.656759	Cells EBV-transformed lymphocytes	1	1.53e-16	1.53e-16	ZSCAN9	5	8.02944e-08	1.33e-07	1.32589
C4B	Skin Not Sun Exposed Suprapubic	0.816483	0.113114	5.27e-13	0.816483	Esophagus Muscularis	1	1.49e-16	1.49e-16	PRSS16	4	1.59675e-07	1.62e-07	0.758692
FLOT1	Adipose Subcutaneous	2.51336	0.324648	9.8e-15	2.51336	Brain Hippocampus	1	3.38e-08	3.38e-08	CYP21A2	1	8.47e-08	8.47e-08	0.73298
CYP21A1P	Brain Anterior cingulate cortex BA24	-0.471517	0.0623438	3.93e-14	0.471517	Brain Putamen basal ganglia	1	1.34e-08	1.34e-08	CSNK2B	1	1.09e-07	1.09e-07	0.698214
CYP21A1P	Brain Hypothalamus	-0.474607	0.064994	2.83e-13	0.474607	Colon Transverse	1	2.3e-07	2.3e-07	PRRT1	1	1.52e-07	1.52e-07	-1.19365
C4A	Heart Left Ventricle	-0.802806	0.111219	5.27e-13	0.802806	Esophagus Gastroesophageal Junction	1	1.34e-08	1.34e-08	ZNF204P	1	1.62e-07	1.62e-07	1.53338
LINC00243	Whole Blood	0.82815	0.119332	3.92e-12	0.82815	Liver	1	1.52e-09	1.52e-09	RNU6-850P	1	2.3e-07	2.3e-07	-0.68453
PPP1R18	Prostate	-1.06414	0.153543	4.19e-12	1.06414	Lung	1	4.28e-15	4.28e-15	ZNF192P1	1	2.49e-07	2.49e-07	0.758682
LINC00243	Adipose Visceral Omentum	0.662204	0.0970226	8.78e-12	0.662204	Bladder	0			XXbac-BPG13B8.10	1	2.62e-07	2.62e-07	0.645518
CCHCR1	Brain Cerebellar Hemisphere	0.709106	0.106694	3.01e-11	0.709106	Brain Amygdala	0			NEU1	1	2.65e-07	2.65e-07	-0.892505
CYP21A1P	Spleen	-0.686789	0.0824147	7.86e-17	0.686789	Sum	0			Sum	0
PPP1R18	Thyroid	-1.30081	0.197901	4.93e-11	1.30081	Brain Spinal cord cervical c-1	0
U91328.20	Nerve Tibial	1.06295	0.162692	6.42e-11	1.06295	Brain Substantia nigra	0
WASF5P	Pancreas	0.463263	0.071307	8.21e-11	0.463263	Cervix Ectocervix	0
C4A	Brain Cortex	-0.70722	0.10936	1e-10	0.70722	Cervix Endocervix	0
U91328.20	Heart Left Ventricle	1.09414	0.170965	1.56e-10	1.09414	Fallopian Tube	0
ZNF165	Heart Left Ventricle	-0.883708	0.138486	1.76e-10	0.883708	Kidney Cortex	0
ZSCAN9	Pituitary	0.869558	0.136269	1.76e-10	0.869558	Kidney Medulla	0
FLOT1	Pancreas	1.40334	0.221476	2.35e-10	1.40334	Minor Salivary Gland	0
ZSCAN9	Nerve Tibial	1.39149	0.220841	2.96e-10	1.39149	Ovary	0
PGBD1	Skin Not Sun Exposed Suprapubic	1.07213	0.1709	3.53e-10	1.07213	Uterus	0
PPP1R11	Brain Nucleus accumbens basal ganglia	0.979824	0.157567	5.02e-10	0.979824	Vagina	0
DDR1-AS1	Testis	0.925704	0.149071	5.3e-10	0.925704
CCHCR1	Brain Cerebellum	0.652461	0.105111	5.39e-10	0.652461
RP5-874C20.3	Adrenal Gland	-0.959588	0.155007	5.99e-10	0.959588
C6orf15	Skin Sun Exposed Lower leg	1.27708	0.206543	6.28e-10	1.27708
CYP21A1P	Pancreas	-0.555625	0.0916016	1.31e-09	0.555625
CYP21A1P	Esophagus Mucosa	-0.721188	0.119023	1.37e-09	0.721188
TRIM26	Testis	-1.40831	0.232531	1.39e-09	1.40831
ABHD16A	Liver	-0.703421	0.116417	1.52e-09	0.703421
RNF5	Muscle Skeletal	-1.20542	0.200205	1.73e-09	1.20542
XXbac-BPG308K3.5	Testis	0.612006	0.101723	1.78e-09	0.612006
RNF5	Cells Transformed fibroblasts	-2.47431	0.411714	1.86e-09	2.47431
CYP21A1P	Thyroid	-0.878291	0.146403	1.98e-09	0.878291
CCHCR1	Nerve Tibial	0.769671	0.129235	2.59e-09	0.769671
C4B	Brain Cerebellum	0.621364	0.105008	3.27e-09	0.621364
BTN3A3	Brain Cerebellar Hemisphere	0.6008	0.101623	3.38e-09	0.6008
STK19	Adrenal Gland	-0.932607	0.158321	3.85e-09	0.932607
EHMT2	Adipose Subcutaneous	2.27366	0.387135	4.28e-09	2.27366
APOM	Muscle Skeletal	-1.45003	0.248866	5.66e-09	1.45003
APOM	Stomach	-1.00581	0.172625	5.66e-09	1.00581
PSORS1C1	Small Intestine Terminal Ileum	-0.508974	0.0888109	9.98e-09	0.508974
PPP1R18	Adipose Visceral Omentum	-1.165	0.203473	1.03e-08	1.165
OR5V1	Testis	-0.68186	0.11909	1.03e-08	0.68186
C4A	Esophagus Gastroesophageal Junction	-0.779447	0.137201	1.34e-08	0.779447
C4A	Brain Caudate basal ganglia	-1.04303	0.183598	1.34e-08	1.04303
C4A	Brain Putamen basal ganglia	-0.815833	0.143606	1.34e-08	0.815833
C4A	Brain Hypothalamus	-1.10953	0.195303	1.34e-08	1.10953
TRIM31	Skin Not Sun Exposed Suprapubic	-1.05226	0.187218	1.9e-08	1.05226
CLIC1	Breast Mammary Tissue	-1.48488	0.264335	1.94e-08	1.48488
NOTCH4	Pancreas	-0.74219	0.132828	2.3e-08	0.74219
RNF5	Pancreas	-0.52987	0.0948807	2.34e-08	0.52987
RNF5	Stomach	-0.623424	0.112118	2.69e-08	0.623424
MICB	Pituitary	0.537199	0.097129	3.19e-08	0.537199
C4A	Brain Hippocampus	-0.495642	0.0897842	3.38e-08	0.495642
C4A	Brain Anterior cingulate cortex BA24	-0.609213	0.110358	3.38e-08	0.609213
PRSS16	Brain Cortex	0.859571	0.157548	4.87e-08	0.859571
ZFP57	Adrenal Gland	0.275174	0.0509718	6.72e-08	0.275174
TRIM38	Whole Blood	-1.33831	0.247941	6.75e-08	1.33831
FLOT1	Artery Coronary	0.711821	0.131991	6.93e-08	0.711821
TCF19	Artery Tibial	0.838362	0.156029	7.74e-08	0.838362
TCF19	Adipose Subcutaneous	1.55729	0.289831	7.74e-08	1.55729
CCHCR1	Thyroid	0.664613	0.123692	7.74e-08	0.664613
TCF19	Artery Aorta	0.719726	0.13395	7.74e-08	0.719726
CYP21A2	Whole Blood	0.73298	0.136829	8.47e-08	0.73298
RNF5	Prostate	-0.620911	0.115909	8.47e-08	0.620911
PSORS1C1	Brain Hypothalamus	-0.447077	0.0841543	1.08e-07	0.447077
LINC00243	Esophagus Mucosa	0.599984	0.112954	1.09e-07	0.599984
CSNK2B	Brain Nucleus accumbens basal ganglia	0.698214	0.131446	1.09e-07	0.698214
ZSCAN9	Heart Atrial Appendage	1.18595	0.22483	1.33e-07	1.18595
ZSCAN9	Thyroid	1.80293	0.341906	1.34e-07	1.80293
ZSCAN9	Artery Aorta	1.37952	0.261611	1.34e-07	1.37952
PPP1R18	Cells Transformed fibroblasts	-1.56844	0.297575	1.36e-07	1.56844
FLOT1	Brain Nucleus accumbens basal ganglia	0.637278	0.120909	1.36e-07	0.637278
PRRT1	Adipose Visceral Omentum	-1.19365	0.227363	1.52e-07	1.19365
PRSS16	Nerve Tibial	0.9056	0.172874	1.62e-07	0.9056
PRSS16	Adrenal Gland	0.530508	0.101271	1.62e-07	0.530508
ZNF204P	Nerve Tibial	1.53338	0.292712	1.62e-07	1.53338
CCHCR1	Breast Mammary Tissue	0.808189	0.155121	1.89e-07	0.808189
CCHCR1	Stomach	1.0029	0.192493	1.89e-07	1.0029
CCHCR1	Small Intestine Terminal Ileum	0.426109	0.0817857	1.89e-07	0.426109
RNU6-850P	Colon Transverse	-0.68453	0.132318	2.3e-07	0.68453
ZNF192P1	Heart Left Ventricle	0.758682	0.14708	2.49e-07	0.758682
XXbac-BPG13B8.10	Artery Aorta	0.645518	0.125377	2.62e-07	0.645518
NEU1	Heart Atrial Appendage	-0.892505	0.173407	2.65e-07	0.892505
PRSS16	Artery Aorta	0.739087	0.143617	2.66e-07	0.739087

## Sheet: Table S3
Table S3: Results of MR analysis for MS.
Gene	Tissue	b	se	pval	b abs val		Tissues	Freq	Avg p-val	Median		Genes	Freq	Avg p-val	Median	average effect size
CYP21A2	Esophagus Gastroesophageal Junction	-0.00597111	0.00027884	9.87e-102	0.00597111		Sum	563				Sum	563
C6orf25	Breast Mammary Tissue	-0.00565852	0.000265759	1.35e-100	0.00565852		Brain Cerebellum	21	3.13745e-09	6.85e-14		HLA-DQB1	11	7.55455e-39	1.99e-68	0.00207124
HLA-DRB1	Brain Frontal Cortex BA9	0.00240462	0.000115297	1.35e-96	0.00240462		Esophagus Mucosa	19	2.77961e-08	6.26e-16		HLA-DRB1	25	7.92e-39	7.08e-62	0.00196365
HLA-DRB1	Brain Frontal Cortex BA9	0.00247474	0.00011866	1.35e-96	0.00247474		Testis	19	2.90462e-09	1.39e-13		XXbac-BPG254F23.6	7	6.51429e-17	9.79e-68	0.00167847
HLA-DRB1	Lung	0.00250338	0.000120033	1.35e-96	0.00250338		Esophagus Muscularis	19	1.8601e-08	2.21e-19		ZBTB12	1	8.18e-62	8.18e-62	0.00777383
HLA-DRB1	Brain Anterior cingulate cortex BA24	0.00269303	0.000129126	1.35e-96	0.00269303		Nerve Tibial	18	1.86701e-08	4.2015e-16		CUTA	1	2.26e-60	2.26e-60	-0.00427275
XXbac-BPG254F23.6	Breast Mammary Tissue	0.00229989	0.000130709	2.67e-69	0.00229989		Whole Blood	18	9.98149e-09	1.41e-15		C4B	1	9.61e-51	9.61e-51	-0.00308817
HLA-DQB1-AS1	Brain Caudate basal ganglia	0.00274747	0.00015711	1.78e-68	0.00274747		Colon Transverse	17	3.67471e-09	2.89e-15		HLA-DRB6	21	1.82858e-35	9.54e-41	-0.00146466
HLA-DQB1	Uterus	0.0016271	9.3e-05	1.78e-68	0.0016271		Adipose Visceral Omentum	17	1.40705e-08	6.85e-14		NEU1	1	3.91e-42	3.91e-42	-0.00593757
HLA-DQB1	Esophagus Gastroesophageal Junction	0.002048	0.000117112	1.78e-68	0.002048		Pancreas	15	2.92972e-09	1.02e-20		CYP21A2	7	2e-10	3.39e-39	-0.00336532
HLA-DQB1	Colon Transverse	0.0020025	0.00011451	1.78e-68	0.0020025		Thyroid	15	7.11794e-11	2.35e-17		HCG23	3	1.02333e-16	6.5e-39	-0.00266609
HLA-DQB1	Cells EBV-transformed lymphocytes	0.00177454	0.000101512	1.99e-68	0.00177454		Cells EBV-transformed lymphocytes	15	5.29403e-08	2.76e-16		HLA-DQB1-AS1	3	5.13333e-28	9.39e-37	0.00188605
HLA-DQB1	Cells Transformed fibroblasts	0.00426538	0.000243988	1.97e-68	0.00426538		Heart Atrial Appendage	15	5.18598e-09	2.45e-17		XXbac-BPG154L12.4	1	6.77e-39	6.77e-39	0.00194324
HLA-DQB1	Brain Hypothalamus	0.00205472	0.000117539	1.99e-68	0.00205472		Cells Transformed fibroblasts	14	2.96656e-08	2.475e-16		LY6G6D	1	1.12e-36	1.12e-36	0.00411871
HLA-DQB1	Prostate	0.00201429	0.000115227	1.99e-68	0.00201429		Artery Tibial	14	2.97536e-11	3.24e-15		PBX2	1	5.97e-30	5.97e-30	0.00226776
HLA-DQB1	Brain Cerebellar Hemisphere	0.0020481	0.00011716	1.99e-68	0.0020481		Esophagus Gastroesophageal Junction	14	1.43551e-11	1.01105e-18		LTA	1	3.07e-29	3.07e-29	-0.00324671
XXbac-BPG254F23.6	Artery Tibial	0.00276885	0.000159219	9.79e-68	0.00276885		Brain Cerebellar Hemisphere	13	4.93241e-09	3.5e-18		CYP21A1P	14	6.12143e-09	7.8365e-29	-0.002206
XXbac-BPG254F23.6	Spleen	0.00188063	0.000107701	2.81e-68	0.00188063		Skin Sun Exposed Lower leg	13	8.76815e-09	1.52e-16		PRRT1	3	7.23333e-20	5.17e-29	-0.00544706
HLA-DRB1	Vagina	0.00206677	0.000118796	8.59e-68	0.00206677		Prostate	13	3.7469e-08	1.93e-21		HLA-DRB5	3	4.72e-29	7.08e-29	0.00145839
HLA-DQB1	Esophagus Mucosa	0.00188004	0.000107547	1.99e-68	0.00188004		Adrenal Gland	13	2.44733e-11	2.11e-19		STK19P	1	5e-29	5e-29	-0.00267848
XXbac-BPG254F23.6	Nerve Tibial	0.00197003	0.000113284	9.79e-68	0.00197003		Lung	13	7.51723e-09	2.28e-20		XXbac-BPG249D20.9	1	1.43e-28	1.43e-28	-0.00442152
HLA-DRB1	Adipose Visceral Omentum	0.00190642	0.000112795	4.38e-64	0.00190642		Spleen	12	5.65601e-09	2.285e-18		HLA-DQA1	19	6.91579e-16	1.53e-27	0.00127189
HLA-DRB1	Heart Atrial Appendage	0.0018035	0.000106706	4.38e-64	0.0018035		Brain Caudate basal ganglia	12	1.60935e-08	1.10765e-16		ATF6B	16	8.5625e-12	3.1e-27	-0.00429668
CYP21A2	Ovary	-0.00480272	0.000279995	5.98e-66	0.00480272		Heart Left Ventricle	12	7.85784e-09	8.86e-19		HLA-DQA2	10	1.4634e-26	1.675e-28	-0.00159558
HLA-DQB1	Ovary	0.00167957	9.83e-05	1.63e-65	0.00167957		Brain Hypothalamus	12	8.32517e-09	3.6105e-18		AGPAT1	4	3.50553e-27	3.61e-28	-0.00319699
HLA-DRB1	Small Intestine Terminal Ileum	0.00239418	0.000141654	4.38e-64	0.00239418		Artery Coronary	12	1.14436e-12	2.49985e-15		BRD2	2	1.55e-27	1.55e-27	-0.00815211
HLA-DRB1	Muscle Skeletal	0.00190487	0.000114524	4.03e-62	0.00190487		Breast Mammary Tissue	12	1.13158e-09	1.89e-18		ATP6V1G2	2	6.9e-27	6.9e-27	-0.00388365
HLA-DRB1	Spleen	0.00166297	0.000100004	4.29e-62	0.00166297		Small Intestine Terminal Ileum	12	2.80993e-08	1.64715e-16		EHMT2	2	2.32e-26	2.32e-26	-0.00234617
HLA-DRB1	Skin Sun Exposed Lower leg	0.00171849	0.000103351	4.39e-62	0.00171849		Ovary	12	1.80845e-08	8.75002e-20		DDAH2	2	2.6653e-26	2.6653e-26	-0.00175377
ZBTB12	Ovary	0.00777383	0.000468574	8.18e-62	0.00777383		Stomach	11	2.24052e-10	1.57e-12		C6orf25	6	2.88367e-11	4.431e-24	-0.00132266
HLA-DRB1	Skin Not Sun Exposed Suprapubic	0.0018216	0.000109755	7.34e-62	0.0018216		Skin Not Sun Exposed Suprapubic	11	4.46626e-08	6.15e-10		C2	3	2.55667e-08	4.22e-25	-0.00468266
HLA-DRB1	Heart Left Ventricle	0.00201148	0.000121244	8.18e-62	0.00201148		Adipose Subcutaneous	11	2.56365e-08	1.52e-16		BTNL2	3	5.93333e-15	4.87e-23	-0.000483248
HLA-DRB1	Brain Cerebellar Hemisphere	0.0019447	0.000117141	6.81e-62	0.0019447		Artery Aorta	11	7.03752e-09	1.42e-20		TNXA	2	2.165e-25	2.165e-25	0.00278455
BTNL2	Brain Frontal Cortex BA9	0.00340805	0.000206097	2.02e-61	0.00340805		Colon Sigmoid	11	1.63569e-11	2.06e-21		RING1	2	7.1e-21	7.1e-21	-0.00162594
HLA-DRB1	Pituitary	0.00204704	0.000124272	5.8e-61	0.00204704		Liver	11	4.93766e-08	1.76e-12		MSH5	2	1.14e-20	1.14e-20	-0.00673574
BRD2	Colon Transverse	-0.00865957	0.000527359	1.36e-60	0.00865957		Uterus	11	1.62819e-11	1.54e-15		CSNK2B	2	1.16175e-20	1.16175e-20	0.00440056
HLA-DRB1	Artery Coronary	0.00215791	0.000130002	7.08e-62	0.00215791		Muscle Skeletal	11	3.17339e-08	1.52e-14		HSPA1L	1	2.94e-25	2.94e-25	0.00360534
HLA-DRB1	Liver	0.00178042	0.00011108	8.1e-58	0.00178042		Brain Putamen basal ganglia	10	2.96232e-08	9.27e-16		LY6G5B	5	3.84405e-20	5.56e-20	0.00417934
CUTA	Brain Hypothalamus	-0.00427275	0.000260693	2.26e-60	0.00427275		Brain Hippocampus	10	6.56712e-08	9.05785e-10		IP6K3	1	4.47e-20	4.47e-20	-0.00536993
HLA-DRB1	Pancreas	0.0016365	0.0001021	8.1e-58	0.0016365		Brain Nucleus accumbens basal ganglia	9	3.45623e-08	2.72e-14		XXbac-BPG248L24.12	7	8.9906e-20	1.04e-19	0.00137891
HLA-DRB1	Colon Transverse	0.00182419	0.00011381	8.1e-58	0.00182419		Brain Cortex	8	6.28503e-09	1.496e-17		XXbac-BPG252P9.10	3	1.03333e-12	2.53e-19	0.00186887
HLA-DRB1	Adrenal Gland	0.00200287	0.000124958	8.1e-58	0.00200287		Brain Frontal Cortex BA9	8	7.0875e-10	1.49e-31		CFB	2	1.17501e-18	1.17501e-18	0.00032114
HLA-DRB1	Esophagus Mucosa	0.00170167	0.000106166	8.1e-58	0.00170167		Pituitary	8	3.23759e-09	2.0195e-17		RNU6-850P	1	7.63e-19	7.63e-19	-0.00140201
HLA-DRB1	Nerve Tibial	0.0016694	0.000104153	8.1e-58	0.0016694		Vagina	6	2.053e-08	9.65001e-13		HCG4P5	10	1.07206e-16	1.43e-18	0.00117202
HLA-DRB1	Ovary	0.00170409	0.000106317	8.1e-58	0.00170409		Brain Anterior cingulate cortex BA24	5	8.38004e-08	1.92e-12		HLA-A	12	1.25e-10	1.99e-18	0.00140741
HLA-DRB1	Artery Aorta	0.00174559	0.000108907	8.1e-58	0.00174559		Bladder	0				HLA-J	30	2.028e-14	2.82e-18	-0.00129431
C4B	Cells EBV-transformed lymphocytes	-0.00308817	0.000206124	9.61e-51	0.00308817		Brain Substantia nigra	0				NOTCH4	17	9.53728e-14	2.45e-17	0.00306485
HSPA1A	Skin Sun Exposed Lower leg	-0.00839108	0.000538916	1.16e-54	0.00839108		Brain Spinal cord cervical c-1	0				MICD	8	7.00128e-10	1.781e-17	-0.00162364
TAP2	Esophagus Muscularis	-0.00593348	0.000438381	9.72e-42	0.00593348		Minor Salivary Gland	0				BAG6	4	2.45438e-14	3.376e-16	-0.00253265
TNXA	Brain Cerebellar Hemisphere	0.00298799	0.00021245	6.28e-45	0.00298799		Cervix Endocervix	0				PPT2	2	3.23e-17	3.23e-17	0.00583284
HCG23	Brain Cortex	-0.00256164	0.000164043	5.69e-55	0.00256164		Brain Amygdala	0				HLA-G	1	5.59e-18	5.59e-18	-0.00170862
C2	Artery Aorta	-0.00760672	0.000520571	2.35e-48	0.00760672		Cervix Ectocervix	0				XXbac-BPG254F23.7	1	2.83e-17	2.83e-17	0.00101004
EHMT2	Pancreas	-0.00804246	0.000571829	6.28e-45	0.00804246		Fallopian Tube	0				PSORS1C3	1	1.58e-16	1.58e-16	-0.00108737
HLA-DRB5	Esophagus Gastroesophageal Junction	0.00180739	0.000132792	3.46e-42	0.00180739		Kidney Cortex	0				OR2H5P	1	1.81e-16	1.81e-16	0.00206425
NEU1	Heart Atrial Appendage	-0.00593757	0.000436532	3.91e-42	0.00593757		Kidney Medulla	0				SLC44A4	1	2.96e-16	2.96e-16	0.00308405
HLA-DRB6	Artery Coronary	-0.001396	0.000105597	6.72e-40	0.001396							HLA-C	27	1.66148e-12	1.57e-12	0.000798642
HLA-DRB6	Thyroid	-0.00159064	0.000119011	9.62e-41	0.00159064							XXbac-BPG299F13.17	22	2.21204e-10	6.85e-14	0.0015368
HLA-DRB6	Colon Transverse	-0.00152028	0.000113527	6.8e-41	0.00152028							HLA-DQB2	12	1.62501e-10	1.54e-15	-0.000875303
HLA-DQB1-AS1	Brain Frontal Cortex BA9	0.00153812	0.000121458	9.39e-37	0.00153812							PSORS1C2	10	1.246e-10	1.78e-10	-0.00115637
ATP6V1G2	Pancreas	-0.00352588	0.000271109	1.14e-38	0.00352588							CCHCR1	8	1.1515e-10	6.43e-11	0.00231019
LY6G6D	Adipose Visceral Omentum	0.00411871	0.000325588	1.12e-36	0.00411871							PSORS1C1	8	1.77375e-10	1.78e-10	-0.00103158
DDR1	Heart Left Ventricle	0.00488256	0.000440344	1.43e-28	0.00488256							TAP2	8	2.74e-08	1.765e-08	-0.00318543
ATF6B	Heart Left Ventricle	-0.00250868	0.000228762	5.55e-28	0.00250868							HCG17	8	1.00763e-07	9.56e-08	0.00136233
HLA-DQA1	Nerve Tibial	0.00114288	0.000103993	4.27e-28	0.00114288							AHI1	7	1.14929e-07	8.61e-08	-0.00116865
HLA-DQA1	Whole Blood	0.00140382	0.000127418	3.15e-28	0.00140382							HCG27	6	6.23918e-08	3.0675e-08	-0.000929486
HLA-DQA2	Artery Coronary	-0.00150999	0.000137122	3.35e-28	0.00150999							HLA-K	6	5.75167e-08	5.02e-08	0.000667134
HLA-DRB6	Small Intestine Terminal Ileum	-0.00146279	0.000109445	9.62e-41	0.00146279							ZNRD1	5	2.41202e-09	7.52e-14	-0.000819946
HLA-DQA2	Uterus	-0.00170936	0.000130099	1.97e-39	0.00170936							HLA-F-AS1	5	2.04413e-09	6.83e-12	0.00148987
HLA-DOB	Nerve Tibial	0.00165547	0.000126273	2.88e-39	0.00165547							HLA-F	5	7.04055e-08	1.38e-11	0.00117332
HLA-DRB6	Brain Cerebellum	-0.00156021	0.000127479	1.92e-34	0.00156021							XXbac-BPG299F13.14	4	1.16805e-08	3.11e-10	-0.00172573
PPT2	Brain Cerebellum	0.00504097	0.000412589	2.49e-34	0.00504097							IFITM4P	4	4.663e-09	4.26e-10	-0.00128805
HLA-DQB2	Adipose Visceral Omentum	-0.00142672	0.000124183	1.5e-30	0.00142672							XXbac-BPG170G13.32	4	5.1935e-09	3.4285e-09	-0.0016597
LTA	Pancreas	-0.00324671	0.000289237	3.07e-29	0.00324671							HLA-W	4	3.88325e-08	6.005e-09	-3.70495e-05
HLA-DQA1	Lung	0.00118681	0.000107991	4.27e-28	0.00118681							HLA-E	4	7.753e-08	7.54e-08	0.000920059
HLA-DRB6	Adipose Subcutaneous	-0.00144103	0.000107812	9.54e-41	0.00144103							PAIP1P1	3	6.51293e-14	1.92e-14	-0.00127828
DXO	Esophagus Mucosa	0.00926431	0.000698421	3.71e-40	0.00926431							HLA-DOB	3	2.70833e-12	6.85e-13	0.000577763
XXbac-BPG154L12.4	Brain Nucleus accumbens basal ganglia	0.00194324	0.000148962	6.77e-39	0.00194324							HCP5	3	5.10115e-08	3.44e-11	0.000380183
C6orf25	Colon Transverse	-0.00419944	0.000325872	5.34e-38	0.00419944							HCG4P7	3	6.83599e-08	7.98e-11	0.000254005
HLA-DQB1	Brain Cerebellum	0.00138937	0.000108099	8.31e-38	0.00138937							RPL23AP1	3	7.79653e-09	8.96e-11	0.00135447
HLA-DRB1	Esophagus Muscularis	0.00151087	0.00011817	1.98e-37	0.00151087							DXO	3	1.39379e-07	1.37e-10	0.00427077
CYP21A1P	Brain Nucleus accumbens basal ganglia	-0.00200832	0.000170222	3.99e-32	0.00200832							RPP21	3	4.16177e-08	8.41e-10	-0.00218697
CYP21A1P	Artery Tibial	-0.00260055	0.000222405	1.39e-31	0.00260055							HCG4B	3	2.62534e-08	1.36e-09	-0.00104312
ATF6B	Skin Sun Exposed Lower leg	-0.00565367	0.000515549	5.55e-28	0.00565367							TRIM26	3	1.22344e-07	1.39e-07	-0.000162807
ATF6B	Brain Putamen basal ganglia	-0.00293892	0.000267996	5.55e-28	0.00293892							AIF1	3	1.18667e-07	1.69e-07	-0.00273183
HLA-DQB1-AS1	Esophagus Muscularis	0.00137258	0.000126233	1.54e-27	0.00137258							TCF19	3	2.35669e-07	3.45e-07	-0.000798619
NOTCH4	Brain Hippocampus	0.00373888	0.000277499	2.24e-41	0.00373888							PRRC2A	2	6.1e-16	6.1e-16	-0.00619996
HLA-DRB6	Pituitary	-0.00137887	0.000103057	7.94e-41	0.00137887							RPL3P2	2	2.77e-15	2.77e-15	0.000469481
HLA-DRB6	Pancreas	-0.00163748	0.000122509	9.54e-41	0.00163748							HSPA1A	2	3.425e-14	3.425e-14	-0.00553005
HLA-DRB6	Vagina	-0.00134383	0.000101651	6.72e-40	0.00134383							TRIM31	2	1.70322e-12	1.70323e-12	0.000461549
HLA-DQA2	Pancreas	-0.00201526	0.00015338	1.97e-39	0.00201526							HLA-U	2	3.415e-12	3.415e-12	0.00107053
HLA-DQA2	Thyroid	-0.00179621	0.000136709	1.97e-39	0.00179621							TRIM40	2	5.74e-12	5.74e-12	-0.00205796
CYP21A2	Brain Hypothalamus	-0.0026352	0.000201194	3.39e-39	0.0026352							FKBPL	2	1.59002e-11	1.59002e-11	-0.00114597
RING1	Adipose Subcutaneous	-0.00748185	0.000573535	6.77e-39	0.00748185							LST1	2	3.4558e-11	3.4558e-11	0.00133544
HLA-DQA1	Muscle Skeletal	0.00142215	0.000112167	7.75e-37	0.00142215							MOG	2	1.4245e-10	1.4245e-10	0.00064418
CYP21A1P	Adipose Subcutaneous	-0.00231643	0.000198107	1.39e-31	0.00231643							XXbac-BPG13B8.10	2	2.225e-09	2.225e-09	-0.00162613
HLA-DQA1	Brain Frontal Cortex BA9	0.00137893	0.00011859	2.98e-31	0.00137893							SFTA2	2	3.155e-09	3.155e-09	-0.00158496
HLA-DQB2	Skin Sun Exposed Lower leg	0.00447891	0.000385559	3.39e-31	0.00447891							DDR1	2	3.19e-09	3.19e-09	0.00310322
CYP21A1P	Cells Transformed fibroblasts	-0.004756	0.00041872	6.73e-30	0.004756							POU5F1	2	5.77e-09	5.77e-09	-7.0473e-05
HLA-DRB5	Colon Sigmoid	0.00128724	0.000115437	7.08e-29	0.00128724							PPP1R10	2	6.55e-09	6.55e-09	-0.000285706
HLA-DQA1	Breast Mammary Tissue	0.00130015	0.000117142	1.27e-28	0.00130015							PPP1R11	2	1.165e-08	1.165e-08	-0.00415473
CYP21A1P	Esophagus Muscularis	-0.00268988	0.000242677	1.5e-28	0.00268988							XXbac-BPG248L24.10	2	1.985e-08	1.985e-08	0.0016739
AGPAT1	Thyroid	-0.00764646	0.000694813	3.61e-28	0.00764646							ZNRD1-AS1	2	6e-08	6e-08	-0.000511832
AGPAT1	Nerve Tibial	-0.00661868	0.000601422	3.61e-28	0.00661868							OR2H2	2	6.23235e-08	6.23235e-08	-0.00248746
ATF6B	Artery Tibial	-0.00666217	0.000607512	5.55e-28	0.00666217							VARS2	2	1.7035e-07	1.7035e-07	-0.00125635
ATF6B	Colon Sigmoid	-0.00458483	0.000418083	5.55e-28	0.00458483							HLA-V	2	1.76e-07	1.76e-07	0.00034219
CYP21A2	Esophagus Muscularis	-0.00349707	0.000258871	1.39e-41	0.00349707							HLA-H	1	5.84e-16	5.84e-16	-0.000966301
HLA-DRB6	Brain Putamen basal ganglia	-0.0014708	0.000109685	5.34e-41	0.0014708							PPP1R2P1	1	1.28e-15	1.28e-15	0.00306304
HLA-DRB6	Heart Atrial Appendage	-0.00133932	0.00010009	7.79e-41	0.00133932							PPP1R18	1	1.72e-15	1.72e-15	0.00528052
HLA-DRB6	Breast Mammary Tissue	-0.00140449	0.00010496	7.79e-41	0.00140449							MRPS18B	1	2.67e-15	2.67e-15	0.00251827
HLA-DRB6	Brain Hypothalamus	-0.00142718	0.000106668	7.96e-41	0.00142718							TNF	1	2.89e-15	2.89e-15	-0.00264109
HLA-DRB6	Testis	-0.00154031	0.000115153	8.33e-41	0.00154031							DHX16	1	7.31e-15	7.31e-15	-0.00211187
HLA-DRB6	Stomach	-0.00174473	0.000130436	8.33e-41	0.00174473							NCR3	1	1.52e-14	1.52e-14	0.00297601
HLA-DRB6	Uterus	-0.00138382	0.000103454	8.33e-41	0.00138382							MUC21	1	1.82e-14	1.82e-14	-0.00185086
HLA-DRB6	Esophagus Muscularis	-0.00146269	0.000109433	9.54e-41	0.00146269							ABCF1	1	2.57e-14	2.57e-14	-0.00292563
HLA-DRB6	Artery Aorta	-0.00143815	0.000107601	9.62e-41	0.00143815							RNF39	1	1.35e-13	1.35e-13	-0.0034276
HLA-DRB6	Lung	-0.00145009	0.000108495	9.62e-41	0.00145009							GPANK1	1	5.56e-13	5.56e-13	-0.00546007
HLA-DRB6	Adrenal Gland	-0.00131766	9.86e-05	9.62e-41	0.00131766							C6orf136	1	6e-13	6e-13	-0.00228376
NOTCH4	Stomach	0.00426161	0.000320913	3.04e-40	0.00426161							HCG25	1	6.82e-13	6.82e-13	0.00291733
HLA-DQA2	Esophagus Mucosa	-0.00216952	0.000165121	1.97e-39	0.00216952							TAP1	1	2.72e-12	2.72e-12	0.00254777
HCG23	Cells Transformed fibroblasts	-0.00352119	0.000269859	6.5e-39	0.00352119							VWA7	1	2.14e-11	2.14e-11	0.00222916
MSH5	Prostate	-0.00626249	0.000489192	1.6e-37	0.00626249							NRM	1	1.12e-10	1.12e-10	0.00225584
NOTCH4	Brain Putamen basal ganglia	0.00362418	0.000291648	1.87e-35	0.00362418							TUBB	1	2.12e-10	2.12e-10	-0.00438794
TAP2	Breast Mammary Tissue	-0.0057142	0.000462924	5.27e-35	0.0057142							SUMO2P1	1	2.3e-10	2.3e-10	-0.00142291
HLA-DRB6	Liver	-0.00144752	0.000118271	1.92e-34	0.00144752							HCG4P11	1	2.32e-10	2.32e-10	0.00224889
PRRT1	Heart Atrial Appendage	-0.00641592	0.000525124	2.49e-34	0.00641592							GGNBP1	1	4.53e-10	4.53e-10	-0.00279395
HLA-DQA2	Adrenal Gland	-0.0011317	9.33e-05	6.97e-34	0.0011317							HCG9P5	1	7.24e-10	7.24e-10	0.0023386
CYP21A1P	Lung	-0.00267509	0.000226736	3.99e-32	0.00267509							HCG9	1	8.41e-10	8.41e-10	-0.000917908
CYP21A1P	Brain Cortex	-0.00187512	0.000158932	3.99e-32	0.00187512							RNF5	1	9.05e-10	9.05e-10	0.00273518
AGPAT1	Ovary	0.00328315	0.000280488	1.2e-31	0.00328315							HCG4P3	1	1.32e-09	1.32e-09	-0.00131637
CYP21A1P	Brain Cerebellar Hemisphere	-0.00177239	0.000151579	1.39e-31	0.00177239							ZFP57	1	1.76e-09	1.76e-09	0.00239222
PBX2	Prostate	0.00226776	0.00019947	5.97e-30	0.00226776							FLOT1	1	3.97e-09	3.97e-09	-0.00269467
DDAH2	Prostate	0.00202704	0.000178296	5.97e-30	0.00202704							ATAT1	1	4e-09	4e-09	-0.00338377
STK19P	Brain Cortex	-0.00267848	0.000239536	5e-29	0.00267848							DPCR1	1	6.13e-09	6.13e-09	-0.001925
PRRT1	Adipose Visceral Omentum	-0.00561138	0.000501959	5.17e-29	0.00561138							HCG21	1	6.13e-09	6.13e-09	-0.00193794
HLA-DRB5	Esophagus Muscularis	0.00128053	0.000114835	7.08e-29	0.00128053							COL11A2	1	7.27e-09	7.27e-09	0.00300603
XXbac-BPG249D20.9	Whole Blood	-0.00442152	0.000398764	1.43e-28	0.00442152							PRR3	1	1.79e-08	1.79e-08	-0.00347868
HLA-DQA1	Heart Atrial Appendage	0.00131237	0.000119004	2.8e-28	0.00131237							XXbac-BPG181B23.6	1	2.47e-08	2.47e-08	0.00142848
HLA-DQA1	Artery Aorta	0.00133161	0.000120864	3.15e-28	0.00133161							C6orf15	1	2.59e-08	2.59e-08	-0.000870601
HLA-DQA2	Brain Caudate basal ganglia	-0.00152117	0.000138138	3.35e-28	0.00152117							GABBR1	1	5.02e-08	5.02e-08	-0.00377692
HLA-DQA2	Heart Left Ventricle	-0.00137141	0.000124538	3.35e-28	0.00137141							HCG22	1	5.76e-08	5.76e-08	-0.00123107
HLA-DQA2	Spleen	-0.00124389	0.000112958	3.35e-28	0.00124389							PTMAP1	1	5.76e-08	5.76e-08	-0.00150314
HLA-DQA1	Brain Hippocampus	0.00143293	0.000130859	6.63e-28	0.00143293							HLA-DPA1	1	1.91e-07	1.91e-07	0.00117946
CYP21A1P	Adrenal Gland	-0.00277053	0.000253763	9.48e-28	0.00277053							SAPCD1	1	2.17e-07	2.17e-07	-0.00202588
CYP21A1P	Testis	-0.00164345	0.000151005	1.38e-27	0.00164345							RP3-388E23.2	1	2.36e-07	2.36e-07	-0.000909802
HLA-DQB2	Stomach	-0.00173455	0.000159514	1.53e-27	0.00173455							ZSCAN31	1	2.59e-07	2.59e-07	0.00136065
HLA-DQA1	Esophagus Gastroesophageal Junction	0.00123255	0.000113349	1.53e-27	0.00123255							XXbac-BPG27H4.8	1	2.69e-07	2.69e-07	0.00163186
HLA-DQA1	Heart Left Ventricle	0.00115122	0.000106129	2.05e-27	0.00115122
HLA-DQA1	Esophagus Mucosa	0.00116091	0.000107299	2.79e-27	0.00116091
HLA-DQA1	Esophagus Muscularis	0.00119049	0.000110034	2.79e-27	0.00119049
HLA-DQA1	Skin Sun Exposed Lower leg	0.00112027	0.000103543	2.79e-27	0.00112027
ATF6B	Stomach	-0.00472581	0.00043719	3.1e-27	0.00472581
ATF6B	Nerve Tibial	-0.00363117	0.000335923	3.1e-27	0.00363117
ATF6B	Cells Transformed fibroblasts	-0.00380157	0.000351687	3.1e-27	0.00380157
ATF6B	Esophagus Muscularis	-0.00620869	0.000574372	3.1e-27	0.00620869
ATF6B	Heart Atrial Appendage	-0.00291874	0.000270016	3.1e-27	0.00291874
ATF6B	Pancreas	-0.00295985	0.000273819	3.1e-27	0.00295985
ATF6B	Adipose Subcutaneous	-0.005162	0.000477542	3.1e-27	0.005162
ATF6B	Muscle Skeletal	-0.00419202	0.000387808	3.1e-27	0.00419202
ATF6B	Lung	-0.00568745	0.000526152	3.1e-27	0.00568745
BRD2	Skin Sun Exposed Lower leg	-0.00764465	0.000707215	3.1e-27	0.00764465
HLA-DQB2	Small Intestine Terminal Ileum	-0.00273698	0.000253941	4.37e-27	0.00273698
HLA-DQB2	Adrenal Gland	-0.00142029	0.000132561	8.73e-27	0.00142029
AGPAT1	Liver	-0.00180595	0.000169175	1.33e-26	0.00180595
ATP6V1G2	Whole Blood	-0.00424142	0.00039744	1.38e-26	0.00424142
SFTA2	Esophagus Gastroesophageal Junction	-0.00219168	0.00020537	1.38e-26	0.00219168
ATF6B	Esophagus Mucosa	-0.0044746	0.000419293	1.38e-26	0.0044746
HLA-DQA1	Prostate	0.00135943	0.000128487	3.68e-26	0.00135943
EHMT2	Testis	0.00335012	0.000317289	4.64e-26	0.00335012
CYP21A1P	Colon Sigmoid	-0.0023261	0.000220578	5.33e-26	0.0023261
DDAH2	Brain Frontal Cortex BA9	-0.00553458	0.000524829	5.33e-26	0.00553458
HLA-DQA2	Brain Hypothalamus	-0.00148732	0.000142314	1.45e-25	0.00148732
TAP2	Thyroid	-0.00546028	0.00052557	2.78e-25	0.00546028
HLA-DQA1	Brain Caudate basal ganglia	0.00147346	0.000141861	2.85e-25	0.00147346
HLA-DQA1	Brain Nucleus accumbens basal ganglia	0.00149701	0.000144128	2.85e-25	0.00149701
HSPA1L	Brain Cerebellum	0.00360534	0.000347211	2.94e-25	0.00360534
BAG6	Ovary	-0.00291749	0.000281298	3.34e-25	0.00291749
LY6G5B	Small Intestine Terminal Ileum	0.00403164	0.000389564	4.22e-25	0.00403164
C2	Testis	-0.00400441	0.000386933	4.22e-25	0.00400441
TNXA	Prostate	0.00258111	0.000249461	4.33e-25	0.00258111
RPL3P2	Adipose Visceral Omentum	-0.00271139	0.000262107	4.43e-25	0.00271139
CYP21A2	Colon Sigmoid	-0.0026097	0.000252572	5.02e-25	0.0026097
C6orf25	Skin Not Sun Exposed Suprapubic	0.00497505	0.000481495	5.02e-25	0.00497505
CYP21A1P	Esophagus Gastroesophageal Junction	-0.00215434	0.000208501	5.02e-25	0.00215434
LY6G5B	Heart Atrial Appendage	0.00543919	0.000533612	2.13e-24	0.00543919
C6orf25	Nerve Tibial	-0.0042186	0.000419373	8.36e-24	0.0042186
CFB	Artery Aorta	0.00459677	0.000459762	1.55e-23	0.00459677
BTNL2	Uterus	-0.00186561	0.000188747	4.87e-23	0.00186561
XXbac-BPG248L24.12	Testis	0.00118775	0.00012236	2.82e-22	0.00118775
CSNK2B	Colon Sigmoid	0.00334172	0.000345847	4.35e-22	0.00334172
MICD	Spleen	-0.00152109	0.00015964	1.6e-21	0.00152109
XXbac-BPG248L24.12	Lung	0.00224835	0.000236216	1.76e-21	0.00224835
XXbac-BPG299F13.17	Prostate	0.00172518	0.00018143	1.93e-21	0.00172518
MICD	Colon Sigmoid	-0.00198881	0.000209306	2.06e-21	0.00198881
HCG4P7	Brain Cerebellum	-0.00146972	0.000156068	4.63e-21	0.00146972
HLA-J	Pancreas	-0.00169988	0.000182127	1.02e-20	0.00169988
RING1	Artery Aorta	0.00422996	0.00045491	1.42e-20	0.00422996
CSNK2B	Lung	0.0054594	0.000590314	2.28e-20	0.0054594
MSH5	Colon Transverse	-0.007209	0.000779494	2.28e-20	0.007209
HLA-J	Brain Putamen basal ganglia	-0.00133632	0.000145069	3.21e-20	0.00133632
HLA-A	Stomach	0.00187105	0.000203118	3.21e-20	0.00187105
HLA-J	Esophagus Gastroesophageal Junction	-0.00125759	0.000136521	3.21e-20	0.00125759
IP6K3	Whole Blood	-0.00536993	0.000585212	4.47e-20	0.00536993
XXbac-BPG248L24.12	Brain Cerebellar Hemisphere	0.000969646	0.000105913	5.43e-20	0.000969646
LY6G5B	Adrenal Gland	0.00369105	0.000403284	5.56e-20	0.00369105
LY6G5B	Artery Coronary	0.00393134	0.000429538	5.56e-20	0.00393134
XXbac-BPG252P9.10	Brain Caudate basal ganglia	0.00200783	0.000219435	5.69e-20	0.00200783
LY6G5B	Brain Hypothalamus	0.00380346	0.000417421	8.1e-20	0.00380346
HLA-J	Liver	-0.00140516	0.000154373	8.84e-20	0.00140516
XXbac-BPG248L24.12	Spleen	0.0014487	0.000159464	1.04e-19	0.0014487
XXbac-BPG248L24.12	Cells EBV-transformed lymphocytes	0.00118559	0.000130503	1.04e-19	0.00118559
HCG4P5	Cells EBV-transformed lymphocytes	0.00105451	0.00011627	1.2e-19	0.00105451
HLA-A	Testis	0.00124634	0.00013742	1.2e-19	0.00124634
HLA-A	Brain Cortex	0.00195762	0.000215846	1.2e-19	0.00195762
XXbac-BPG248L24.12	Whole Blood	0.00158981	0.00017564	1.41e-19	0.00158981
HLA-U	Ovary	0.00117047	0.000129651	1.75e-19	0.00117047
HLA-J	Adrenal Gland	-0.00159422	0.00017699	2.11e-19	0.00159422
PRRT1	Thyroid	-0.00431389	0.000479079	2.17e-19	0.00431389
HLA-J	Cells EBV-transformed lymphocytes	-0.00101101	0.000112305	2.21e-19	0.00101101
HLA-J	Esophagus Muscularis	-0.00140931	0.000156549	2.21e-19	0.00140931
XXbac-BPG248L24.12	Brain Cerebellum	0.00102251	0.0001136	2.24e-19	0.00102251
XXbac-BPG252P9.10	Brain Cerebellum	0.00174317	0.000193951	2.53e-19	0.00174317
IFITM4P	Brain Cerebellar Hemisphere	-0.00148061	0.000165528	3.73e-19	0.00148061
RNU6-850P	Small Intestine Terminal Ileum	-0.00140201	0.000158145	7.63e-19	0.00140201
HLA-J	Artery Aorta	-0.00117588	0.000132719	8.01e-19	0.00117588
HLA-J	Adipose Visceral Omentum	-0.00120908	0.000136466	8.01e-19	0.00120908
HCG4P5	Whole Blood	0.00143597	0.000162109	8.14e-19	0.00143597
PSORS1C2	Heart Left Ventricle	-0.00197977	0.000223737	8.86e-19	0.00197977
PSORS1C2	Heart Left Ventricle	-0.00197977	0.000223737	8.86e-19	0.00197977
HCG4P5	Spleen	0.00102659	0.000116592	1.31e-18	0.00102659
CYP21A1P	Pituitary	-0.00186973	0.000212445	1.36e-18	0.00186973
HCG4P5	Adipose Visceral Omentum	0.00116044	0.000131938	1.43e-18	0.00116044
HCG4P5	Small Intestine Terminal Ileum	0.0011244	0.00012784	1.43e-18	0.0011244
HLA-A	Nerve Tibial	0.00133408	0.00015168	1.43e-18	0.00133408
HCG4P5	Thyroid	0.00117074	0.000133108	1.43e-18	0.00117074
HCG4P5	Breast Mammary Tissue	0.00123007	0.000139854	1.43e-18	0.00123007
HLA-J	Brain Hippocampus	-0.00113215	0.000128727	1.43e-18	0.00113215
HLA-J	Lung	-0.0014566	0.000166026	1.73e-18	0.0014566
HLA-J	Esophagus Mucosa	-0.00109473	0.000124973	1.96e-18	0.00109473
HLA-A	Esophagus Muscularis	0.00112145	0.000128047	1.99e-18	0.00112145
HLA-A	Ovary	0.00106626	0.000121746	1.99e-18	0.00106626
HLA-A	Esophagus Gastroesophageal Junction	0.00123352	0.000140844	1.99e-18	0.00123352
HLA-A	Pituitary	0.00161136	0.000183986	1.99e-18	0.00161136
HLA-J	Adipose Subcutaneous	-0.00117154	0.00013392	2.17e-18	0.00117154
HLA-J	Vagina	-0.00130135	0.000148813	2.23e-18	0.00130135
CFB	Thyroid	-0.00395449	0.000452509	2.35e-18	0.00395449
XXbac-BPG248L24.10	Breast Mammary Tissue	0.00225569	0.000258119	2.35e-18	0.00225569
HLA-J	Ovary	-0.00124163	0.000142104	2.38e-18	0.00124163
HLA-A	Artery Tibial	0.00142556	0.00016347	2.77e-18	0.00142556
HLA-A	Cells Transformed fibroblasts	0.00134553	0.000154293	2.77e-18	0.00134553
HCG27	Brain Caudate basal ganglia	0.00125501	0.00014406	2.99e-18	0.00125501
HLA-J	Whole Blood	-0.000967904	0.000111229	3.26e-18	0.000967904
HLA-J	Spleen	-0.00101669	0.000116835	3.26e-18	0.00101669
MICD	Cells EBV-transformed lymphocytes	-0.0014645	0.000168402	3.42e-18	0.0014645
MICD	Adrenal Gland	-0.00165697	0.000190533	3.42e-18	0.00165697
HLA-J	Brain Cerebellar Hemisphere	-0.00128858	0.000148217	3.5e-18	0.00128858
CYP21A2	Cells Transformed fibroblasts	-0.00212133	0.00024425	3.78e-18	0.00212133
IFITM4P	Brain Anterior cingulate cortex BA24	-0.00136238	0.000157259	4.58e-18	0.00136238
HLA-F	Esophagus Mucosa	0.00351555	0.000405796	4.58e-18	0.00351555
HLA-G	Pancreas	-0.00170862	0.000197743	5.59e-18	0.00170862
NOTCH4	Esophagus Gastroesophageal Junction	0.00293926	0.000340302	5.76e-18	0.00293926
HLA-J	Brain Hypothalamus	-0.00126415	0.000146778	7.14e-18	0.00126415
XXbac-BPG299F13.17	Esophagus Gastroesophageal Junction	0.00157002	0.000182364	7.35e-18	0.00157002
HLA-J	Brain Caudate basal ganglia	-0.00145111	0.000168604	7.53e-18	0.00145111
HLA-J	Muscle Skeletal	-0.00134129	0.000155845	7.53e-18	0.00134129
HCG4P5	Lung	0.00111607	0.000129804	8.1e-18	0.00111607
NOTCH4	Nerve Tibial	0.00277966	0.000324341	1.03e-17	0.00277966
NOTCH4	Artery Aorta	0.00296206	0.000346828	1.34e-17	0.00296206
ZNRD1	Thyroid	-0.00286123	0.000337602	2.35e-17	0.00286123
NOTCH4	Esophagus Muscularis	0.00226435	0.000267324	2.45e-17	0.00226435
NOTCH4	Heart Atrial Appendage	0.00355376	0.00041955	2.45e-17	0.00355376
NOTCH4	Artery Tibial	0.00472316	0.000557607	2.45e-17	0.00472316
NOTCH4	Breast Mammary Tissue	0.00336765	0.000397578	2.45e-17	0.00336765
XXbac-BPG254F23.7	Testis	0.00101004	0.000119484	2.83e-17	0.00101004
HLA-J	Brain Cortex	-0.00150911	0.00017865	2.98e-17	0.00150911
MICD	Artery Coronary	-0.00148236	0.000175669	3.22e-17	0.00148236
MICD	Artery Tibial	-0.00217302	0.000257517	3.22e-17	0.00217302
HLA-J	Pituitary	-0.00137884	0.000163803	3.84e-17	0.00137884
ZNRD1	Brain Hippocampus	-0.00204416	0.000243471	4.62e-17	0.00204416
BAG6	Heart Atrial Appendage	-0.00312446	0.000372463	4.92e-17	0.00312446
NOTCH4	Artery Coronary	0.00305775	0.000365506	5.97e-17	0.00305775
PPT2	Muscle Skeletal	0.00662471	0.000792755	6.46e-17	0.00662471
HCG4P5	Skin Not Sun Exposed Suprapubic	0.00115633	0.000139888	1.38e-16	0.00115633
XXbac-BPG254F23.6	Cells EBV-transformed lymphocytes	0.000894139	0.000108314	1.52e-16	0.000894139
XXbac-BPG254F23.6	Skin Sun Exposed Lower leg	0.000972765	0.000117838	1.52e-16	0.000972765
XXbac-BPG254F23.6	Adipose Subcutaneous	0.000963005	0.000116656	1.52e-16	0.000963005
XXbac-BPG299F13.17	Colon Transverse	0.00162181	0.000196534	1.56e-16	0.00162181
PSORS1C3	Testis	-0.00108737	0.000131795	1.58e-16	0.00108737
OR2H5P	Brain Nucleus accumbens basal ganglia	0.00206425	0.000250692	1.81e-16	0.00206425
PPP1R11	Cells Transformed fibroblasts	-0.00563917	0.000684871	1.81e-16	0.00563917
XXbac-BPG299F13.17	Heart Atrial Appendage	0.00131096	0.00015926	1.85e-16	0.00131096
XXbac-BPG299F13.17	Pancreas	0.00173823	0.000211167	1.85e-16	0.00173823
XXbac-BPG299F13.17	Adipose Subcutaneous	0.00166546	0.000202326	1.85e-16	0.00166546
PAIP1P1	Esophagus Mucosa	-0.00342741	0.000416483	1.88e-16	0.00342741
RPL23AP1	Brain Caudate basal ganglia	0.00159072	0.000193663	2.14e-16	0.00159072
AIF1	Cells EBV-transformed lymphocytes	-0.00213489	0.000260882	2.76e-16	0.00213489
SLC44A4	Thyroid	0.00308405	0.000377253	2.96e-16	0.00308405
HCG23	Skin Sun Exposed Lower leg	-0.00191544	0.000234434	3.07e-16	0.00191544
XXbac-BPG299F13.17	Brain Hypothalamus	0.00165962	0.000203194	3.14e-16	0.00165962
XXbac-BPG299F13.17	Brain Putamen basal ganglia	0.00117608	0.000143992	3.14e-16	0.00117608
XXbac-BPG299F13.17	Cells Transformed fibroblasts	0.00245429	0.000300488	3.14e-16	0.00245429
PRRC2A	Lung	-0.00580645	0.000711129	3.21e-16	0.00580645
XXbac-BPG299F13.17	Small Intestine Terminal Ileum	0.00266523	0.000326521	3.28e-16	0.00266523
HLA-F	Brain Cerebellum	-0.00180846	0.000221701	3.43e-16	0.00180846
FKBPL	Cells Transformed fibroblasts	-0.00448268	0.000552227	4.76e-16	0.00448268
PSORS1C2	Uterus	-0.00122025	0.000150465	5.07e-16	0.00122025
NOTCH4	Thyroid	0.0033125	0.00040895	5.5e-16	0.0033125
HLA-H	Brain Cerebellar Hemisphere	-0.000966301	0.000119407	5.84e-16	0.000966301
HLA-J	Prostate	-0.00195681	0.000241805	5.84e-16	0.00195681
BAG6	Colon Sigmoid	-0.00249886	0.000309109	6.26e-16	0.00249886
PPP1R10	Esophagus Mucosa	-0.00402874	0.000498354	6.26e-16	0.00402874
HLA-F-AS1	Nerve Tibial	0.00289666	0.000359848	8.3e-16	0.00289666
PRRC2A	Whole Blood	-0.00659348	0.000820091	8.99e-16	0.00659348
HCG4P5	Colon Transverse	0.00124501	0.000154904	9.18e-16	0.00124501
PPP1R2P1	Whole Blood	0.00306304	0.000383025	1.28e-15	0.00306304
TAP2	Esophagus Gastroesophageal Junction	-0.00287929	0.000360047	1.28e-15	0.00287929
HLA-DQB2	Whole Blood	-0.00127738	0.0001602	1.54e-15	0.00127738
HLA-DQB2	Uterus	-0.00125784	0.00015775	1.54e-15	0.00125784
HLA-DQB2	Artery Tibial	-0.0014652	0.000183755	1.54e-15	0.0014652
HLA-DQB2	Adipose Subcutaneous	-0.00110204	0.00013821	1.54e-15	0.00110204
HLA-DQA1	Brain Putamen basal ganglia	0.00112222	0.000140741	1.54e-15	0.00112222
PPP1R18	Esophagus Muscularis	0.00528052	0.000663404	1.72e-15	0.00528052
ZNRD1-AS1	Brain Cerebellar Hemisphere	-0.00268767	0.000338417	1.99e-15	0.00268767
HLA-V	Testis	0.00216851	0.000274302	2.67e-15	0.00216851
MRPS18B	Small Intestine Terminal Ileum	0.00251827	0.000318556	2.67e-15	0.00251827
TNF	Colon Transverse	-0.00264109	0.000334503	2.89e-15	0.00264109
HLA-J	Colon Transverse	-0.00131455	0.000167921	4.94e-15	0.00131455
HLA-J	Colon Sigmoid	-0.00104656	0.000133689	4.94e-15	0.00104656
HLA-J	Artery Coronary	-0.000983718	0.000125661	4.94e-15	0.000983718
HLA-A	Uterus	0.00131207	0.000167605	4.94e-15	0.00131207
HLA-J	Uterus	-0.00118971	0.000151974	4.94e-15	0.00118971
HLA-J	Artery Tibial	-0.00103814	0.000132612	4.94e-15	0.00103814
RPL3P2	Artery Tibial	0.00365035	0.000467154	5.54e-15	0.00365035
TRIM31	Cells EBV-transformed lymphocytes	0.00170905	0.000219255	6.45e-15	0.00170905
DHX16	Artery Coronary	-0.00211187	0.000271483	7.31e-15	0.00211187
HCP5	Brain Cerebellum	-0.00190153	0.000244816	8.03e-15	0.00190153
HLA-F-AS1	Brain Caudate basal ganglia	0.00173504	0.000224041	9.61e-15	0.00173504
HLA-DQA1	Adipose Visceral Omentum	0.000946621	0.000122608	1.16e-14	0.000946621
NCR3	Muscle Skeletal	0.00297601	0.000387194	1.52e-14	0.00297601
BTNL2	Lung	-0.00299218	0.000390336	1.78e-14	0.00299218
MUC21	Brain Cerebellum	-0.00185086	0.000241543	1.82e-14	0.00185086
PAIP1P1	Pituitary	0.00168216	0.000219723	1.92e-14	0.00168216
C6orf25	Thyroid	0.00352586	0.000460832	1.99e-14	0.00352586
ABCF1	Adrenal Gland	-0.00292563	0.000384018	2.57e-14	0.00292563
NOTCH4	Brain Nucleus accumbens basal ganglia	0.00189532	0.000249022	2.72e-14	0.00189532
NOTCH4	Esophagus Mucosa	0.00218656	0.000287288	2.72e-14	0.00218656
NOTCH4	Adrenal Gland	0.00242347	0.000318414	2.72e-14	0.00242347
XXbac-BPG299F13.14	Heart Left Ventricle	-0.00224356	0.000295495	3.14e-14	0.00224356
HCG17	Heart Atrial Appendage	0.00235405	0.000314261	6.85e-14	0.00235405
XXbac-BPG299F13.17	Adipose Visceral Omentum	0.00167004	0.000222947	6.85e-14	0.00167004
HSPA1A	Brain Cerebellum	-0.00266903	0.000356311	6.85e-14	0.00266903
XXbac-BPG299F13.17	Uterus	0.00155242	0.000207245	6.85e-14	0.00155242
ZNRD1	Adipose Visceral Omentum	-0.00378801	0.000506526	7.52e-14	0.00378801
BAG6	Brain Hypothalamus	-0.00158977	0.000213558	9.75e-14	0.00158977
LST1	Whole Blood	0.00596011	0.000803133	1.16e-13	0.00596011
RNF39	Nerve Tibial	-0.0034276	0.000463107	1.35e-13	0.0034276
NOTCH4	Testis	0.00221256	0.000299117	1.39e-13	0.00221256
PAIP1P1	Skin Not Sun Exposed Suprapubic	-0.0020896	0.000283691	1.76e-13	0.0020896
HCG4B	Pancreas	-0.00117191	0.000160791	3.14e-13	0.00117191
XXbac-BPG299F13.17	Whole Blood	0.00218295	0.000300117	3.5e-13	0.00218295
XXbac-BPG299F13.17	Spleen	0.000982361	0.000135058	3.5e-13	0.000982361
XXbac-BPG299F13.17	Artery Coronary	0.00145781	0.000200423	3.5e-13	0.00145781
XXbac-BPG299F13.17	Colon Sigmoid	0.00128576	0.00017677	3.5e-13	0.00128576
XXbac-BPG299F13.17	Brain Cortex	0.00111765	0.000154183	4.2e-13	0.00111765
XXbac-BPG299F13.17	Liver	0.00141383	0.000195043	4.2e-13	0.00141383
GPANK1	Artery Tibial	-0.00546007	0.000757194	5.56e-13	0.00546007
HLA-J	Testis	-0.00158573	0.000220103	5.83e-13	0.00158573
C6orf136	Artery Coronary	-0.00228376	0.000317163	6e-13	0.00228376
HCG25	Artery Tibial	0.00291733	0.000406148	6.82e-13	0.00291733
HCG27	Pituitary	-0.00117751	0.000163937	6.84e-13	0.00117751
HLA-DOB	Testis	0.00092453	0.000128723	6.85e-13	0.00092453
MICD	Uterus	-0.00123124	0.000172737	1.02e-12	0.00123124
HCG17	Brain Nucleus accumbens basal ganglia	0.00139705	0.000196	1.02e-12	0.00139705
HLA-C	Adipose Visceral Omentum	0.000886273	0.000124794	1.23e-12	0.000886273
HLA-C	Brain Cerebellar Hemisphere	0.000830255	0.000117054	1.31e-12	0.000830255
NOTCH4	Colon Transverse	0.00279966	0.000395184	1.4e-12	0.00279966
HLA-C	Colon Transverse	0.000848538	0.000120045	1.57e-12	0.000848538
HLA-C	Brain Hippocampus	0.000878206	0.000124242	1.57e-12	0.000878206
HLA-C	Heart Atrial Appendage	0.000719528	0.000101794	1.57e-12	0.000719528
HLA-C	Stomach	0.000912605	0.000129109	1.57e-12	0.000912605
HLA-C	Whole Blood	0.000953787	0.000134935	1.57e-12	0.000953787
HLA-C	Colon Sigmoid	0.000778716	0.000110167	1.57e-12	0.000778716
HLA-C	Nerve Tibial	0.000746064	0.000105548	1.57e-12	0.000746064
HLA-C	Esophagus Mucosa	0.000921488	0.000130365	1.57e-12	0.000921488
HLA-C	Adipose Subcutaneous	0.000816612	0.000115528	1.57e-12	0.000816612
HLA-C	Artery Coronary	0.000700637	9.91e-05	1.57e-12	0.000700637
HLA-C	Cells EBV-transformed lymphocytes	0.000735178	0.000104008	1.57e-12	0.000735178
HLA-C	Thyroid	0.000747042	0.000105686	1.57e-12	0.000747042
HLA-C	Esophagus Gastroesophageal Junction	0.000721947	0.000102136	1.57e-12	0.000721947
HLA-C	Artery Aorta	0.000710391	0.000100501	1.57e-12	0.000710391
HLA-C	Esophagus Muscularis	0.00072877	0.000103101	1.57e-12	0.00072877
HLA-C	Spleen	0.000723077	0.000102528	1.76e-12	0.000723077
HLA-C	Liver	0.000765801	0.000108586	1.76e-12	0.000765801
HLA-C	Pancreas	0.000783903	0.000111152	1.76e-12	0.000783903
HLA-C	Prostate	0.000731488	0.000103907	1.92e-12	0.000731488
HLA-C	Brain Anterior cingulate cortex BA24	0.000928436	0.000131883	1.92e-12	0.000928436
HLA-C	Brain Putamen basal ganglia	0.000891491	0.00012664	1.93e-12	0.000891491
HLA-C	Brain Cerebellum	0.000803473	0.000114137	1.93e-12	0.000803473
HLA-C	Brain Hypothalamus	0.000849524	0.000120686	1.93e-12	0.000849524
HLA-C	Skin Sun Exposed Lower leg	0.000707636	0.000100529	1.93e-12	0.000707636
HLA-C	Vagina	0.000742468	0.000105477	1.93e-12	0.000742468
TAP1	Testis	0.00254777	0.000364399	2.72e-12	0.00254777
XXbac-BPG252P9.10	Cells EBV-transformed lymphocytes	0.00185562	0.000266102	3.1e-12	0.00185562
XXbac-BPG299F13.17	Adrenal Gland	0.00119899	0.00017194	3.1e-12	0.00119899
TRIM40	Testis	-0.000771836	0.000110897	3.4e-12	0.000771836
TRIM31	Testis	-0.000785954	0.000112925	3.4e-12	0.000785954
TCF19	Brain Cerebellum	0.00118362	0.000172024	5.96e-12	0.00118362
HLA-F-AS1	Esophagus Mucosa	0.00245425	0.000357702	6.83e-12	0.00245425
HLA-U	Brain Cerebellum	0.000970595	0.000141462	6.83e-12	0.000970595
XXbac-BPG299F13.14	Ovary	-0.00152136	0.000221845	7e-12	0.00152136
HLA-DOB	Ovary	-0.000846712	0.000123626	7.44e-12	0.000846712
TRIM40	Colon Transverse	-0.00334409	0.000489111	8.08e-12	0.00334409
CCHCR1	Artery Aorta	0.00221562	0.000326307	1.12e-11	0.00221562
CCHCR1	Heart Left Ventricle	0.0026751	0.000393977	1.12e-11	0.0026751
CCHCR1	Artery Coronary	0.0025469	0.000375096	1.12e-11	0.0025469
RPP21	Thyroid	-0.00285815	0.000421613	1.21e-11	0.00285815
HLA-F	Cells Transformed fibroblasts	0.000986088	0.000145872	1.38e-11	0.000986088
HLA-F	Pancreas	0.00164693	0.00024363	1.38e-11	0.00164693
HLA-F-AS1	Testis	0.00223664	0.000330866	1.38e-11	0.00223664
MOG	Heart Left Ventricle	0.0029121	0.00043085	1.39e-11	0.0029121
VWA7	Esophagus Gastroesophageal Junction	0.00222916	0.000332892	2.14e-11	0.00222916
FKBPL	Brain Caudate basal ganglia	0.00219074	0.000330023	3.18e-11	0.00219074
TRIM26	Whole Blood	0.00595902	0.000898293	3.27e-11	0.00595902
HCP5	Cells Transformed fibroblasts	0.00181938	0.000274557	3.44e-11	0.00181938
CCHCR1	Artery Tibial	0.00221608	0.000339198	6.43e-11	0.00221608
CCHCR1	Esophagus Muscularis	0.00227019	0.00034748	6.43e-11	0.00227019
LST1	Heart Left Ventricle	-0.00328923	0.000504272	6.9e-11	0.00328923
HCG4P7	Brain Cortex	0.00120426	0.000185244	7.98e-11	0.00120426
RPL23AP1	Brain Cerebellum	0.00126116	0.000194517	8.96e-11	0.00126116
NRM	Brain Cerebellum	0.00225584	0.000349767	1.12e-10	0.00225584
HLA-DQB2	Breast Mammary Tissue	-0.000875872	0.000136286	1.3e-10	0.000875872
DXO	Thyroid	0.00523809	0.000816027	1.37e-10	0.00523809
ATF6B	Adrenal Gland	-0.00263666	0.000410757	1.37e-10	0.00263666
PSORS1C1	Skin Not Sun Exposed Suprapubic	-0.00127806	0.000200216	1.73e-10	0.00127806
C6orf25	Artery Tibial	-0.00236034	0.000369761	1.73e-10	0.00236034
CCHCR1	Uterus	0.00225973	0.000354214	1.78e-10	0.00225973
PSORS1C1	Breast Mammary Tissue	-0.00113127	0.000177327	1.78e-10	0.00113127
PSORS1C2	Esophagus Gastroesophageal Junction	-0.00087668	0.00013742	1.78e-10	0.00087668
PSORS1C1	Esophagus Mucosa	-0.000674511	0.00010573	1.78e-10	0.000674511
PSORS1C2	Prostate	-0.000791612	0.000124086	1.78e-10	0.000791612
PSORS1C1	Adrenal Gland	-0.000862037	0.000135125	1.78e-10	0.000862037
PSORS1C2	Stomach	-0.000969129	0.000151912	1.78e-10	0.000969129
PSORS1C2	Esophagus Muscularis	-0.000857055	0.000134344	1.78e-10	0.000857055
PSORS1C1	Stomach	-0.00101434	0.000158999	1.78e-10	0.00101434
PSORS1C1	Vagina	-0.00131776	0.000206559	1.78e-10	0.00131776
PSORS1C2	Heart Atrial Appendage	-0.00103919	0.000162894	1.78e-10	0.00103919
PSORS1C2	Adipose Visceral Omentum	-0.00103677	0.000162514	1.78e-10	0.00103677
PSORS1C2	Colon Sigmoid	-0.000813483	0.000127514	1.78e-10	0.000813483
PSORS1C1	Artery Tibial	-0.00088296	0.000138405	1.78e-10	0.00088296
PSORS1C1	Adipose Visceral Omentum	-0.00109168	0.000171121	1.78e-10	0.00109168
TUBB	Colon Transverse	-0.00438794	0.000690786	2.12e-10	0.00438794
XXbac-BPG13B8.10	Stomach	-0.001878	0.000295919	2.2e-10	0.001878
SUMO2P1	Brain Putamen basal ganglia	-0.00142291	0.000224435	2.3e-10	0.00142291
HCG4P11	Whole Blood	0.00224889	0.000354811	2.32e-10	0.00224889
CCHCR1	Cells Transformed fibroblasts	0.00287003	0.000454488	2.7e-10	0.00287003
MOG	Breast Mammary Tissue	-0.00162374	0.000257153	2.71e-10	0.00162374
CCHCR1	Muscle Skeletal	0.00142787	0.000226889	3.11e-10	0.00142787
GGNBP1	Testis	-0.00279395	0.000448149	4.53e-10	0.00279395
XXbac-BPG299F13.17	Skin Sun Exposed Lower leg	0.00123271	0.000197838	4.64e-10	0.00123271
XXbac-BPG299F13.17	Stomach	0.00126248	0.000202863	4.87e-10	0.00126248
XXbac-BPG299F13.14	Skin Not Sun Exposed Suprapubic	-0.00186483	0.000301434	6.15e-10	0.00186483
OR2H2	Colon Transverse	-0.00276384	0.000447335	6.47e-10	0.00276384
HCG9P5	Lung	0.0023386	0.000379599	7.24e-10	0.0023386
HCG9	Small Intestine Terminal Ileum	-0.000917908	0.000149568	8.41e-10	0.000917908
RPP21	Adipose Visceral Omentum	-0.0025186	0.000410391	8.41e-10	0.0025186
IFITM4P	Muscle Skeletal	-0.00152527	0.000248623	8.52e-10	0.00152527
RNF5	Esophagus Muscularis	0.00273518	0.000446537	9.05e-10	0.00273518
HLA-DQB2	Heart Atrial Appendage	-0.000857276	0.000139974	9.1e-10	0.000857276
HLA-DQB2	Muscle Skeletal	-0.000828392	0.000135258	9.1e-10	0.000828392
XXbac-BPG170G13.32	Prostate	-0.00116741	0.000190651	9.17e-10	0.00116741
XXbac-BPG170G13.32	Thyroid	-0.00208271	0.00034013	9.17e-10	0.00208271
HLA-E	Skin Sun Exposed Lower leg	0.00302183	0.000498215	1.32e-09	0.00302183
HCG4P3	Brain Cerebellar Hemisphere	-0.00131637	0.000217057	1.32e-09	0.00131637
HLA-W	Brain Cerebellum	-0.00112741	0.000185899	1.32e-09	0.00112741
HCG4B	Liver	-0.00100673	0.000166131	1.36e-09	0.00100673
CYP21A2	Stomach	-0.00192008	0.000317081	1.4e-09	0.00192008
HLA-A	Brain Cerebellum	0.00136408	0.00022569	1.5e-09	0.00136408
ZFP57	Brain Frontal Cortex BA9	0.00239222	0.00039745	1.76e-09	0.00239222
HLA-E	Skin Not Sun Exposed Suprapubic	0.00303422	0.00050444	1.8e-09	0.00303422
HLA-W	Brain Hippocampus	0.00104827	0.000174298	1.81e-09	0.00104827
ZNRD1	Brain Nucleus accumbens basal ganglia	0.00231535	0.000385265	1.86e-09	0.00231535
POU5F1	Brain Caudate basal ganglia	-0.00130672	0.000217531	1.89e-09	0.00130672
HCG27	Small Intestine Terminal Ileum	-0.00151249	0.000256579	3.75e-09	0.00151249
XXbac-BPG299F13.17	Brain Frontal Cortex BA9	0.000865759	0.000147038	3.91e-09	0.000865759
FLOT1	Spleen	-0.00269467	0.000457861	3.97e-09	0.00269467
ATAT1	Colon Transverse	-0.00338377	0.000575049	4e-09	0.00338377
XXbac-BPG13B8.10	Pancreas	-0.00137426	0.000233926	4.23e-09	0.00137426
MICD	Nerve Tibial	-0.00147117	0.00025242	5.6e-09	0.00147117
XXbac-BPG170G13.32	Esophagus Mucosa	-0.00186217	0.000320053	5.94e-09	0.00186217
DPCR1	Nerve Tibial	-0.001925	0.00033114	6.13e-09	0.001925
HCG21	Nerve Tibial	-0.00193794	0.000333367	6.13e-09	0.00193794
SFTA2	Testis	-0.000978236	0.000168418	6.31e-09	0.000978236
DDR1	Liver	0.00132387	0.000227997	6.38e-09	0.00132387
COL11A2	Esophagus Muscularis	0.00300603	0.000519664	7.27e-09	0.00300603
POU5F1	Brain Cerebellum	0.00116577	0.000203209	9.65e-09	0.00116577
ZNRD1	Nerve Tibial	0.00227832	0.000397782	1.02e-08	0.00227832
HLA-W	Brain Cerebellar Hemisphere	-0.00108403	0.000189265	1.02e-08	0.00108403
HLA-F-AS1	Whole Blood	-0.00187324	0.000327106	1.02e-08	0.00187324
XXbac-BPG170G13.32	Breast Mammary Tissue	-0.00152652	0.000268465	1.3e-08	0.00152652
PPP1R10	Skin Not Sun Exposed Suprapubic	0.00345732	0.00060822	1.31e-08	0.00345732
IFITM4P	Spleen	-0.000783954	0.000139197	1.78e-08	0.000783954
HCG17	Brain Cerebellum	0.00125703	0.000223212	1.79e-08	0.00125703
PRR3	Esophagus Mucosa	-0.00347868	0.000617713	1.79e-08	0.00347868
RPL23AP1	Liver	0.00121153	0.000216908	2.33e-08	0.00121153
PPP1R11	Adipose Visceral Omentum	-0.00267029	0.000478078	2.33e-08	0.00267029
XXbac-BPG181B23.6	Adipose Visceral Omentum	0.00142848	0.000256224	2.47e-08	0.00142848
C6orf15	Pituitary	-0.000870601	0.00015639	2.59e-08	0.000870601
TAP2	Brain Cerebellum	-0.000779913	0.00014147	3.53e-08	0.000779913
XXbac-BPG248L24.10	Pancreas	0.00109211	0.000198847	3.97e-08	0.00109211
XXbac-BPG299F13.14	Spleen	-0.00127319	0.000232947	4.61e-08	0.00127319
AHI1	Skin Not Sun Exposed Suprapubic	-0.000946184	0.00017321	4.69e-08	0.000946184
AHI1	Testis	-0.00151281	0.000277227	4.84e-08	0.00151281
VARS2	Brain Hypothalamus	-0.0013167	0.000241498	4.97e-08	0.0013167
HLA-K	Brain Cortex	0.000635748	0.000116636	5.02e-08	0.000635748
HLA-K	Brain Hypothalamus	0.000626807	0.000114996	5.02e-08	0.000626807
GABBR1	Whole Blood	-0.00377692	0.000692924	5.02e-08	0.00377692
HLA-K	Brain Nucleus accumbens basal ganglia	0.000628202	0.000115252	5.02e-08	0.000628202
HLA-K	Brain Hippocampus	0.000608405	0.00011162	5.02e-08	0.000608405
HLA-K	Brain Caudate basal ganglia	0.000720169	0.000132124	5.02e-08	0.000720169
TAP2	Brain Cerebellar Hemisphere	-0.00102183	0.000187761	5.26e-08	0.00102183
TAP2	Skin Sun Exposed Lower leg	-0.00198175	0.000364586	5.46e-08	0.00198175
HCG22	Small Intestine Terminal Ileum	-0.00123107	0.000226874	5.76e-08	0.00123107
HCG27	Skin Sun Exposed Lower leg	-0.00135504	0.000249721	5.76e-08	0.00135504
PTMAP1	Colon Transverse	-0.00150314	0.000277013	5.76e-08	0.00150314
TAP2	Skin Not Sun Exposed Suprapubic	-0.00171269	0.000318652	7.67e-08	0.00171269
C2	Heart Atrial Appendage	-0.00243686	0.000453385	7.67e-08	0.00243686
HCG4B	Artery Aorta	-0.000950705	0.000176937	7.74e-08	0.000950705
CYP21A1P	Brain Hippocampus	0.000573924	0.000107181	8.57e-08	0.000573924
AHI1	Esophagus Mucosa	-0.00101678	0.000189919	8.61e-08	0.00101678
AHI1	Cells EBV-transformed lymphocytes	-0.000861299	0.000160877	8.61e-08	0.000861299
HLA-K	Liver	0.000783473	0.00014678	9.41e-08	0.000783473
HCG17	Heart Left Ventricle	0.00155997	0.000292262	9.42e-08	0.00155997
HCG17	Lung	0.00145975	0.000273759	9.7e-08	0.00145975
AHI1	Whole Blood	-0.00138605	0.000261731	1.19e-07	0.00138605
ZNRD1-AS1	Cells EBV-transformed lymphocytes	0.00166401	0.000314369	1.2e-07	0.00166401
HCG27	Vagina	-0.00138368	0.000261597	1.23e-07	0.00138368
OR2H2	Adipose Subcutaneous	-0.00221109	0.000418155	1.24e-07	0.00221109
RPP21	Prostate	-0.00118416	0.000223945	1.24e-07	0.00118416
TRIM26	Nerve Tibial	-0.00273573	0.000519513	1.39e-07	0.00273573
HCG17	Brain Caudate basal ganglia	0.00109848	0.000208684	1.41e-07	0.00109848
HLA-W	Muscle Skeletal	0.00101498	0.000192884	1.42e-07	0.00101498
AHI1	Brain Putamen basal ganglia	-0.00130981	0.000248931	1.43e-07	0.00130981
HLA-E	Esophagus Mucosa	0.00250169	0.00047616	1.49e-07	0.00250169
HCP5	Brain Putamen basal ganglia	0.0012227	0.000232936	1.53e-07	0.0012227
HLA-E	Adipose Subcutaneous	-0.0048775	0.000930242	1.58e-07	0.0048775
AIF1	Nerve Tibial	-0.00428115	0.000818487	1.69e-07	0.00428115
AIF1	Cells Transformed fibroblasts	-0.00177944	0.000341434	1.87e-07	0.00177944
HCG27	Adipose Visceral Omentum	-0.00140321	0.000269402	1.9e-07	0.00140321
HLA-DPA1	Brain Anterior cingulate cortex BA24	0.00117946	0.000226487	1.91e-07	0.00117946
HCG4P7	Muscle Skeletal	0.00102748	0.000197799	2.05e-07	0.00102748
SAPCD1	Ovary	-0.00202588	0.000390783	2.17e-07	0.00202588
HCG17	Brain Anterior cingulate cortex BA24	0.000707599	0.000136728	2.28e-07	0.000707599
TRIM26	Cells Transformed fibroblasts	-0.00371171	0.000717204	2.28e-07	0.00371171
HCG17	Brain Hippocampus	0.0010647	0.000205729	2.28e-07	0.0010647
RP3-388E23.2	Cells EBV-transformed lymphocytes	-0.000909802	0.000176035	2.36e-07	0.000909802
ZSCAN31	Brain Nucleus accumbens basal ganglia	0.00136065	0.000264139	2.59e-07	0.00136065
XXbac-BPG27H4.8	Esophagus Mucosa	0.00163186	0.000317217	2.69e-07	0.00163186
AHI1	Small Intestine Terminal Ileum	-0.00114762	0.000223281	2.75e-07	0.00114762
VARS2	Brain Hippocampus	-0.00119599	0.000233171	2.91e-07	0.00119599
TCF19	Esophagus Muscularis	-0.00233198	0.000457528	3.45e-07	0.00233198
HLA-F	Skin Not Sun Exposed Suprapubic	0.00152651	0.000299706	3.52e-07	0.00152651
HLA-V	Cells EBV-transformed lymphocytes	-0.00148413	0.000291385	3.52e-07	0.00148413
TCF19	Prostate	-0.0012475	0.000245194	3.62e-07	0.0012475
DXO	Liver	-0.0016901	0.000333967	4.18e-07	0.0016901

## Sheet: Table S4
Table S4: Results of MR analysis for CD.
Gene	Tissue	b	se	pval	b abs val		Tissues	Freq	Avg p-val	Median		Genes	Freq	Avg p-val	Median	average effect size
IL12RB2	Esophagus Mucosa	-0.00395285	0.00050287	3.82e-15	0.00395285		Sum	10				Sum	10
ATG16L1	Testis	0.00294372	0.000554159	1.08e-07	0.00294372		Whole Blood	1	4.48e-08	4.48e-08		ATG16L1	3	1.25433e-07	1.08e-07	0.00107886
CYLD	Skin Sun Exposed Lower leg	0.00358941	0.000680777	1.35e-07	0.00358941		Skin Sun Exposed Lower leg	1	1.35e-07	1.35e-07		NOD2	2	1.475e-07	1.475e-07	0.00174182
NOD2	Skin Not Sun Exposed Suprapubic	0.00209321	0.000397004	1.35e-07	0.00209321		Testis	1	1.08e-07	1.08e-07		CYLD	2	1.56e-07	1.56e-07	0.00287682
RPL37	Nerve Tibial	0.00444208	0.000703721	2.75e-10	0.00444208		Esophagus Mucosa	3	1.12333e-07	1.6e-07		IL12RB2	1	3.82e-15	3.82e-15	-0.00395285
SNX20	Whole Blood	0.00479176	0.000875898	4.48e-08	0.00479176		Skin Not Sun Exposed Suprapubic	2	1.645e-07	1.645e-07		RPL37	1	2.75e-10	2.75e-10	0.00444208
ATG16L1	Brain Cerebellum	-0.00119496	0.000222092	7.43e-08	0.00119496		Nerve Tibial	1	2.75e-10	2.75e-10		SNX20	1	4.48e-08	4.48e-08	0.00479176
NOD2	Esophagus Mucosa	0.00139044	0.00026533	1.6e-07	0.00139044		Brain Cerebellum	1	7.43e-08	7.43e-08
CYLD	Esophagus Mucosa	0.00216424	0.000414436	1.77e-07	0.00216424		Adrenal Gland	0
ATG16L1	Skin Not Sun Exposed Suprapubic	0.00148783	0.000285856	1.94e-07	0.00148783		Pancreas	0
							Artery Aorta	0
							Muscle Skeletal	0
							Thyroid	0
							Cells Transformed fibroblasts	0
							Heart Atrial Appendage	0
							Heart Left Ventricle	0
							Stomach	0
							Adipose Subcutaneous	0
							Adipose Visceral Omentum	0
							Brain Hypothalamus	0
							Brain Nucleus accumbens basal ganglia	0
							Prostate	0
							Spleen	0
							Artery Coronary	0
							Artery Tibial	0
							Brain Anterior cingulate cortex BA24	0
							Brain Caudate basal ganglia	0
							Brain Cerebellar Hemisphere	0
							Brain Cortex	0
							Breast Mammary Tissue	0
							Colon Sigmoid	0
							Pituitary	0
							Small Intestine Terminal Ileum	0
							Brain Frontal Cortex BA9	0
							Brain Hippocampus	0
							Brain Putamen basal ganglia	0
							Cells EBV-transformed lymphocytes	0
							Colon Transverse	0
							Esophagus Gastroesophageal Junction	0
							Esophagus Muscularis	0
							Liver	0
							Lung	0
							Bladder	0
							Brain Amygdala	0
							Brain Spinal cord cervical c-1	0
							Brain Substantia nigra	0
							Cervix Ectocervix	0
							Cervix Endocervix	0
							Fallopian Tube	0
							Kidney Cortex	0
							Kidney Medulla	0
							Minor Salivary Gland	0
							Ovary	0
							Uterus	0
							Vagina	0

## Sheet: Table S5
Table S5: Results of MR analysis for T1D.
Gene	Tissue	b	se	pval	b abs val		Tissue	Freq	Avg p-val	Median		Genes	Freq	Avg p-val	Median	average effect size
C4A	Muscle Skeletal	-0.945494	0.0248798	1.53e-305	0.945494		Testis	115	1.25706e-08	6.24e-21		HLA-DRB1	21	5.23643e-34	1.53e-305	-0.801018
HLA-DQA1	Artery Aorta	-1.0172	0.0171627	1.53e-305	1.0172		Skin Sun Exposed Lower leg	109	9.88853e-09	1.34e-21		XXbac-BPG254F23.7	1	1.53e-305	1.53e-305	0.554654
CYP21A1P	Pancreas	-1.1512	0.0284115	1.53e-305	1.1512		Adipose Subcutaneous	107	1.1944e-08	1.06e-22		PRRT1	13	1.60783e-17	9.8e-288	2.0842
HLA-DRB5	Artery Tibial	-1.29764	0.029042	1.53e-305	1.29764		Thyroid	106	7.57184e-09	1.056e-17		C4A	31	1.68387e-21	6.91e-263	-0.965419
HLA-DQA1	Thyroid	-0.882321	0.0148694	1.53e-305	0.882321		Whole Blood	105	1.37384e-08	3.24e-16		HLA-DOB	27	3.57037e-135	8.74e-232	0.596249
HLA-DRB5	Brain Frontal Cortex BA9	-1.12979	0.0246418	1.53e-305	1.12979		Artery Tibial	102	1.2037e-08	2.66e-18		TAP2	23	3.65652e-13	1.7e-231	-0.764243
CYP21A2	Esophagus Gastroesophageal Junction	2.21939	0.0451321	1.53e-305	2.21939		Nerve Tibial	97	8.95305e-09	1.05e-18		GPSM3	1	1.25e-217	1.25e-217	3.12596
APOM	Muscle Skeletal	-2.50129	0.0666847	1.53e-305	2.50129		Lung	93	7.86405e-09	1e-21		CYP21A1P	19	1.11053e-08	6.03e-214	-0.678508
HLA-DQB1-AS1	Breast Mammary Tissue	-1.0758	0.0184123	1.53e-305	1.0758		Esophagus Muscularis	91	1.40141e-08	4.22e-17		APOM	5	2.42e-44	2.43e-195	-1.68668
HLA-DRB1	Esophagus Muscularis	-0.811692	0.0179842	1.53e-305	0.811692		Brain Cerebellum	88	7.73956e-09	5.57e-19		SKIV2L	28	1.07071e-09	6.51e-148	-0.960939
HLA-DQB1-AS1	Lung	-0.993424	0.0170024	1.53e-305	0.993424		Cells Transformed fibroblasts	85	1.1121e-08	8.55e-29		CLIC1	2	3.23e-144	3.23e-144	-2.82492
HLA-DRB5	Colon Transverse	-1.21153	0.0264233	1.53e-305	1.21153		Muscle Skeletal	83	1.12188e-08	6.59e-19		MSH5	5	6.74e-09	8.96e-131	0.155806
HLA-DQB2	Brain Hypothalamus	1.19907	0.020522	1.53e-305	1.19907		Skin Not Sun Exposed Suprapubic	83	1.13988e-08	9.17e-22		PSORS1C3	29	7.20788e-16	1.8e-119	0.372173
HLA-DQB2	Adipose Subcutaneous	0.997576	0.0168329	1.53e-305	0.997576		Esophagus Mucosa	82	8.91682e-09	8.357e-28		PFDN6	1	4e-119	4e-119	-1.8775
RING1	Artery Aorta	-2.56547	0.0603091	1.53e-305	2.56547		Adipose Visceral Omentum	79	2.07301e-08	3.48e-14		RPL7P4	1	2.55e-113	2.55e-113	-1.35298
HLA-DRB1	Spleen	-0.665121	0.0147386	1.53e-305	0.665121		Pancreas	77	1.86781e-08	1.63e-17		VWA7	6	1.17833e-18	3.19e-111	-1.87523
HLA-DRA	Lung	-4.17178	0.095136	1.53e-305	4.17178		Colon Transverse	75	2.11785e-08	4.16e-24		DDAH2	9	8.17784e-17	3.74e-111	-1.36443
HLA-DRB1	Brain Anterior cingulate cortex BA24	-1.41384	0.0308375	1.53e-305	1.41384		Artery Aorta	73	1.32453e-08	5.96e-20		FKBPL	5	6.7e-14	5.05e-109	-0.206045
HLA-DRB1	Stomach	-0.966513	0.0214116	1.53e-305	0.966513		Breast Mammary Tissue	67	1.55555e-08	4.48e-27		MUC21	4	6.05e-09	2.89e-107	-0.753369
HLA-DRB1	Brain Frontal Cortex BA9	-1.29924	0.0283379	1.53e-305	1.29924		Heart Atrial Appendage	65	1.84057e-08	1.66e-28		ABHD16A	9	3.43333e-45	1.56e-99	-1.10045
XXbac-BPG254F23.6	Spleen	-0.993776	0.0182804	1.53e-305	0.993776		Stomach	65	1.49852e-08	3.19e-29		LYPLA2P1	3	1.06e-11	3.92e-97	0.393216
C4A	Colon Sigmoid	-1.04304	0.0274438	1.53e-305	1.04304		Heart Left Ventricle	63	1.72786e-08	4.51e-17		AKR7A2P1	1	2.45e-94	2.45e-94	-0.418381
TAPSAR1	Breast Mammary Tissue	-2.316	0.0490705	1.53e-305	2.316		Cells EBV-transformed lymphocytes	63	9.66382e-09	4.66e-29		NELFE	11	6.90909e-25	5.7e-93	1.61159
PPP1R2P1	Whole Blood	-1.95971	0.0486499	1.53e-305	1.95971		Adrenal Gland	62	1.23543e-08	1.6375e-29		HLA-DQB1-AS1	18	1.93889e-39	6.0122e-91	-0.762056
HLA-DOB	Brain Putamen basal ganglia	0.800387	0.0202342	1.53e-305	0.800387		Brain Cerebellar Hemisphere	59	1.51562e-08	7.48e-21		PHTF1	2	3.73e-90	3.73e-90	-0.917064
XXbac-BPG254F23.6	Artery Tibial	-1.46107	0.0269554	1.53e-305	1.46107		Esophagus Gastroesophageal Junction	58	2.24202e-08	1.01675e-16		MICB	28	8.03571e-16	2.835e-88	0.598265
HLA-DRB1	Heart Left Ventricle	-0.805927	0.0178646	1.53e-305	0.805927		Spleen	57	1.21374e-08	3.77e-23		FLOT1	14	2.44286e-09	9.03e-88	0.96578
HSPA1A	Skin Sun Exposed Lower leg	4.48981	0.0810346	1.53e-305	4.48981		Colon Sigmoid	53	2.36916e-08	4.69e-18		STK19P	5	2.62e-13	4.71e-82	-0.620364
HSPA1B	Thyroid	-2.90805	0.076796	1.53e-305	2.90805		Brain Frontal Cortex BA9	53	1.01862e-08	5.34e-25		TNXA	12	6.175e-17	5.8e-82	-0.854172
XXbac-BPG254F23.7	Testis	0.554654	0.0147411	1.53e-305	0.554654		Brain Nucleus accumbens basal ganglia	50	1.49025e-08	1.0195e-18		HLA-DMA	14	1.48571e-42	1.535e-81	0.548454
HLA-DOB	Brain Cerebellar Hemisphere	0.732248	0.0185253	1.53e-305	0.732248		Artery Coronary	50	6.29619e-09	1.01315e-16		HLA-DQB1	16	4.73265e-41	4.3e-81	-0.731602
C6orf25	Breast Mammary Tissue	2.09845	0.0444257	1.53e-305	2.09845		Brain Caudate basal ganglia	47	6.93649e-09	7.6e-21		LY6G5B	28	1.91652e-24	5.26e-81	-1.10981
HCG23	Cells Transformed fibroblasts	1.27966	0.0340101	1.53e-305	1.27966		Brain Cortex	47	9.75492e-09	1.11e-15		AP4B1-AS1	3	3.43333e-15	1.72e-80	-0.322229
C4A	Nerve Tibial	-0.798611	0.0208899	1.53e-305	0.798611		Pituitary	47	1.79036e-08	4.24e-23		LY6G5C	28	4.29304e-76	3.245e-80	-0.58447
HLA-DQB2	Whole Blood	1.1563	0.0195111	1.53e-305	1.1563		Brain Putamen basal ganglia	47	1.81817e-08	5.9e-17		LY6G6F	2	4.3702e-76	4.3702e-76	-0.15108
HLA-DRB5	Thyroid	-1.20637	0.0263111	1.53e-305	1.20637		Liver	47	2.05176e-08	1.06e-21		HLA-DMB	8	1.425e-18	4.13104e-75	0.877525
STK19P	Brain Cortex	-1.85928	0.0327068	1.53e-305	1.85928		Prostate	46	2.07815e-08	2.07001e-29		DXO	14	4.22143e-39	1.195e-73	-0.852022
PRRT1	Esophagus Mucosa	3.28938	0.076972	1.53e-305	3.28938		Small Intestine Terminal Ileum	41	1.03205e-08	9.26e-29		XXbac-BPG181B23.7	22	1.49091e-12	8.2e-69	0.253597
APOM	Stomach	-1.73501	0.0462556	1.53e-305	1.73501		Uterus	41	1.64394e-08	1.25e-26		ATP6V1G2	21	2.1619e-25	1.43e-68	-0.499798
HSPA1A	Brain Frontal Cortex BA9	2.23813	0.0575803	1.53e-305	2.23813		Ovary	40	1.16925e-08	7.74435e-20		PRRC2A	4	1.5575e-19	4.375e-68	0.422807
PBX2	Nerve Tibial	6.32607	0.139083	1.53e-305	6.32607		Brain Anterior cingulate cortex BA24	32	1.13096e-08	1.939e-19		HSPA1B	7	9e-35	8.75e-68	-1.20051
C4A	Small Intestine Terminal Ileum	-1.50431	0.030434	1.53e-305	1.50431		Brain Hypothalamus	31	1.9637e-08	2.14e-26		HLA-DRB6	29	8.89586e-15	1.13e-65	0.452192
C4A	Thyroid	-1.01696	0.0266014	1.53e-305	1.01696		Brain Hippocampus	30	1.50053e-08	4.0567e-20		HLA-DQA1	26	1.53462e-29	6.87e-63	-0.746864
LY6G5B	Brain Hypothalamus	-2.55738	0.0624475	1.53e-305	2.55738		Vagina	29	3.17885e-08	3.43e-27		PPP1R18	5	3.9e-15	6.97e-63	-1.4653
HLA-DQB2	Uterus	1.13861	0.0192126	1.53e-305	1.13861		Bladder	0				CD63	1	1.81e-62	1.81e-62	0.890454
HLA-DRB1	Skin Sun Exposed Lower leg	-0.687497	0.0152319	1.53e-305	0.687497		Brain Amygdala	0				DHFRP2	1	2.27e-62	2.27e-62	-0.755815
HLA-DQA1	Whole Blood	-1.07236	0.0180934	1.53e-305	1.07236		Brain Spinal cord cervical c-1	0				HSPA1A	5	1.038e-16	3.16e-62	1.76352
HLA-DQA1	Lung	-0.931878	0.016117	1.53e-305	0.931878		Brain Substantia nigra	0				NOTCH4	24	6.41667e-21	4.01e-62	-0.93677
HLA-DQB2	Artery Tibial	1.32631	0.0223798	1.53e-305	1.32631		Cervix Ectocervix	0				TRIM39	1	7.85e-61	7.85e-61	1.36371
HLA-DQA1	Brain Putamen basal ganglia	-1.01584	0.0171411	1.53e-305	1.01584		Cervix Endocervix	0				IER3	8	1.75e-10	1.08e-58	0.777751
XXbac-BPG254F23.6	Breast Mammary Tissue	-1.17254	0.0217382	1.53e-305	1.17254		Fallopian Tube	0				HLA-DQB2	22	1.26364e-16	3.198e-58	0.827066
CYP21A2	Ovary	2.51548	0.0487382	1.53e-305	2.51548		Kidney Cortex	0				LY6G6D	2	7.4e-57	7.4e-57	-0.16491
HLA-DQA2	Brain Hypothalamus	0.729104	0.0174632	1.53e-305	0.729104		Kidney Medulla	0				HCG23	11	4.85455e-26	7.73e-57	0.688895
XXbac-BPG252P9.10	Brain Caudate basal ganglia	-1.34352	0.0328303	1.53e-305	1.34352		Minor Salivary Gland	0				C6orf10	1	1.1e-55	1.1e-55	0.605686
LY6G5C	Artery Coronary	-1.39951	0.0374566	1.53e-305	1.39951		Sum	0				Sum	2303
VPS52	Nerve Tibial	6.33786	0.0873602	1.53e-305	6.33786							CARS	1	1.16e-55	1.16e-55	0.645282
ABHD16A	Adipose Subcutaneous	-3.69578	0.0975984	1.53e-305	3.69578							RPS26	10	1.56e-10	1.2e-55	0.612832
VWA7	Nerve Tibial	-4.6452	0.0523983	1.53e-305	4.6452							GTF2H4	9	3.27902e-14	7.47e-55	-0.245989
HLA-DRB1	Brain Cerebellum	-1.26242	0.0275349	1.53e-305	1.26242							SLC16A1	1	1.53e-54	1.53e-54	-0.432031
HLA-DQB2	Skin Sun Exposed Lower leg	1.9114	0.0467915	1.53e-305	1.9114							PPT2	4	1.0425e-08	6.4e-54	1.25023
DDAH2	Cells Transformed fibroblasts	-4.3196	0.111145	1.53e-305	4.3196							RDH16	1	2.83e-53	2.83e-53	0.334314
PRRT1	Breast Mammary Tissue	3.04936	0.0807353	1.53e-305	3.04936							PTPN22	2	4.035e-53	4.035e-53	0.856854
HCG23	Skin Sun Exposed Lower leg	1.37556	0.0302365	1.53e-305	1.37556							RAB5B	1	6.32e-53	6.32e-53	-0.565677
HLA-DRB1	Muscle Skeletal	-0.761191	0.0168691	1.53e-305	0.761191							HLA-P	1	1.87e-50	1.87e-50	0.40449
HLA-DRB1	Lung	-1.31427	0.0286658	1.53e-305	1.31427							HCG4	27	2.45556e-23	2.41e-50	0.293339
PSMB9	Skin Not Sun Exposed Suprapubic	1.80086	0.0439282	1.53e-305	1.80086							HLA-DOA	8	1.975e-10	4.845e-50	-0.720494
CYP21A1P	Skin Sun Exposed Lower leg	-1.36028	0.02568	1.53e-305	1.36028							SUOX	15	4.48955e-42	1.17e-49	-0.543159
HLA-DRB1	Skin Not Sun Exposed Suprapubic	-0.729455	0.0161454	1.53e-305	0.729455							RGL2	1	4.25e-49	4.25e-49	1.238
LY6G5B	Artery Coronary	-2.66654	0.064501	1.53e-305	2.66654							PSMB8	3	3.27333e-13	4.34e-49	0.571067
HCG23	Brain Cortex	1.17862	0.0229994	1.53e-305	1.17862							GPANK1	7	1.75714e-11	7.77e-48	0.0326266
C6orf25	Colon Transverse	1.6981	0.0417645	1.53e-305	1.6981							HLA-U	11	1.38182e-41	1.08e-47	0.244109
HLA-DRB5	Brain Putamen basal ganglia	-1.29223	0.0281848	1.53e-305	1.29223							NEU1	3	6.5e-13	4.28e-47	0.296912
HLA-DQA1	Heart Left Ventricle	-0.892522	0.0150993	1.53e-305	0.892522							ZBTB22	5	1.03e-15	7.47e-47	1.33602
HLA-DQB1	Pituitary	-0.923873	0.0171894	1.53e-305	0.923873							BRD2	8	6.9875e-10	7.25e-45	0.695345
HLA-DRB1	Brain Cerebellar Hemisphere	-0.779261	0.0172641	1.53e-305	0.779261							MDC1	5	7.802e-11	1.72e-44	1.37441
PRRT1	Liver	1.80698	0.047842	1.53e-305	1.80698							AGPAT1	7	3.01448e-10	3.09e-44	0.244734
HLA-DQB1-AS1	Colon Sigmoid	-1.01374	0.0173502	1.53e-305	1.01374							HCG4P8	1	2.16e-43	2.16e-43	0.338612
LY6G5B	Adrenal Gland	-2.50356	0.0605586	1.53e-305	2.50356							LINC00243	6	8.6e-10	7.95e-43	0.167629
CYP21A1P	Muscle Skeletal	-1.80038	0.0339886	1.53e-305	1.80038							HLA-DRB5	19	2.36958e-41	1.04e-42	-0.737561
HLA-DQB1	Brain Putamen basal ganglia	-1.08092	0.0198288	1.53e-305	1.08092							HLA-DRB5	19	2.36958e-41	1.04e-42	-0.737561
HLA-DQA1	Brain Hippocampus	-1.09733	0.0185217	1.53e-305	1.09733							C2	5	1.072e-23	3.63e-42	1.81519
TAP2	Esophagus Gastroesophageal Junction	1.84215	0.0457315	1.53e-305	1.84215							XXbac-BPG254F23.6	7	1.09317e-40	5.74e-42	-0.862035
PRRT1	Adipose Subcutaneous	3.34185	0.0878054	1.53e-305	3.34185							HLA-DQA2	27	1.27407e-12	9.09e-42	0.595738
HLA-DQA1	Nerve Tibial	-0.897385	0.0155205	1.53e-305	0.897385							C4B	12	9.34167e-10	1.745e-41	0.513374
MSH5	Prostate	2.75908	0.0645968	1.53e-305	2.75908							IKZF4	1	3.09e-41	3.09e-41	0.56328
CYP21A1P	Brain Anterior cingulate cortex BA24	-0.656679	0.0165116	1.53e-305	0.656679							LTA	3	6.06667e-35	9.21e-41	0.633895
TAP2	Spleen	-1.1387	0.0263264	1.53e-305	1.1387							SYNGAP1	1	9.5e-41	9.5e-41	-0.756319
C4A	Artery Tibial	-0.970958	0.0253982	1.53e-305	0.970958							LY6G6C	6	9.11667e-20	1.055e-40	0.308648
HSPA1B	Cells Transformed fibroblasts	-2.7308	0.0731054	2.16e-305	2.7308							C6orf25	9	2.78889e-09	2.11e-40	0.975821
PRRT1	Nerve Tibial	3.78278	0.101601	2.09e-303	3.78278							MIR4640	2	4.15e-40	4.15e-40	0.685176
PRRT1	Skin Not Sun Exposed Suprapubic	1.6659	0.044744	2.09e-303	1.6659							RPL32P1	7	5.01786e-22	5.52e-39	-0.323628
HLA-DOB	Prostate	0.597819	0.0162096	9.48e-298	0.597819							HCG4P3	29	1.11379e-08	1.58e-38	0.332728
C4A	Artery Aorta	-0.939537	0.0254819	1.36e-297	0.939537							TNF	4	2.575e-08	2.135e-38	-0.617077
RNF5	Skin Not Sun Exposed Suprapubic	-2.5157	0.0682302	1.36e-297	2.5157							EGFL8	5	7.78e-09	3.8e-38	0.889896
HLA-DRB6	Prostate	0.49244	0.013402	1.46e-295	0.49244							HCG27	32	5.54694e-09	3.96e-38	0.375721
C4B	Skin Sun Exposed Lower leg	0.850274	0.0234099	7.51e-289	0.850274							HLA-C	2	5.58e-38	5.58e-38	0.197642
C4A	Esophagus Mucosa	-0.748544	0.0206091	7.51e-289	0.748544							XXbac-BPG13B8.10	4	8.175e-09	1.54501e-37	-0.288492
C4A	Lung	-1.04149	0.0286745	7.51e-289	1.04149							LTB	1	1.08e-36	1.08e-36	-0.860615
C4A	Skin Sun Exposed Lower leg	-0.777329	0.0214016	7.51e-289	0.777329							CFB	4	2.725e-13	1.25e-36	-1.33551
C4A	Pancreas	-1.04499	0.028771	7.51e-289	1.04499							CTLA4	1	2.81e-36	2.81e-36	-0.465733
NOTCH4	Adipose Visceral Omentum	-1.29749	0.0357797	6.15e-288	1.29749							TH	4	2.31568e-32	1.35e-35	0.0915036
NOTCH4	Skin Sun Exposed Lower leg	-1.65257	0.0455716	6.15e-288	1.65257							HLA-DPA3	4	1.625e-19	1.80711e-35	-0.3152
NOTCH4	Skin Not Sun Exposed Suprapubic	-1.31498	0.0362622	6.15e-288	1.31498							RPL23AP1	30	8.83379e-12	3.6e-34	-0.201541
NOTCH4	Adipose Subcutaneous	-1.43167	0.0394801	6.15e-288	1.43167							ZBTB12	5	9.9e-19	3.7e-34	-0.801446
NOTCH4	Brain Cerebellum	-1.44862	0.0399473	6.15e-288	1.44862							TAP1	6	3.6e-17	4.0984e-34	0.00169172
NOTCH4	Muscle Skeletal	-1.60562	0.0442769	6.15e-288	1.60562							RNF5	12	5.15e-12	2.165e-33	-0.811219
NOTCH4	Lung	-1.39443	0.038453	6.15e-288	1.39443							RING1	4	1.1425e-16	1.06e-32	-0.475744
PRRT1	Skin Sun Exposed Lower leg	1.7074	0.0471001	9.8e-288	1.7074							BTNL2	6	2.01667e-14	1.535e-32	-0.294708
PPP1R18	Esophagus Mucosa	-3.33747	0.0922395	1.14e-286	3.33747							ICOS	1	2.68e-32	2.68e-32	0.824186
DHX16	Pituitary	1.24149	0.0343118	1.14e-286	1.24149							HLA-DRB9	1	3.35e-32	3.35e-32	-0.953109
TAP2	Artery Coronary	-1.88477	0.0522155	2.63e-285	1.88477							MICE	20	4.11808e-09	5.42e-32	-0.193249
CLIC1	Breast Mammary Tissue	-2.5546	0.0712098	7.68e-282	2.5546							HLA-F-AS1	7	3.0353e-13	5.42e-32	-0.493487
FKBPL	Whole Blood	-3.25756	0.0909307	4.56e-281	3.25756							RP11-973H7.1	6	1.325e-22	9.07e-32	0.325109
CYP21A2	Artery Tibial	2.03835	0.0570026	4.81e-280	2.03835							SAPCD1-AS1	1	1e-31	1e-31	-1.60293
HLA-DOB	Vagina	0.617882	0.0172803	5.27e-280	0.617882							TRIM31-AS1	3	7.3e-12	2.04e-31	0.188347
HLA-DOB	Liver	0.578482	0.0161784	5.27e-280	0.578482							DAXX	8	1.08875e-09	2.105e-31	-0.466758
CYP21A1P	Whole Blood	-0.900582	0.0251969	8.88e-280	0.900582							TAPBP	20	6.20001e-12	2.4725e-31	-0.543025
C4A	Esophagus Muscularis	-1.0145	0.0283841	8.88e-280	1.0145							PSMB9	14	6.00714e-13	2.99e-31	0.749954
STK19P	Adrenal Gland	-0.916786	0.0256531	1.02e-279	0.916786							SLC44A4	4	6.27673e-28	3.465e-31	-1.87937
C4A	Cells Transformed fibroblasts	-1.35979	0.0381159	9.62e-279	1.35979							HLA-E	7	4.05714e-09	3.76e-31	-0.0527556
C4B	Whole Blood	0.807416	0.0226325	9.62e-279	0.807416							HCG15	1	1.22e-30	1.22e-30	-0.274401
C4A	Adrenal Gland	-1.0499	0.0294296	9.62e-279	1.0499							RPS10	1	1.27e-30	1.27e-30	-0.630464
C4B	Cells Transformed fibroblasts	1.25229	0.0352339	1.1e-276	1.25229							HLA-V	11	5.532e-14	1.51e-30	-0.240478
ATP6V1G2	Pancreas	1.21748	0.034342	2.73e-275	1.21748							TRIM27	1	2.52e-30	2.52e-30	0.55667
HLA-DRB6	Brain Hypothalamus	0.481905	0.0136005	5.3e-275	0.481905							ERBB3	1	3.87e-30	3.87e-30	-0.78401
HLA-DRB6	Colon Transverse	0.512848	0.0144754	6.1e-275	0.512848							RNY4P10	2	4.385e-30	4.385e-30	-0.133473
HLA-DRB6	Brain Putamen basal ganglia	0.494796	0.0139866	3.92e-274	0.494796							HSD17B8	15	4.96667e-09	1.29e-29	0.484359
CYP21A1P	Spleen	-0.791774	0.0224164	2.78e-273	0.791774							HLA-H	8	9.575e-11	3.01e-29	0.19276
TAP2	Skin Sun Exposed Lower leg	1.50467	0.0426006	2.85e-273	1.50467							HLA-T	5	6.892e-29	4.14e-29	0.188487
STK19	Cells Transformed fibroblasts	3.1304	0.088791	2.79e-272	3.1304							NUDT3	1	4.53e-29	4.53e-29	-1.24583
HLA-DOB	Brain Cerebellum	0.625492	0.0177463	3.92e-272	0.625492							HLA-W	24	5.276e-11	6.53e-29	0.207325
TAP2	Whole Blood	-2.54688	0.0729031	2.18e-267	2.54688							PTMAP1	2	7.9e-29	7.9e-29	0.355684
HLA-DOB	Cells Transformed fibroblasts	0.964391	0.0276052	2.18e-267	0.964391							POU5F1	24	4.64183e-10	1.27e-28	0.247854
TAP2	Brain Cerebellar Hemisphere	0.763868	0.0218949	1.13e-266	0.763868							XXbac-BPG299F13.14	5	8.6588e-12	1.66e-28	-0.0226397
C4A	Heart Atrial Appendage	-0.932999	0.0269362	6.91e-263	0.932999							RP1-313I6.12	1	1.72e-28	1.72e-28	0.515293
C4A	Cells EBV-transformed lymphocytes	-0.659292	0.0190341	6.91e-263	0.659292							HLA-G	24	6.59583e-11	1.99e-28	0.181963
C4A	Artery Coronary	-0.904376	0.0261098	6.91e-263	0.904376							HCP5	14	6.893e-10	3.2085e-28	-0.460589
C4A	Spleen	-0.639661	0.0184823	1.83e-262	0.639661							HCG4P7	8	8.01038e-09	4.313e-28	-0.130804
PRRT1	Pancreas	2.05472	0.0594008	3.47e-262	2.05472							HLA-F	6	1.21833e-14	4.8895e-28	-0.443866
CYP21A2	Vagina	1.43442	0.0415482	3.46e-261	1.43442							HCG4P11	1	1.45e-27	1.45e-27	0.317419
HLA-DOB	Esophagus Gastroesophageal Junction	0.656262	0.0191403	1.23e-257	0.656262							PA2G4	1	1.63e-27	1.63e-27	-1.49487
C4A	Brain Frontal Cortex BA9	-1.04191	0.0304131	3.26e-257	1.04191							VARS	3	6.5e-18	2.51e-27	0.134443
C4A	Stomach	-0.867154	0.0253121	3.26e-257	0.867154							HLA-DPB1	22	1.28909e-16	3.57e-27	-0.206169
DDAH2	Muscle Skeletal	-4.50906	0.131624	3.41e-257	4.50906							HLA-DPB2	17	1.56271e-10	3.88e-27	0.117009
CYP21A1P	Heart Atrial Appendage	-0.972674	0.028422	1.12e-256	0.972674							IFITM4P	26	6.445e-13	1.25e-26	0.258957
C4A	Whole Blood	-0.922609	0.0269591	1.12e-256	0.922609							HIST1H2BN	5	1.93647e-09	1.53e-26	-0.364023
CYP21A2	Breast Mammary Tissue	2.15111	0.0628662	1.34e-256	2.15111							HCG20	25	2.65605e-10	2.14e-26	0.340306
CYP21A1P	Prostate	-0.795602	0.0232605	2.11e-256	0.795602							TCF19	17	3.37647e-11	6.6e-26	0.158014
HLA-DOB	Brain Nucleus accumbens basal ganglia	0.612051	0.0184432	1.73e-241	0.612051							MAS1L	1	7.42e-26	7.42e-26	-0.514834
HLA-DOB	Brain Nucleus accumbens basal ganglia	0.612051	0.0184432	1.73e-241	0.612051							ABCF1	8	1.351e-24	2.615e-25	-0.44513
TH	Thyroid	1.1993	0.0361581	3.11e-241	1.1993							XXbac-BPG252P9.9	2	2.82e-25	2.82e-25	0.0993103
TAP1	Cells Transformed fibroblasts	-1.89412	0.0571323	5.08e-241	1.89412							PBX2	4	9.1e-10	4.18e-25	1.50066
BTNL2	Uterus	-0.833823	0.0251817	1.98e-240	0.833823							XXbac-BPG154L12.4	3	3.56e-25	5.34e-25	0.0971622
TAP2	Breast Mammary Tissue	-1.79606	0.0542449	2.12e-240	1.79606							PHF1	2	1e-24	1e-24	1.22147
TAP2	Brain Cerebellum	0.54819	0.0166195	1.34e-238	0.54819							NCR3	6	2.11669e-10	1.095e-24	0.289239
C2	Heart Atrial Appendage	1.76392	0.0537168	1.73e-236	1.76392							DDX39B-AS1	2	1.195e-24	1.195e-24	-0.609637
TAP2	Skin Not Sun Exposed Suprapubic	1.23973	0.0377537	1.73e-236	1.23973							C6orf136	4	3.55e-12	2.02504e-24	-0.488139
NEU1	Colon Transverse	1.98564	0.0609464	7.86e-233	1.98564							C6orf48	10	5.97654e-22	3.27e-24	-0.872342
CYP21A1P	Esophagus Mucosa	-0.862661	0.0265033	2.15e-232	0.862661							SFTA2	3	3.5e-12	4.54e-24	0.356243
TAP2	Lung	-1.6223	0.0499076	8.74e-232	1.6223							MYL6B	1	4.83e-24	4.83e-24	-0.346919
HLA-DOB	Whole Blood	0.784308	0.024128	8.74e-232	0.784308							HCG9	5	6.92e-09	5.82e-24	-0.0983158
HLA-DOB	Brain Caudate basal ganglia	0.423615	0.0130319	8.74e-232	0.423615							PTEN	1	5.83e-24	5.83e-24	-0.408407
TAP2	Adipose Subcutaneous	-1.18303	0.0363941	8.74e-232	1.18303							XXbac-BPG249D20.9	2	1.595e-23	1.595e-23	0.561027
HLA-DOB	Skin Sun Exposed Lower leg	0.470769	0.0144825	8.74e-232	0.470769							PPP1R11	4	2.015e-13	1.885e-23	0.158655
HLA-DOB	Adrenal Gland	0.469386	0.0144399	8.74e-232	0.469386							HCG4B	11	4.33632e-15	4.24e-23	0.0150684
HLA-DOB	Muscle Skeletal	0.517597	0.0159331	1.7e-231	0.517597							PPP1R10	4	5.85e-23	5.85e-23	-0.41422
HLA-DOB	Brain Frontal Cortex BA9	0.419885	0.0129252	1.7e-231	0.419885							HIST1H2BO	1	7.55e-23	7.55e-23	-0.424867
HLA-DOB	Breast Mammary Tissue	0.609724	0.018769	1.7e-231	0.609724							RN7SL471P	1	1.06e-22	1.06e-22	-0.467003
TAP2	Artery Tibial	-1.82856	0.0562884	1.7e-231	1.82856							SAPCD1	4	6.2e-10	6.2e-22	0.877354
HLA-DOB	Pituitary	0.583412	0.0179591	1.7e-231	0.583412							DDR1	10	1.25e-08	6.585e-22	-0.39154
HLA-DOB	Thyroid	0.642331	0.0197728	1.7e-231	0.642331							DUSP8	1	8.47e-22	8.47e-22	-0.588611
HLA-DOB	Artery Tibial	0.552093	0.016995	1.7e-231	0.552093							KRTAP5-6	1	8.47e-22	8.47e-22	-0.23314
HLA-DOB	Heart Left Ventricle	0.497849	0.0153252	1.7e-231	0.497849							MCCD1P1	1	1.27e-21	1.27e-21	-0.248862
TAP2	Brain Nucleus accumbens basal ganglia	-1.15307	0.0354948	1.7e-231	1.15307							GGNBP1	1	1.61e-21	1.61e-21	-0.185418
HLA-DOB	Adipose Subcutaneous	0.532835	0.0164022	1.7e-231	0.532835							XXbac-BPG252P9.10	6	3.15e-14	1.96e-21	-0.17055
TAP2	Brain Caudate basal ganglia	-1.03596	0.0318899	1.7e-231	1.03596							RNU6-850P	2	2.82e-21	2.82e-21	0.727519
TAP2	Cells Transformed fibroblasts	-0.983371	0.0302709	1.7e-231	0.983371							WASF5P	1	4.22e-21	4.22e-21	0.183284
HLA-DOB	Skin Not Sun Exposed Suprapubic	0.506315	0.0155858	1.7e-231	0.506315							TAPSAR1	4	2.28165e-18	3.33e-20	-0.586791
HLA-DOB	Adipose Visceral Omentum	0.565893	0.0174198	1.7e-231	0.565893							C6orf15	2	3.445e-20	3.445e-20	0.201398
HLA-DOB	Esophagus Mucosa	0.496599	0.0152867	1.7e-231	0.496599							MRPS18B	4	5.475e-12	2.1315e-19	0.427585
TAP2	Adipose Visceral Omentum	-1.1829	0.0364131	1.7e-231	1.1829							RP5-1073O3.7	2	2.32e-19	2.32e-19	0.419045
TAP2	Colon Sigmoid	-1.10927	0.0341464	1.7e-231	1.10927							BAK1	18	1.53635e-17	3.19e-19	-0.304884
HLA-DOB	Stomach	0.865231	0.0266343	1.7e-231	0.865231							RPL3P2	2	4.13e-19	4.13e-19	-0.437988
TAP2	Stomach	-1.55137	0.0477556	1.7e-231	1.55137							HLA-B	4	7.45e-09	4.29054e-19	0.282282
TAP2	Esophagus Mucosa	-1.10764	0.0340963	1.7e-231	1.10764							CTSH	16	3.7903e-13	4.615e-19	0.2995
MICB	Skin Not Sun Exposed Suprapubic	0.702063	0.0217469	1.2e-228	0.702063							PPP1R2P1	3	2.42667e-12	7e-19	-0.376707
MICB	Skin Sun Exposed Lower leg	0.752176	0.0232992	1.2e-228	0.752176							AC009299.2	1	1.05e-18	1.05e-18	0.481777
MICB	Esophagus Mucosa	0.63792	0.0197624	1.36e-228	0.63792							ZKSCAN4	1	1.17e-18	1.17e-18	-0.360469
MICB	Liver	0.651708	0.0202071	3.35e-228	0.651708							ZSCAN9	1	1.35e-18	1.35e-18	-0.340065
MICB	Brain Cerebellum	0.442386	0.0137332	1.17e-227	0.442386							MICD	7	1.29429e-08	2.51e-18	0.131011
MICB	Vagina	0.597907	0.0185611	1.17e-227	0.597907							XXbac-BPG248L24.12	4	2.3175e-10	3.875e-18	0.146097
MICB	Uterus	0.646568	0.0200728	1.23e-227	0.646568							HCG9P5	2	7.3505e-18	7.3505e-18	-0.318757
MICB	Brain Cerebellar Hemisphere	0.419781	0.0130321	1.23e-227	0.419781							RP11-973H7.4	3	8.52333e-18	8.07e-18	0.253518
MICB	Brain Hippocampus	1.17202	0.0363854	1.23e-227	1.17202							LINC00336	3	4.56667e-12	1.04e-17	0.261597
XXbac-BPG248L24.13	Prostate	0.836053	0.0259553	1.23e-227	0.836053							DEXI	1	2.58e-17	2.58e-17	0.33359
CYP21A2	Adipose Visceral Omentum	1.85919	0.0579433	6.82e-226	1.85919							NTN5	5	7.44002e-12	4.22e-17	0.297411
CYP21A2	Nerve Tibial	1.01876	0.0317505	6.82e-226	1.01876							PAIP1P1	4	3.825e-08	5.4e-17	-0.0568958
CYP21A2	Thyroid	1.37463	0.0428415	6.82e-226	1.37463							TRIM26BP	1	6.32e-17	6.32e-17	0.42121
CYP21A2	Lung	1.44443	0.0450168	6.82e-226	1.44443							AP4B1	9	4.58846e-15	7.39e-17	0.0475443
CYP21A2	Small Intestine Terminal Ileum	1.17863	0.0367331	6.82e-226	1.17863							HSPA1L	2	1.22e-16	1.22e-16	-0.722569
GPSM3	Nerve Tibial	3.12596	0.0992733	1.25e-217	3.12596							SUMO2P1	1	1.36e-16	1.36e-16	0.433695
HLA-DQB2	Esophagus Mucosa	1.55703	0.0497381	4.04e-215	1.55703							HLA-DPA1	28	3.85368e-15	1.52e-16	0.209568
CYP21A1P	Brain Hypothalamus	-0.631938	0.0202426	6.03e-214	0.631938							LY6G6E	2	1.595e-16	1.595e-16	0.5179
LY6G5B	Heart Atrial Appendage	-2.05755	0.0662672	1.16e-211	2.05755							HCG25	1	2.16e-16	2.16e-16	-0.625429
DDAH2	Testis	-1.63615	0.0527679	4.4e-211	1.63615							FUT2	4	8.92609e-13	2.176e-16	-0.277331
C4A	Heart Left Ventricle	-0.923753	0.0297932	4.54e-211	0.923753							FAM210A	1	2.59e-16	2.59e-16	0.650524
C4B	Skin Not Sun Exposed Suprapubic	0.939491	0.0303007	4.54e-211	0.939491							NKAPL	1	3.15e-16	3.15e-16	-0.829633
LY6G6C	Esophagus Mucosa	0.735387	0.02372	4.94e-211	0.735387							XXbac-BPG299F13.17	20	3.48509e-10	3.24e-16	-0.212764
VWA7	Testis	0.868588	0.028084	4.99e-210	0.868588							PRKD2	8	5.07502e-09	3.3675e-16	-0.424314
VWA7	Whole Blood	-2.09338	0.0678399	4.43e-209	2.09338							HCG22	14	4.60694e-09	3.794e-16	0.0573931
PTPN22	Testis	0.919354	0.029875	5.96e-208	0.919354							C6orf47	1	4.19e-16	4.19e-16	0.701363
PSMB9	Small Intestine Terminal Ileum	0.799686	0.0263096	6.36e-203	0.799686							BCL2L15	3	3.61537e-15	5.45e-16	-0.0783957
HCP5	Nerve Tibial	-1.87868	0.0622525	4.56e-200	1.87868							LSM2	4	1.13e-10	5.9e-16	0.283197
C4B	Muscle Skeletal	1.9121	0.063832	3.77e-197	1.9121							PSMD7	1	6.84e-16	6.84e-16	-0.847509
HLA-DRB5	Colon Sigmoid	0.437238	0.0146142	1.12e-196	0.437238							RPP21	10	6.752e-09	7.835e-16	0.225714
HLA-DRB5	Esophagus Muscularis	0.43496	0.0145381	1.12e-196	0.43496							BCAR1	3	1.29337e-11	9.9e-16	0.433832
IP6K3	Whole Blood	-2.09274	0.0701386	1.29e-195	2.09274							RP11-876N24.5	3	3.50367e-14	1.11e-15	-0.438199
APOM	Adipose Visceral Omentum	-1.63824	0.0549449	2.43e-195	1.63824							TRIM31	9	5.81304e-12	1.32e-15	0.268585
MICB	Artery Aorta	0.601611	0.0201775	2.43e-195	0.601611							SH2B3	1	1.67e-15	1.67e-15	-0.354255
DXO	Cells EBV-transformed lymphocytes	-1.06012	0.0356093	9.31e-195	1.06012							DDX39B	4	5.325e-09	1.875e-15	0.123041
MICB	Artery Tibial	0.57455	0.019304	1.17e-194	0.57455							CLEC16A	3	4.06739e-12	2.18e-15	-0.107214
MICB	Artery Tibial	0.57455	0.019304	1.17e-194	0.57455							IGF2	2	2.32e-15	2.32e-15	-0.218812
ATF6B	Artery Aorta	1.92727	0.0653129	2.25e-191	1.92727							ATP2A1	1	2.58e-15	2.58e-15	-0.388549
CYP21A1P	Brain Caudate basal ganglia	-0.618675	0.0210428	5.38e-190	0.618675							TMED1	1	2.99e-15	2.99e-15	0.630044
DDAH2	Whole Blood	-4.17612	0.143846	2.61e-185	4.17612							RP4-730K3.3	1	3.06e-15	3.06e-15	-0.176086
LYPLA2P1	Stomach	1.5668	0.0540977	1.95e-184	1.5668							VPS52	4	4.77515e-11	3.09033e-15	2.9159
TCF19	Cells Transformed fibroblasts	3.67135	0.126776	2.14e-184	3.67135							WDR46	5	6.54144e-13	3.21e-15	1.02487
HCP5	Heart Atrial Appendage	-1.24015	0.0430935	4.02e-182	1.24015							PRR3	2	4.855e-15	4.855e-15	-0.956858
RNF5	Esophagus Muscularis	-1.53398	0.053874	2.5e-178	1.53398							RP11-876N24.4	3	2.54017e-11	4.94e-15	0.405161
FLOT1	Colon Sigmoid	1.38953	0.0489255	1.97e-177	1.38953							TNXB	3	3.69e-15	5.53e-15	0.192646
FKBPL	Uterus	0.872025	0.0308438	7.57e-176	0.872025							DHX16	15	4.04775e-13	6.2e-15	-0.0977349
HLA-DRA	Cells EBV-transformed lymphocytes	-1.31216	0.0464115	7.57e-176	1.31216							NFKBIL1	4	2.4285e-13	6.2e-15	0.76639
ABHD16A	Liver	-1.08338	0.0387164	2.65e-172	1.08338							ASCC2	3	1.40449e-13	6.9e-15	-0.307021
NOTCH4	Brain Hippocampus	-1.01143	0.0362759	4.47e-171	1.01143							RP11-435I10.5	3	1.065e-14	7.58e-15	0.147692
NOTCH4	Stomach	-1.16149	0.0417074	1.12e-170	1.16149							RP11-1348G14.6	3	8.97667e-15	9.28e-15	-0.20473
HLA-DMB	Brain Cortex	0.635251	0.0232202	8.74e-165	0.635251							RXRB	4	1.455e-14	1.455e-14	-2.27037
HCP5	Thyroid	-1.53438	0.0569929	1.2e-159	1.53438							DCLRE1B	4	8.32501e-09	1.61e-14	-0.326471
HLA-DOA	Thyroid	-1.63499	0.0607687	1.91e-159	1.63499							HLA-DRA	8	3.40434e-10	1.92e-14	-1.08188
TNXA	Brain Cerebellar Hemisphere	-0.740777	0.0277197	2.49e-157	0.740777							CABP7	3	3.49333e-14	2.77e-14	0.195837
EHMT2	Pancreas	1.99387	0.0746101	2.49e-157	1.99387							NIPSNAP1	1	2.77e-14	2.77e-14	0.340015
TAP2	Brain Frontal Cortex BA9	0.891859	0.0333919	3.71e-157	0.891859							BAG6	6	1.70108e-08	2.945e-14	0.384668
CCHCR1	Esophagus Gastroesophageal Junction	1.03283	0.0386864	5.02e-157	1.03283							EHMT2	4	5.3768e-11	3.59e-14	0.360269
PPT2	Artery Tibial	3.26704	0.123458	2.61e-154	3.26704							CSNK2B	6	5.82835e-09	4.24e-14	0.502861
HLA-DQB2	Brain Hippocampus	0.509454	0.0194571	4.1e-151	0.509454							CUX2	1	4.42e-14	4.42e-14	-0.335753
NOTCH4	Thyroid	-1.28257	0.049012	6.05e-151	1.28257							TRIM26	11	4.70254e-09	6.55e-14	0.00615081
HLA-E	Adipose Subcutaneous	2.98824	0.114453	2.89e-150	2.98824							CENPW	3	2.3103e-10	7.92e-14	-0.267317
SKIV2L	Artery Tibial	-0.692745	0.0266929	1.71e-148	0.692745							SEC1P	1	8.41e-14	8.41e-14	0.266062
SKIV2L	Whole Blood	-1.60793	0.0619567	1.71e-148	1.60793							STK19	9	4.32231e-09	9.04e-14	0.710461
SKIV2L	Muscle Skeletal	-2.13082	0.0821135	1.83e-148	2.13082							UBASH3A	7	9.34e-14	9.34e-14	-0.363166
SKIV2L	Brain Cerebellum	-0.826567	0.0318526	1.83e-148	0.826567							AP001046.5	1	9.34e-14	9.34e-14	0.427719
SKIV2L	Brain Cerebellar Hemisphere	-0.904182	0.0348436	1.83e-148	0.904182							HCG17	12	7.033e-12	1.27e-13	-0.181365
SKIV2L	Skin Not Sun Exposed Suprapubic	-1.02992	0.0396891	1.83e-148	1.02992							CCNA2	1	1.41e-13	1.41e-13	0.366007
SKIV2L	Cells Transformed fibroblasts	-1.24149	0.0478422	1.83e-148	1.24149							MAGI3	2	1.825e-13	1.825e-13	-0.643563
SKIV2L	Heart Atrial Appendage	-0.745109	0.0287677	6.51e-148	0.745109							ZKSCAN3	1	1.83e-13	1.83e-13	-0.530242
SKIV2L	Nerve Tibial	-0.793688	0.0306433	6.51e-148	0.793688							AC003029.1	11	3.86929e-13	1.9e-13	-0.420805
SKIV2L	Brain Frontal Cortex BA9	-1.01115	0.0390393	6.51e-148	1.01115							RP1-153G14.4	1	2.36e-13	2.36e-13	-0.506812
SKIV2L	Vagina	-0.877413	0.0338758	6.51e-148	0.877413							HOXA7	1	2.59e-13	2.59e-13	-0.376257
SKIV2L	Adipose Subcutaneous	-0.860879	0.0332374	6.51e-148	0.860879							MICA	29	2.67795e-08	2.68e-13	0.134211
SKIV2L	Heart Left Ventricle	-1.07762	0.0416055	6.51e-148	1.07762							LST1	3	4.03343e-09	2.91e-13	0.524933
SKIV2L	Uterus	-0.934542	0.0360814	6.51e-148	0.934542							HLA-J	21	7.58276e-09	3.05e-13	0.159374
SKIV2L	Esophagus Gastroesophageal Junction	-0.706746	0.0272866	6.51e-148	0.706746							SULT1A2	23	4.62958e-11	4.17e-13	-0.166714
HLA-DMB	Artery Tibial	2.27197	0.0879413	3.58e-147	2.27197							RPL41	1	4.35e-13	4.35e-13	-0.339446
NELFE	Heart Left Ventricle	2.47311	0.0957649	4.67e-147	2.47311							HLA-K	17	7.08673e-11	4.5e-13	0.180781
SKIV2L	Brain Hippocampus	-1.02328	0.039624	4.67e-147	1.02328							HIST1H3E	1	5.37e-13	5.37e-13	-0.250878
SKIV2L	Small Intestine Terminal Ileum	-0.702683	0.0272096	4.67e-147	0.702683							MAPKAPK5	1	5.51e-13	5.51e-13	0.454842
SKIV2L	Adrenal Gland	-1.16119	0.044964	4.67e-147	1.16119							ALDH2	6	5.75056e-09	5.57e-13	0.430054
SKIV2L	Brain Caudate basal ganglia	-0.914145	0.0353979	4.67e-147	0.914145							RP1-46F2.2	2	6.135e-13	6.135e-13	0.301854
SKIV2L	Pancreas	-0.762374	0.0296149	3.87e-146	0.762374							ZNF192P2	2	6.215e-13	6.215e-13	-0.214955
SKIV2L	Colon Transverse	-0.758892	0.0294797	3.87e-146	0.758892							RP3-473L9.4	1	6.95e-13	6.95e-13	-0.244049
SKIV2L	Testis	-1.15059	0.0446955	3.87e-146	1.15059							RP1-46F2.3	1	7.4e-13	7.4e-13	-0.605632
SKIV2L	Breast Mammary Tissue	-1.18579	0.0460627	3.87e-146	1.18579							HECTD4	6	1.9385e-10	7.49e-13	0.601591
SKIV2L	Pituitary	-0.888566	0.034517	3.87e-146	0.888566							CCHCR1	11	7.93631e-09	8.09e-13	0.280883
SKIV2L	Esophagus Mucosa	-1.124	0.0436626	3.87e-146	1.124							GNL1	2	8.245e-13	8.245e-13	-0.640733
SKIV2L	Artery Coronary	-0.748917	0.0290922	3.87e-146	0.748917							AIF1	4	1.06796e-09	9.15e-13	0.772053
SAPCD1	Colon Sigmoid	0.93569	0.0364812	4.39e-145	0.93569							HIST1H2BJ	1	1.15e-12	1.15e-12	0.515502
MSH5	Colon Sigmoid	0.935118	0.0364589	4.39e-145	0.935118							KCNJ14	1	1.24e-12	1.24e-12	0.394884
RING1	Breast Mammary Tissue	-2.26302	0.0882981	7.2e-145	2.26302							XXbac-BPG170G13.32	10	4.07471e-10	1.35295e-12	0.296438
CFB	Artery Tibial	-2.26167	0.0885079	5.05e-144	2.26167							CD226	1	1.75e-12	1.75e-12	-0.171204
CLIC1	Cells Transformed fibroblasts	-3.09524	0.121175	6.46e-144	3.09524							ITGA7	1	1.86e-12	1.86e-12	-0.599094
MRPS18B	Artery Tibial	2.197	0.0865192	3e-142	2.197							BRAP	1	2.13e-12	2.13e-12	-0.650445
RNF5	Thyroid	-1.08694	0.0429181	1.66e-141	1.08694							RMI2	28	4.122e-10	2.38e-12	-0.153621
FLOT1	Skin Not Sun Exposed Suprapubic	1.95674	0.0780358	9.34e-139	1.95674							RP11-485G7.6	5	3.002e-12	2.38e-12	-0.177462
HCG17	Brain Hypothalamus	-0.553771	0.0220847	9.34e-139	0.553771							CTD-3088G3.4	1	2.38e-12	2.38e-12	-0.116472
FLOT1	Thyroid	1.08477	0.0432613	9.34e-139	1.08477							ACTN1	1	2.74e-12	2.74e-12	-0.525501
MUC21	Uterus	0.479784	0.0191445	1.32e-138	0.479784							HCG24	6	5.57643e-10	2.92675e-12	0.115657
C4A	Brain Hippocampus	-0.770099	0.0308209	8.63e-138	0.770099							MCCD1P2	1	3.6e-12	3.6e-12	-0.120182
AGPAT1	Heart Left Ventricle	1.64308	0.0660576	1.44e-136	1.64308							MLN	1	3.77e-12	3.77e-12	0.144056
HLA-DMA	Skin Not Sun Exposed Suprapubic	0.89616	0.0362566	7e-135	0.89616							IP6K3	2	3.875e-12	3.875e-12	-0.851897
TH	Esophagus Mucosa	-1.43983	0.0583137	1.33e-134	1.43983							PTPN11	1	4.03e-12	4.03e-12	-0.308005
HLA-DOB	Ovary	0.363823	0.014783	9.64e-134	0.363823							ZNF192P1	1	4.35e-12	4.35e-12	-0.18096
HLA-DMA	Brain Hippocampus	0.78735	0.0320285	1.93e-133	0.78735							ITPR3	4	1.40643e-11	4.5285e-12	0.141134
HLA-DMA	Brain Caudate basal ganglia	0.884889	0.0359963	1.93e-133	0.884889							SBK1	3	3.76687e-08	4.77e-12	0.270883
MSH5	Testis	-1.41364	0.0580975	8.96e-131	1.41364							APOBR	1	4.93e-12	4.93e-12	-0.169368
NELFE	Pancreas	1.38365	0.0570898	9.18e-130	1.38365							NFATC2IP	3	3.482e-11	5.45e-12	-0.607741
FLOT1	Vagina	1.01395	0.0425367	1.38e-125	1.01395							RP11-485G7.5	3	1.3066e-10	5.49e-12	-0.112511
PPP1R18	Prostate	-1.22081	0.0512794	2.82e-125	1.22081							GABBR1	2	6.31e-12	6.31e-12	-0.306245
CYP21A2	Pancreas	1.05511	0.0444295	1.15e-124	1.05511							B3GALT4	5	1.431e-11	6.35e-12	-0.436665
C2	Adipose Subcutaneous	2.90666	0.122395	1.15e-124	2.90666							ETF1P1	4	3.409e-10	6.8e-12	-0.267419
GPANK1	Artery Tibial	-2.25359	0.0951464	5.08e-124	2.25359							RASIP1	5	1.70878e-08	7.12e-12	0.194112
PSORS1C3	Adipose Subcutaneous	0.396907	0.016807	2.67e-123	0.396907							NRM	6	5.89263e-09	7.38e-12	-0.106961
PSORS1C3	Artery Aorta	0.404791	0.0171408	2.67e-123	0.404791							TRIM40	3	1.1536e-08	7.91e-12	0.083458
PSORS1C3	Esophagus Muscularis	0.345686	0.014638	2.67e-123	0.345686							COL11A2	4	4.6175e-11	9.35e-12	-0.220357
PSORS1C3	Skin Sun Exposed Lower leg	0.355208	0.0150413	2.67e-123	0.355208							XXbac-BPG248L24.10	4	1.04e-11	1.04e-11	-0.259116
PSORS1C3	Cells Transformed fibroblasts	0.474703	0.0201013	2.67e-123	0.474703							ZSCAN16-AS1	1	1.05e-11	1.05e-11	-0.370574
PSORS1C3	Nerve Tibial	0.3331	0.0141051	2.67e-123	0.3331							RP11-77C3.3	1	1.13e-11	1.13e-11	0.161424
HLA-DMB	Testis	3.37024	0.144273	1.09e-120	3.37024							OR1F12	1	1.14e-11	1.14e-11	0.175408
PSORS1C3	Uterus	0.311489	0.0133515	2.2e-120	0.311489							ZNRD1-AS1	12	9.37293e-09	1.3246e-11	0.322079
PSORS1C3	Artery Coronary	0.379429	0.0162636	2.2e-120	0.379429							NPIPB7	8	2.54687e-10	1.3265e-11	0.227221
PSORS1C3	Breast Mammary Tissue	0.362225	0.0155262	2.2e-120	0.362225							ABT1	2	1.353e-11	1.353e-11	-0.371921
PSORS1C3	Small Intestine Terminal Ileum	0.463784	0.0198793	2.2e-120	0.463784							AGER	16	1.36e-11	1.36e-11	0.373511
PSORS1C3	Artery Tibial	0.362245	0.015527	2.2e-120	0.362245							RPL35P2	1	1.49e-11	1.49e-11	0.289575
PSORS1C3	Stomach	0.401393	0.017205	2.2e-120	0.401393							CCDC101	1	1.55e-11	1.55e-11	0.544249
PSORS1C3	Thyroid	0.381689	0.0163605	2.2e-120	0.381689							SULT1A1	6	2.3725e-10	1.7e-11	0.183367
PSORS1C3	Heart Left Ventricle	0.368408	0.0157912	2.2e-120	0.368408							OR2H2	3	1.04727e-08	1.8e-11	0.386902
PSORS1C3	Lung	0.325858	0.0140215	1.8e-119	0.325858							IL27	2	1.81048e-11	1.81048e-11	-0.185968
HLA-DOA	Whole Blood	-2.3761	0.102345	3.1e-119	2.3761							RBM17	1	2.18e-11	2.18e-11	0.603375
MDC1	Whole Blood	3.59583	0.15493	3.66e-119	3.59583							TNNT3	1	2.45e-11	2.45e-11	-0.177465
C6orf136	Whole Blood	-2.78025	0.11979	3.66e-119	2.78025							HIST1H1C	1	2.63e-11	2.63e-11	0.297838
PFDN6	Adipose Subcutaneous	-1.8775	0.0809073	4e-119	1.8775							ZNRD1	5	3.186e-11	2.75e-11	-0.310018
PSORS1C3	Whole Blood	0.564789	0.0245106	1.74e-117	0.564789							UQCR10	2	3.06519e-11	3.06519e-11	0.0963238
PSORS1C3	Pituitary	0.346077	0.0150686	1e-116	0.346077							ZSCAN31	2	3.23e-11	3.23e-11	0.195696
PSORS1C3	Adrenal Gland	0.348123	0.0152143	7.14e-116	0.348123							ZNF165	1	3.37e-11	3.37e-11	-0.216883
AIF1	Heart Left Ventricle	1.48617	0.0651025	2.41e-115	1.48617							RP5-1186N24.3	1	3.45e-11	3.45e-11	-0.329167
HLA-DOA	Brain Cerebellum	-0.357651	0.0156961	6.31e-115	0.357651							RP1-265C24.5	1	3.68e-11	3.68e-11	-0.161507
HLA-DOA	Brain Cerebellar Hemisphere	-0.372875	0.0163642	6.31e-115	0.372875							RP11-554I8.2	1	4.06e-11	4.06e-11	-0.551132
GTF2H4	Skin Sun Exposed Lower leg	-1.0679	0.046893	8.46e-115	1.0679							LEMD2	20	5.65337e-09	4.09e-11	-0.242747
GTF2H4	Testis	-1.19952	0.0526724	8.46e-115	1.19952							FAM109A	4	2.5022e-08	4.15e-11	0.429349
GTF2H4	Colon Transverse	-0.93278	0.0409596	8.46e-115	0.93278							RNF39	9	9.71769e-09	4.57e-11	0.0644801
ZBTB22	Nerve Tibial	2.3668	0.104532	1.68e-113	2.3668							UBD	1	4.57e-11	4.57e-11	0.462744
RPL7P4	Thyroid	-1.35298	0.0598044	2.55e-113	1.35298							RP11-1348G14.4	11	1.75986e-08	4.98e-11	0.177542
SLC44A4	Skin Sun Exposed Lower leg	-1.92967	0.08595	1.25e-111	1.92967							HOXA5	2	5.2227e-11	5.2227e-11	-0.246536
DXO	Muscle Skeletal	-0.654156	0.0291764	2.47e-111	0.654156							RPS18	40	2.5529e-10	5.32e-11	0.247223
DDAH2	Thyroid	3.00782	0.134264	3.74e-111	3.00782							SH2B1	3	2.03269e-08	8.08e-11	0.514872
TNXA	Testis	-0.827305	0.0369431	4.5e-111	0.827305							HMGA1	2	8.26e-11	8.26e-11	-0.583676
VWA7	Lung	-3.83242	0.171255	6.38e-111	3.83242							RN7SL130P	3	9.39667e-11	8.45e-11	-0.247436
HLA-DQA1	Brain Frontal Cortex BA9	-0.760948	0.0340491	1.25e-110	0.760948							NUPR1	2	8.7053e-11	8.7053e-11	0.0254866
LY6G6D	Adipose Visceral Omentum	-0.915594	0.0409869	1.55e-110	0.915594							HMGN4	2	9.40083e-11	9.40083e-11	-0.37122
ZBTB12	Thyroid	-2.22343	0.09981	6.23e-110	2.22343							TUFM	5	2.28379e-08	9.48e-11	-0.193119
FLOT1	Adipose Subcutaneous	2.05872	0.0926	1.67e-109	2.05872							WNT2	1	1.02e-10	1.02e-10	-0.32143
FKBPL	Skin Sun Exposed Lower leg	1.89841	0.0855806	5.05e-109	1.89841							MOG	3	1.5601e-08	1.03e-10	-0.457052
CYP21A1P	Brain Hippocampus	-0.846946	0.038433	1.28e-107	0.846946							PSORS1C2	19	4.22826e-08	1.35e-10	-0.113847
MUC21	Stomach	-1.62496	0.0738621	2.89e-107	1.62496							CS	1	1.39e-10	1.39e-10	-0.460033
MUC21	Stomach	-1.62496	0.0738621	2.89e-107	1.62496							RP11-75L1.2	1	1.4e-10	1.4e-10	-0.193654
HCG27	Cells EBV-transformed lymphocytes	0.838131	0.0382779	2.84e-106	0.838131							ATAT1	6	2.90102e-08	1.76e-10	-0.291387
ABHD16A	Artery Aorta	-1.1678	0.053631	4.03e-105	1.1678							HLA-A	8	7.50471e-08	1.88532e-10	0.233832
DDAH2	Esophagus Mucosa	1.59587	0.0732899	4.03e-105	1.59587							ACAP1	1	1.9e-10	1.9e-10	-0.319728
LY6G5C	Brain Anterior cingulate cortex BA24	-0.393778	0.0180842	4.03e-105	0.393778							C1QTNF6	2	1.98e-10	1.98e-10	0.251482
ABHD16A	Thyroid	-1.56479	0.0718625	4.03e-105	1.56479							M6PR	1	2.04e-10	2.04e-10	0.238181
LY6G5B	Stomach	-0.992448	0.0455779	4.03e-105	0.992448							IL15RA	2	2.0655e-10	2.0655e-10	-0.454099
LY6G5C	Adipose Visceral Omentum	-0.557062	0.0255829	4.03e-105	0.557062							TRIM15	1	2.09e-10	2.09e-10	-0.220302
LY6G5B	Artery Aorta	-0.968736	0.044489	4.03e-105	0.968736							XXbac-BPG157A10.21	2	2.265e-10	2.265e-10	0.822558
LY6G5B	Skin Sun Exposed Lower leg	-1.91864	0.0881131	4.03e-105	1.91864							CLECL1	18	4.80833e-10	2.29e-10	0.150487
HLA-DQB1	Cells Transformed fibroblasts	-1.72591	0.0793618	7.31e-105	1.72591							XXbac-BPG181B23.6	1	2.34e-10	2.34e-10	-0.194145
XXbac-BPG252P9.9	Testis	0.971825	0.0447938	2.26e-104	0.971825							SBP1	2	2.71e-10	2.71e-10	-0.368916
VWA7	Spleen	-0.577973	0.0266402	2.26e-104	0.577973							RP11-75L1.1	1	2.84e-10	2.84e-10	-0.309189
FLOT1	Spleen	1.1983	0.0553866	8.38e-104	1.1983							CLEC2B	1	3.03e-10	3.03e-10	0.466202
ATP6V1G2	Colon Transverse	-1.57198	0.072924	4.61e-103	1.57198							SKAP2	3	6.99033e-10	3.15e-10	-0.138449
PRRC2A	Spleen	-0.786332	0.0365668	1.43e-102	0.786332							MAMSTR	4	3.6388e-10	3.228e-10	0.143827
DHX16	Testis	1.75988	0.0823924	3.17e-101	1.75988							HIST1H2BM	1	3.28e-10	3.28e-10	-0.648241
HLA-DQA1	Esophagus Muscularis	-0.660339	0.0309488	5.21e-101	0.660339							HCG4P5	5	3.01605e-10	3.77e-10	-0.109701
HLA-DQA1	Esophagus Mucosa	-0.643927	0.0301796	5.21e-101	0.643927							VARS2	30	8.60275e-09	4.6185e-10	-0.0114814
HLA-DQA1	Skin Sun Exposed Lower leg	-0.621386	0.0291232	5.21e-101	0.621386							ZNF311	3	2.90453e-08	5.36e-10	-0.230108
XXbac-BPG248L24.10	Pancreas	0.524582	0.0246104	8.16e-101	0.524582							HOXA3	2	5.77e-10	5.77e-10	-0.374068
HLA-DQB2	Colon Transverse	0.515381	0.0242555	3.44e-100	0.515381							LINC00240	6	1.30533e-09	6.18e-10	0.221046
ABHD16A	Nerve Tibial	1.57047	0.0741599	1.56e-99	1.57047							AC091132.1	1	6.52e-10	6.52e-10	0.180423
LST1	Heart Left Ventricle	1.4476	0.0686795	1.28e-98	1.4476							MAPT-AS1	1	6.52e-10	6.52e-10	0.324683
HCG27	Vagina	0.659838	0.0314756	1.41e-97	0.659838							PRM2	1	7.77e-10	7.77e-10	0.25591
HCG4	Esophagus Muscularis	0.324535	0.0154821	1.46e-97	0.324535							ATXN2L	1	8.03e-10	8.03e-10	0.647545
HCG4	Nerve Tibial	0.42117	0.0200921	1.46e-97	0.42117							HCG21	1	8.88e-10	8.88e-10	0.151338
HCG4	Brain Cerebellum	0.318216	0.0151806	1.46e-97	0.318216							CUTA	10	8.7574e-09	1.018e-09	-0.259565
HCG4	Prostate	0.453091	0.0216149	1.46e-97	0.453091							HOTAIRM1	1	1.05e-09	1.05e-09	-0.101709
HCG4	Artery Aorta	0.34479	0.0164483	1.46e-97	0.34479							HOXA2	1	1.05e-09	1.05e-09	-0.192029
BAG6	Spleen	-1.00666	0.0480875	2.63e-97	1.00666							RP11-435I10.3	1	1.13e-09	1.13e-09	0.30417
DXO	Lung	-0.764364	0.0365222	2.93e-97	0.764364							C6orf1	1	1.16e-09	1.16e-09	-0.25198
LYPLA2P1	Small Intestine Terminal Ileum	-0.866626	0.0414358	3.92e-97	0.866626							NPIPB6	3	4.50867e-08	1.26e-09	0.105402
NELFE	Muscle Skeletal	2.27848	0.108983	4.65e-97	2.27848							SLC17A4	1	1.3e-09	1.3e-09	-0.535887
HLA-DQB1-AS1	Pituitary	-0.749797	0.0359595	1.49e-96	0.749797							ZNF322	2	1.345e-09	1.345e-09	0.194921
HLA-DQB1-AS1	Cells EBV-transformed lymphocytes	-0.668345	0.0320532	1.49e-96	0.668345							ATF6B	17	4.1959e-08	1.46e-09	0.24948
HLA-DQB1-AS1	Stomach	-0.732426	0.0351264	1.49e-96	0.732426							ZDHHC20P1	5	3.6262e-08	1.7e-09	-0.17563
HLA-DQB1-AS1	Pancreas	-0.869893	0.0417192	1.49e-96	0.869893							KLRG1	6	3.42766e-08	1.768e-09	-0.192569
HLA-DQB1-AS1	Testis	-0.738603	0.0354227	1.49e-96	0.738603							HOXA1	1	1.77e-09	1.77e-09	-0.18496
HLA-DQB1	Artery Coronary	-0.68239	0.0327267	1.49e-96	0.68239							IZUMO1	5	2.242e-09	2.01e-09	0.160741
XXbac-BPG299F13.14	Colon Transverse	0.814191	0.0392393	1.24e-95	0.814191							HNRNPCP4	2	2.17552e-09	2.17552e-09	0.154272
AKR7A2P1	Brain Cortex	-0.418381	0.0203043	2.45e-94	0.418381							ZFP57	2	2.22e-09	2.22e-09	-0.215343
LY6G6C	Testis	-1.23267	0.0599008	4.28e-94	1.23267							HIST1H2BG	2	2.30695e-09	2.30695e-09	-0.297013
HLA-DQB1-AS1	Adipose Visceral Omentum	-0.664911	0.0324442	2.44e-93	0.664911							RP11-252K23.2	1	2.58e-09	2.58e-09	0.20012
NELFE	Adipose Subcutaneous	1.24325	0.0606653	2.46e-93	1.24325							RGS18	1	2.99e-09	2.99e-09	0.372279
NELFE	Skin Sun Exposed Lower leg	1.09966	0.0537662	5.7e-93	1.09966							SP6	1	3.17e-09	3.17e-09	0.318944
NELFE	Cells Transformed fibroblasts	2.65577	0.12985	5.7e-93	2.65577							ZMAT5	2	4.09501e-09	4.09501e-09	0.16944
HCP5	Cells Transformed fibroblasts	-0.760297	0.0372348	1.13e-92	0.760297							FKRP	7	2.08621e-08	4.21e-09	-0.218091
DXO	Brain Caudate basal ganglia	-0.603874	0.0296741	4.62e-92	0.603874							RP11-396B14.2	1	4.27e-09	4.27e-09	0.23575
NELFE	Breast Mammary Tissue	1.37734	0.0677836	8.6e-92	1.37734							RP11-457M11.5	1	4.87e-09	4.87e-09	-0.09871
NELFE	Nerve Tibial	1.31083	0.0646068	1.6e-91	1.31083							RP11-783K16.5	1	4.93e-09	4.93e-09	0.306797
NELFE	Esophagus Muscularis	1.40271	0.0691352	1.6e-91	1.40271							CAMK4	1	5.11e-09	5.11e-09	-0.547426
NELFE	Artery Tibial	1.88676	0.0929929	1.6e-91	1.88676							HOXA4	1	5.64e-09	5.64e-09	-0.228653
AGPAT1	Ovary	-0.704507	0.0348662	8.67e-91	0.704507							RSBN1	2	5.65e-09	5.65e-09	-0.691965
HLA-DQB1-AS1	Brain Frontal Cortex BA9	-0.684996	0.0339277	1.2e-90	0.684996							NAA25	4	3.54657e-08	5.931e-09	-0.292427
PHTF1	Brain Cerebellar Hemisphere	-0.820696	0.0406677	1.45e-90	0.820696							STRN4	2	6.695e-09	6.695e-09	0.200506
PHTF1	Cells Transformed fibroblasts	-1.01343	0.0503939	6.01e-90	1.01343							HLA-L	6	7.65e-09	6.75e-09	-0.273057
AP4B1-AS1	Cells Transformed fibroblasts	-0.602293	0.0300392	2.01e-89	0.602293							GPR137	1	6.98e-09	6.98e-09	0.481113
MICB	Muscle Skeletal	1.27325	0.063543	2.59e-89	1.27325							RP11-166B2.8	1	7.57e-09	7.57e-09	0.138747
MICB	Heart Left Ventricle	1.03926	0.0521675	2.65e-88	1.03926							BTN3A3	1	7.63e-09	7.63e-09	0.548628
MICB	Whole Blood	1.12567	0.056524	3.02e-88	1.12567							PGM1	1	7.65e-09	7.65e-09	0.273579
PSORS1C3	Ovary	0.302412	0.0152047	5.03e-88	0.302412							PNPO	1	7.68e-09	7.68e-09	-0.339032
PRRT1	Lung	2.31723	0.116609	7.15e-88	2.31723							TBKBP1	1	7.68e-09	7.68e-09	0.219493
HCG20	Brain Caudate basal ganglia	0.370675	0.0186535	7.18e-88	0.370675							ZBTB9	3	6.42435e-08	7.73e-09	0.501794
HCG20	Liver	0.812145	0.0408741	7.48e-88	0.812145							Y_RNA	2	9.40016e-09	9.40016e-09	0.0481538
FLOT1	Brain Cerebellum	0.500938	0.0252162	8.06e-88	0.500938							AP003774.1	7	1.09416e-08	9.55e-09	-0.15565
LTA	Stomach	0.688342	0.0346621	9.27e-88	0.688342							PPP1R14B	7	1.015e-08	1.01e-08	0.314299
FLOT1	Artery Aorta	1.50747	0.0759254	1e-87	1.50747							CCDC88B	9	1.57056e-08	1.11e-08	0.231385
IER3	Whole Blood	1.10438	0.0556231	1e-87	1.10438							DOK6	1	1.16e-08	1.16e-08	0.305112
HLA-DQB2	Brain Anterior cingulate cortex BA24	-0.851721	0.0430085	2.77e-87	0.851721							HCG18	10	8.868e-09	1.18e-08	0.228316
MICB	Thyroid	0.934743	0.0473094	6.84e-87	0.934743							HIST1H4K	1	1.27e-08	1.27e-08	1.50249
C6orf48	Thyroid	-1.73161	0.0877803	1.27e-86	1.73161							TMPRSS6	1	1.39e-08	1.39e-08	-0.248537
BRD2	Nerve Tibial	2.77538	0.141275	6.36e-86	2.77538							DACT3-AS1	2	1.65e-08	1.65e-08	-0.185276
BRD2	Cells Transformed fibroblasts	3.89531	0.198283	6.36e-86	3.89531							PCNPP1	2	1.79e-08	1.79e-08	0.309868
TNXB	Brain Anterior cingulate cortex BA24	0.53835	0.027416	7.57e-86	0.53835							HIST1H1E	1	1.96e-08	1.96e-08	0.204355
FLOT1	Brain Cerebellar Hemisphere	0.513156	0.0262838	6.91e-85	0.513156							PRKCQ-AS1	1	2e-08	2e-08	0.310522
FLOT1	Brain Cerebellar Hemisphere	0.513156	0.0262838	6.91e-85	0.513156							TOB2P1	2	2.10492e-08	2.10492e-08	0.368877
HCG20	Brain Anterior cingulate cortex BA24	0.337648	0.0172943	6.91e-85	0.337648							KIAA1109	3	4.01e-08	2.36e-08	-0.329775
HCG20	Brain Anterior cingulate cortex BA24	0.337648	0.0172943	6.91e-85	0.337648							PSORS1C1	15	4.19468e-08	2.51e-08	-0.174555
HCG20	Brain Cerebellum	0.486996	0.0249718	1.06e-84	0.486996							PACSIN1	1	2.66e-08	2.66e-08	-0.20322
NFKBIL1	Artery Aorta	2.09744	0.107616	1.33e-84	2.09744							RP11-166B2.5	1	2.66e-08	2.66e-08	-0.197929
HLA-DMA	Artery Tibial	1.08824	0.0558565	1.54e-84	1.08824							RPS6KA4	1	2.67e-08	2.67e-08	0.457186
HLA-DMA	Colon Transverse	0.975567	0.0500735	1.54e-84	0.975567							MUC22	1	2.77e-08	2.77e-08	-0.158817
HLA-DMA	Testis	0.524146	0.0269408	2.62e-84	0.524146							FAM83E	2	2.84e-08	2.84e-08	0.295485
DXO	Nerve Tibial	-1.1861	0.0612758	1.79e-83	1.1861							TYK2	4	2.925e-08	2.925e-08	-0.655514
TNXA	Lung	-1.42344	0.0741144	3.3e-82	1.42344							RP5-874C20.3	2	3.075e-08	3.075e-08	-0.221866
TNXA	Artery Tibial	-0.923851	0.0481022	3.3e-82	0.923851							RP5-1042I8.7	4	3.3775e-08	3.235e-08	0.434692
TNXA	Adipose Subcutaneous	-1.10368	0.0574652	3.3e-82	1.10368							OLFML3	3	3.34667e-08	3.33e-08	0.152236
LY6G5C	Brain Caudate basal ganglia	-0.237834	0.0123909	4.13e-82	0.237834							RP5-1011O1.2	1	3.38e-08	3.38e-08	-0.112827
LY6G5B	Lung	-1.2296	0.0640608	4.13e-82	1.2296							XXbac-BPG27H4.8	2	3.436e-08	3.436e-08	-0.175158
LY6G5C	Brain Frontal Cortex BA9	-0.51581	0.0268731	4.13e-82	0.51581							HIST1H3H	3	7.98002e-08	3.64e-08	-0.0275811
STK19P	Prostate	-0.47375	0.0246905	4.71e-82	0.47375							CDK2	2	3.74e-08	3.74e-08	0.398339
TNXA	Spleen	-0.531057	0.0276929	5.8e-82	0.531057							PLEKHM1	4	4.31058e-08	3.844e-08	-0.150842
TNXA	Adipose Visceral Omentum	-0.863204	0.0450132	5.8e-82	0.863204							HIST1H1D	1	4.04e-08	4.04e-08	0.282627
TNXA	Ovary	-0.489151	0.0255076	5.8e-82	0.489151							MAL2	1	4.08e-08	4.08e-08	-0.0948747
LY6G5B	Heart Left Ventricle	-1.02226	0.0533102	5.92e-82	1.02226							NOTCH2	1	4.1e-08	4.1e-08	-0.22946
LY6G5C	Esophagus Muscularis	-0.570583	0.0297557	5.92e-82	0.570583							NOV	1	4.35e-08	4.35e-08	-0.0862687
LY6G5B	Esophagus Mucosa	-0.754345	0.0393387	5.92e-82	0.754345							HIST1H2AG	1	4.4e-08	4.4e-08	-0.296885
TNXA	Esophagus Muscularis	-0.99548	0.0519231	6.32e-82	0.99548							UTP11L	1	4.47e-08	4.47e-08	0.421084
RNU6-850P	Skin Sun Exposed Lower leg	0.938557	0.0490347	1.16e-81	0.938557							ARHGAP27	4	3.99795e-08	4.51e-08	0.037635
HLA-DMA	Cells Transformed fibroblasts	0.366632	0.0191605	1.3e-81	0.366632							BTN2A2	8	4.51649e-08	4.855e-08	-0.133537
HLA-DMA	Brain Cortex	0.329282	0.0172232	1.77e-81	0.329282							XXbac-BPG248L24.13	2	4.905e-08	4.905e-08	0.59566
HLA-DMA	Esophagus Muscularis	0.796894	0.0416819	1.77e-81	0.796894							PDE4A	1	5e-08	5e-08	0.407279
PRRC2A	Adipose Subcutaneous	1.95382	0.102334	2.91e-81	1.95382							ZNF204P	1	5.02e-08	5.02e-08	0.284729
VARS	Esophagus Mucosa	-1.73585	0.0909601	3.45e-81	1.73585							RP11-90D4.3	1	5.18e-08	5.18e-08	-0.251909
HLA-DMA	Brain Nucleus accumbens basal ganglia	0.492416	0.0258108	3.86e-81	0.492416							RP11-436I9.5	1	5.18e-08	5.18e-08	-0.200519
HLA-DQB1	Prostate	-0.664122	0.0348216	4.3e-81	0.664122							BTN3A1	2	5.5815e-08	5.5815e-08	-0.0556323
HLA-DQB1	Brain Cerebellar Hemisphere	-0.675267	0.035406	4.3e-81	0.675267							RP11-669E14.6	1	5.68e-08	5.68e-08	0.173557
HLA-DQB1	Cells EBV-transformed lymphocytes	-0.585077	0.0306771	4.3e-81	0.585077							BTN1A1	2	5.75e-08	5.75e-08	-0.440702
HLA-DQB1	Brain Hypothalamus	-0.677451	0.0355205	4.3e-81	0.677451							NCOA1	1	5.78e-08	5.78e-08	0.335214
HLA-DQB1	Esophagus Mucosa	-0.61986	0.0325009	4.3e-81	0.61986							CDC37P1	14	5.365e-08	5.81e-08	-0.118283
LY6G5B	Muscle Skeletal	-1.05642	0.055392	4.33e-81	1.05642							FHL3	2	5.825e-08	5.825e-08	0.215163
LY6G5C	Breast Mammary Tissue	-0.536042	0.0281215	5.26e-81	0.536042							CTC-429L19.3	1	5.85e-08	5.85e-08	-0.165748
LY6G5C	Stomach	-0.882395	0.0462916	5.26e-81	0.882395							IL5	1	5.87e-08	5.87e-08	-0.215188
LY6G5C	Brain Putamen basal ganglia	-0.266571	0.0139847	5.26e-81	0.266571							BATF3	2	6.265e-08	6.265e-08	0.160747
LY6G5B	Pancreas	-0.748188	0.0392509	5.26e-81	0.748188							SF3A3	3	6.28e-08	6.28e-08	0.238939
LY6G5C	Adipose Subcutaneous	-0.531987	0.0279087	5.26e-81	0.531987							RP11-707O23.5	9	7.53e-08	6.3e-08	-0.084095
LY6G5B	Nerve Tibial	-0.981649	0.0514986	5.26e-81	0.981649							RPS26P8	7	8.36286e-08	6.69e-08	-0.144279
LY6G5C	Artery Aorta	-0.772565	0.0405298	5.26e-81	0.772565							RP11-259G18.2	12	7.90167e-08	6.945e-08	-0.0742414
GPANK1	Muscle Skeletal	1.02823	0.0539423	5.26e-81	1.02823							LRRC37A	12	8.8725e-08	7.04e-08	-0.0856912
LY6G5B	Skin Not Sun Exposed Suprapubic	-1.76907	0.0928077	5.26e-81	1.76907							LRRC37A17P	7	7.17714e-08	7.08e-08	0.162836
LY6G5C	Lung	-0.483741	0.0253777	5.26e-81	0.483741							MAPT	6	9.14667e-08	7.145e-08	0.130396
LY6G5C	Brain Nucleus accumbens basal ganglia	-0.326504	0.0171288	5.26e-81	0.326504							CRHR1-IT1	21	7.43381e-08	7.15e-08	-0.0961555
LY6G5B	Breast Mammary Tissue	-0.935477	0.0490764	5.26e-81	0.935477							LRRC37A4P	28	8.03286e-08	7.21e-08	0.0775446
ABHD16A	Cells Transformed fibroblasts	-1.16486	0.0611372	6.18e-81	1.16486							HIPK1	2	7.25012e-08	7.25012e-08	0.546655
PSORS1C1	Heart Atrial Appendage	-0.416615	0.0218747	7.16e-81	0.416615							RP11-259G18.1	4	8.895e-08	7.27e-08	-0.185994
DXO	Liver	0.775931	0.040832	1.61e-80	0.775931							DND1P1	13	9.98154e-08	7.33e-08	-0.069773
AP4B1-AS1	Brain Cerebellum	-0.586524	0.0308702	1.72e-80	0.586524							KANSL1-AS1	8	8.9925e-08	7.34e-08	-0.0803375
PRR3	Heart Atrial Appendage	-1.36275	0.0717693	2.15e-80	1.36275							ARL17A	9	7.73667e-08	7.35e-08	-0.109121
LY6G5C	Adrenal Gland	-1.09203	0.0575293	2.4e-80	1.09203							EIF3CL	3	8.74667e-08	7.35e-08	-0.262768
BTNL2	Brain Frontal Cortex BA9	-1.12613	0.059327	2.41e-80	1.12613							EIF3C	3	9.43667e-08	7.35e-08	-0.215118
DXO	Esophagus Mucosa	-3.72094	0.196028	2.42e-80	3.72094							FMNL1	2	7.57e-08	7.57e-08	0.143668
GTF2H4	Cells EBV-transformed lymphocytes	-0.575567	0.0303458	3.2e-80	0.575567							HIST1H2BK	2	7.7045e-08	7.7045e-08	0.303906
LY6G6F	Thyroid	-1.0332	0.0545107	4.09e-80	1.0332							RP11-798G7.8	3	9.31667e-08	7.72e-08	-0.123062
ABHD16A	Artery Tibial	-1.36176	0.0718454	4.09e-80	1.36176							LRRC37A2	20	8.677e-08	8.09e-08	-0.0832111
LY6G5C	Nerve Tibial	-0.572419	0.0302003	4.09e-80	0.572419							TMEM116	15	8.12364e-08	8.24e-08	-0.257121
LY6G5C	Brain Cortex	-0.392556	0.0207109	4.09e-80	0.392556							UQCC2	8	9.12125e-08	8.49e-08	-0.346465
HCG20	Thyroid	0.557504	0.029431	5.07e-80	0.557504							RP11-798G7.5	3	7.48667e-08	8.6e-08	0.103312
C6orf48	Cells Transformed fibroblasts	-1.65937	0.0877444	9.18e-80	1.65937							SRGAP2C	1	8.8e-08	8.8e-08	-0.341159
HSPA1B	Artery Tibial	-1.01543	0.0536941	9.18e-80	1.01543							RP11-22P6.3	2	9.16485e-08	9.16485e-08	-0.0601586
DDX39B	Skin Sun Exposed Lower leg	-1.52965	0.0809057	1.01e-79	1.52965							CRHR1	2	9.53e-08	9.53e-08	-0.216313
ATAT1	Colon Transverse	-1.33419	0.0707391	2.4e-79	1.33419							CDSN	1	9.85e-08	9.85e-08	-1.27482
ABHD16A	Adrenal Gland	-0.88024	0.0467278	3.71e-79	0.88024							ANO7	1	1e-07	1e-07	-0.122879
LY6G5C	Testis	-1.11407	0.0591408	3.71e-79	1.11407							ADCY3	1	1.07e-07	1.07e-07	0.300136
LY6G5B	Adipose Subcutaneous	-1.01341	0.053809	4.01e-79	1.01341							AC005775.2	1	1.1e-07	1.1e-07	0.157261
CYP21A2	Stomach	0.727527	0.0387602	1.33e-78	0.727527							INPP5B	1	1.12e-07	1.12e-07	0.128902
LY6G5B	Whole Blood	-1.26333	0.067362	1.78e-78	1.26333							RP11-259G18.3	7	9.49286e-08	1.14e-07	-0.0729706
LY6G5B	Artery Tibial	-1.1489	0.0612605	1.78e-78	1.1489							FAM215B	1	1.14e-07	1.14e-07	-0.167262
LY6G5B	Testis	-0.633918	0.0338011	1.78e-78	0.633918							RP11-239L20.6	1	1.38e-07	1.38e-07	0.118643
LY6G5C	Muscle Skeletal	-0.454905	0.024256	1.78e-78	0.454905							SLC22A4	2	1.39e-07	1.39e-07	-0.521126
LY6G5B	Esophagus Muscularis	-0.842574	0.0449269	1.78e-78	0.842574							RP3-462E2.5	9	1.06444e-07	1.4e-07	0.223659
LY6G5B	Thyroid	-0.89078	0.0474973	1.78e-78	0.89078							ADAM1A	17	1.37475e-07	1.41e-07	0.168421
LY6G5C	Brain Hypothalamus	-0.350434	0.0186855	1.78e-78	0.350434							RP11-705C15.2	1	1.45e-07	1.45e-07	-0.128306
LY6G5C	Spleen	-0.381148	0.0203232	1.78e-78	0.381148							MAST2	3	1.66667e-07	1.54e-07	-0.224093
LY6G5B	Cells Transformed fibroblasts	-0.826911	0.0440917	1.78e-78	0.826911							CCDC17	1	1.54e-07	1.54e-07	-0.247113
LY6G5C	Esophagus Mucosa	-0.656558	0.0350083	1.78e-78	0.656558							AP2S1	1	1.57e-07	1.57e-07	-0.561143
LY6G5C	Skin Not Sun Exposed Suprapubic	-0.538441	0.0287102	1.78e-78	0.538441							GSDMB	1	1.59e-07	1.59e-07	-0.220368
LY6G5C	Artery Tibial	-0.865658	0.0461577	1.78e-78	0.865658							FTH1P22	1	1.62e-07	1.62e-07	-0.19222
HLA-DMA	Pancreas	0.377782	0.0201521	2.07e-78	0.377782							GRM4	1	1.75e-07	1.75e-07	0.384908
HLA-DMB	Brain Frontal Cortex BA9	0.406473	0.0216826	2.07e-78	0.406473							SLC22A5	4	1.492e-07	1.92e-07	-0.223698
HLA-DMA	Esophagus Mucosa	0.657053	0.0350493	2.07e-78	0.657053							ADAM1B	5	1.18204e-07	1.95e-07	-0.226804
LY6G5C	Brain Cerebellum	-0.261237	0.01394	2.33e-78	0.261237							SLC17A3	2	2.01e-07	2.01e-07	0.0967238
LY6G5C	Skin Sun Exposed Lower leg	-0.341787	0.0182383	2.33e-78	0.341787							RP11-293E1.1	1	2.02e-07	2.02e-07	0.152603
LY6G5C	Colon Sigmoid	-0.470309	0.0250965	2.33e-78	0.470309							C11orf21	1	2.04e-07	2.04e-07	0.169846
LY6G5C	Brain Cerebellar Hemisphere	-0.334649	0.0178574	2.33e-78	0.334649							ARL17B	1	2.14e-07	2.14e-07	0.11738
LY6G5B	Colon Transverse	-0.872836	0.046576	2.33e-78	0.872836							CBX1	1	2.27e-07	2.27e-07	0.453723
POU5F1	Muscle Skeletal	0.518968	0.0277849	7.47e-78	0.518968							MXD3	1	2.3e-07	2.3e-07	0.287016
HCP5	Skin Sun Exposed Lower leg	-1.30921	0.0710034	6.42e-76	1.30921
LY6G6F	Esophagus Mucosa	0.731041	0.0396829	8.74e-76	0.731041
CFB	Small Intestine Terminal Ileum	-1.93366	0.105068	1.22e-75	1.93366
IER3	Cells Transformed fibroblasts	1.77674	0.0969427	4.97e-75	1.77674
HLA-DMB	Thyroid	-0.991696	0.0541908	8.26e-75	0.991696
HLA-DMA	Muscle Skeletal	0.436943	0.0238766	8.26e-75	0.436943
LY6G5C	Cells Transformed fibroblasts	-1.06458	0.0582381	1.2e-74	1.06458
DXO	Cells Transformed fibroblasts	-0.601022	0.0331764	2.39e-73	0.601022
DXO	Brain Nucleus accumbens basal ganglia	-0.570731	0.0315044	2.39e-73	0.570731
EHMT2	Adipose Subcutaneous	2.39757	0.132427	2.92e-73	2.39757
HCG27	Lung	0.83597	0.0463325	8.98e-73	0.83597
HCG27	Colon Sigmoid	0.519239	0.028826	1.54e-72	0.519239
HCG27	Uterus	0.499303	0.0277633	2.59e-72	0.499303
MICB	Heart Atrial Appendage	0.494671	0.0275532	4.52e-72	0.494671
MICB	Adrenal Gland	0.402778	0.0224348	4.52e-72	0.402778
MICB	Lung	0.578782	0.0322382	4.52e-72	0.578782
MICB	Stomach	0.487632	0.0271611	4.52e-72	0.487632
MICB	Esophagus Muscularis	0.476373	0.026534	4.52e-72	0.476373
MICB	Esophagus Gastroesophageal Junction	0.533792	0.0297323	4.52e-72	0.533792
MICB	Colon Transverse	0.535799	0.0298441	4.52e-72	0.535799
MICB	Adipose Visceral Omentum	0.535243	0.0298131	4.52e-72	0.535243
HLA-DRA	Whole Blood	-1.99024	0.110942	5.8e-72	1.99024
LINC00243	Spleen	0.451585	0.0251872	6.98e-72	0.451585
XXbac-BPG181B23.7	Skin Sun Exposed Lower leg	0.244084	0.013619	7.9e-72	0.244084
PRRT1	Colon Transverse	3.56102	0.199078	1.47e-71	3.56102
MICA	Brain Cerebellum	0.465656	0.0260354	1.53e-71	0.465656
XXbac-BPG181B23.7	Cells Transformed fibroblasts	0.28238	0.0158085	2.31e-71	0.28238
DXO	Brain Putamen basal ganglia	-0.605504	0.0339066	2.5e-71	0.605504
STK19P	Pituitary	0.275658	0.01546	4.1e-71	0.275658
LY6G5B	Brain Frontal Cortex BA9	-0.895882	0.0502446	4.1e-71	0.895882
XXbac-BPG181B23.7	Cells EBV-transformed lymphocytes	0.25874	0.0145347	6.88e-71	0.25874
XXbac-BPG181B23.7	Muscle Skeletal	0.307648	0.0172822	6.88e-71	0.307648
IER3	Esophagus Muscularis	0.869538	0.0489061	1.01e-70	0.869538
XXbac-BPG181B23.7	Esophagus Mucosa	0.274089	0.0155135	7.42e-70	0.274089
ATP6V1G2	Skin Sun Exposed Lower leg	-0.694215	0.0393323	1.02e-69	0.694215
ATP6V1G2	Colon Sigmoid	-1.0585	0.0599718	1.02e-69	1.0585
XXbac-BPG181B23.7	Breast Mammary Tissue	0.250714	0.0142105	1.15e-69	0.250714
IFITM4P	Heart Atrial Appendage	0.472406	0.026807	1.66e-69	0.472406
RPL23AP1	Adrenal Gland	-0.373078	0.0211725	1.7e-69	0.373078
IFITM4P	Brain Nucleus accumbens basal ganglia	0.391435	0.0222143	1.7e-69	0.391435
CYP21A2	Prostate	-0.466272	0.0264971	2.59e-69	0.466272
XXbac-BPG181B23.7	Adipose Subcutaneous	0.261442	0.0148599	2.75e-69	0.261442
XXbac-BPG181B23.7	Thyroid	0.258855	0.0147214	3.29e-69	0.258855
ATP6V1G2	Lung	-0.958907	0.054548	3.56e-69	0.958907
C6orf25	Thyroid	-0.988564	0.0563152	5.53e-69	0.988564
XXbac-BPG181B23.7	Brain Hippocampus	0.273705	0.0155951	5.88e-69	0.273705
PSORS1C3	Vagina	0.259369	0.014782	6.35e-69	0.259369
XXbac-BPG181B23.7	Small Intestine Terminal Ileum	0.240257	0.0136962	6.87e-69	0.240257
XXbac-BPG181B23.7	Stomach	0.257806	0.0147051	8.2e-69	0.257806
XXbac-BPG181B23.7	Nerve Tibial	0.260899	0.0148815	8.2e-69	0.260899
XXbac-BPG181B23.7	Spleen	0.248938	0.0141993	8.2e-69	0.248938
XXbac-BPG181B23.7	Skin Not Sun Exposed Suprapubic	0.24291	0.0138555	8.2e-69	0.24291
XXbac-BPG181B23.7	Vagina	0.267276	0.0152452	8.2e-69	0.267276
ATP6V1G2	Artery Tibial	-0.535812	0.0306175	1.43e-68	0.535812
ATP6V1G2	Skin Not Sun Exposed Suprapubic	-0.513863	0.0293633	1.43e-68	0.513863
ATP6V1G2	Esophagus Gastroesophageal Junction	-0.521945	0.0298251	1.43e-68	0.521945
ATP6V1G2	Breast Mammary Tissue	-0.477492	0.027285	1.43e-68	0.477492
ATP6V1G2	Testis	-0.758949	0.0433681	1.43e-68	0.758949
ATP6V1G2	Esophagus Muscularis	-0.722079	0.0412612	1.43e-68	0.722079
ATP6V1G2	Cells Transformed fibroblasts	-0.486073	0.0277753	1.43e-68	0.486073
ATP6V1G2	Adipose Subcutaneous	-0.597208	0.0341258	1.43e-68	0.597208
ATP6V1G2	Nerve Tibial	-0.493386	0.0281932	1.43e-68	0.493386
ATP6V1G2	Ovary	-0.404448	0.0231111	1.43e-68	0.404448
ATP6V1G2	Adipose Visceral Omentum	-0.47079	0.026902	1.43e-68	0.47079
MDC1	Prostate	0.555305	0.0317314	1.43e-68	0.555305
ATP6V1G2	Pituitary	-0.39711	0.0226917	1.43e-68	0.39711
ATP6V1G2	Thyroid	-0.508852	0.029077	1.43e-68	0.508852
ATP6V1G2	Artery Aorta	-0.560569	0.0320322	1.43e-68	0.560569
PPT2	Brain Cerebellum	-0.875616	0.0501363	2.66e-68	0.875616
PRRT1	Heart Atrial Appendage	1.11444	0.0638111	2.66e-68	1.11444
DDX39B-AS1	Adipose Visceral Omentum	-0.655872	0.0375804	3.29e-68	0.655872
PRRC2A	Testis	-1.36784	0.0786269	8.75e-68	1.36784
HSPA1B	Skin Sun Exposed Lower leg	-1.08927	0.062614	8.75e-68	1.08927
NRM	Colon Transverse	-1.29607	0.0746831	1.83e-67	1.29607
XXbac-BPG299F13.14	Stomach	-0.578338	0.0334148	4.1e-67	0.578338
NOTCH4	Colon Transverse	-0.815255	0.0472354	9.51e-67	0.815255
HLA-DRB6	Thyroid	0.565699	0.0329547	4.77e-66	0.565699
HLA-DRB6	Lung	0.515714	0.0300428	4.77e-66	0.515714
HLA-DRB6	Small Intestine Terminal Ileum	0.520231	0.0303059	4.77e-66	0.520231
HLA-DRB6	Adrenal Gland	0.468617	0.0272992	4.77e-66	0.468617
HLA-DRB6	Artery Aorta	0.511468	0.0297955	4.77e-66	0.511468
HLA-DRB6	Esophagus Muscularis	0.518368	0.0302624	9e-66	0.518368
HLA-DRB6	Pancreas	0.58031	0.0338786	9e-66	0.58031
HLA-DRB6	Adipose Subcutaneous	0.51069	0.0298142	9e-66	0.51069
HLA-DRB6	Uterus	0.491283	0.0287036	1.13e-65	0.491283
HLA-DRB6	Testis	0.54684	0.0319496	1.13e-65	0.54684
HLA-DRB6	Stomach	0.619415	0.0361898	1.13e-65	0.619415
HLA-DRB6	Breast Mammary Tissue	0.495765	0.0290661	3.13e-65	0.495765
HLA-DRB6	Heart Atrial Appendage	0.472761	0.0277174	3.13e-65	0.472761
HCG23	Testis	0.304301	0.0178946	7.52e-65	0.304301
IER3	Adipose Visceral Omentum	1.12318	0.0661206	1.03e-64	1.12318
DDAH2	Cells EBV-transformed lymphocytes	-0.643132	0.0380929	5.98e-64	0.643132
RXRB	Liver	-1.11827	0.0662564	6.54e-64	1.11827
FKBPL	Cells Transformed fibroblasts	-1.15338	0.0684878	1.23e-63	1.15338
PSORS1C2	Esophagus Mucosa	0.24846	0.0148175	4.19e-63	0.24846
HLA-DRB6	Esophagus Gastroesophageal Junction	0.49336	0.0294321	4.58e-63	0.49336
HLA-DQA1	Brain Caudate basal ganglia	-0.772862	0.0461728	6.87e-63	0.772862
HLA-DQA1	Brain Nucleus accumbens basal ganglia	-0.785211	0.0469106	6.87e-63	0.785211
PPP1R18	Esophagus Muscularis	-1.41746	0.0846872	6.97e-63	1.41746
TCF19	Esophagus Mucosa	0.528727	0.0316949	1.78e-62	0.528727
TCF19	Skin Sun Exposed Lower leg	0.789903	0.0473513	1.78e-62	0.789903
CD63	Pancreas	0.890454	0.0533827	1.81e-62	0.890454
DHFRP2	Brain Cerebellar Hemisphere	-0.755815	0.0453478	2.27e-62	0.755815
HSPA1A	Cells EBV-transformed lymphocytes	0.969384	0.0582302	3.16e-62	0.969384
NOTCH4	Esophagus Gastroesophageal Junction	-0.680492	0.0408813	3.26e-62	0.680492
HCG27	Esophagus Muscularis	0.571773	0.0343961	4.73e-62	0.571773
HCG27	Thyroid	0.554696	0.0333688	4.73e-62	0.554696
HCG27	Muscle Skeletal	0.679043	0.0408491	4.73e-62	0.679043
NOTCH4	Testis	-0.595078	0.0357986	4.76e-62	0.595078
NOTCH4	Nerve Tibial	-0.648135	0.0390413	6.82e-62	0.648135
DXO	Pituitary	-0.603288	0.0364537	1.62e-61	0.603288
NOTCH4	Esophagus Muscularis	-0.529213	0.0321372	6.3e-61	0.529213
NOTCH4	Heart Atrial Appendage	-0.83057	0.0504376	6.3e-61	0.83057
NOTCH4	Artery Tibial	-1.10388	0.0670346	6.3e-61	1.10388
NOTCH4	Breast Mammary Tissue	-0.787073	0.0477961	6.3e-61	0.787073
PSORS1C3	Pancreas	0.311225	0.0189096	7.28e-61	0.311225
POU5F1	Esophagus Mucosa	0.268149	0.0162924	7.28e-61	0.268149
APOM	Nerve Tibial	-1.35564	0.0823895	7.85e-61	1.35564
TRIM39	Nerve Tibial	1.36371	0.0828802	7.85e-61	1.36371
PSORS1C3	Esophagus Mucosa	0.250349	0.015228	9.9e-61	0.250349
BRD2	Brain Putamen basal ganglia	-0.536042	0.0326325	1.23e-60	0.536042
POU5F1	Whole Blood	0.763726	0.0467166	4.49e-60	0.763726
ATP6V1G2	Adrenal Gland	-0.467336	0.0287362	1.81e-59	0.467336
LINC00243	Esophagus Mucosa	0.615707	0.0379629	3.72e-59	0.615707
CSNK2B	Brain Nucleus accumbens basal ganglia	0.716511	0.0441783	3.72e-59	0.716511
HLA-DQB2	Colon Sigmoid	0.758533	0.0467801	3.96e-59	0.758533
AP4B1	Heart Atrial Appendage	-0.843206	0.052003	3.98e-59	0.843206
HLA-DQA2	Adrenal Gland	0.420508	0.0259488	4.63e-59	0.420508
AP4B1	Heart Left Ventricle	-0.769924	0.0475415	5.49e-59	0.769924
TRIM26	Brain Cerebellum	0.552116	0.034144	8.18e-59	0.552116
RNY4P10	Esophagus Muscularis	-0.709632	0.043993	1.56e-58	0.709632
IER3	Adrenal Gland	0.622275	0.0386258	2.16e-58	0.622275
DXO	Heart Atrial Appendage	-0.683669	0.0424836	2.88e-58	0.683669
RPS26	Breast Mammary Tissue	0.604478	0.0376147	4.12e-58	0.604478
RPS26	Heart Atrial Appendage	0.730761	0.0454728	4.12e-58	0.730761
RPS26	Stomach	0.644326	0.0400943	4.12e-58	0.644326
SUOX	Brain Caudate basal ganglia	-0.675378	0.0420265	4.12e-58	0.675378
C6orf48	Colon Transverse	-0.929214	0.0578976	5.78e-58	0.929214
HLA-DQB2	Adrenal Gland	0.744639	0.0464036	6e-58	0.744639
HCG22	Brain Cerebellum	0.537053	0.0335529	1.16e-57	0.537053
HSPA1B	Testis	-0.770226	0.0481218	1.16e-57	0.770226
C6orf48	Artery Tibial	-1.02341	0.0639403	1.16e-57	1.02341
HLA-DQB1	Testis	-0.590957	0.0369639	1.56e-57	0.590957
BRD2	Adrenal Gland	0.767134	0.0480356	2.06e-57	0.767134
HSPA1A	Skin Not Sun Exposed Suprapubic	0.791909	0.0498218	6.88e-57	0.791909
HLA-DQA1	Cells EBV-transformed lymphocytes	-0.582862	0.0366712	6.95e-57	0.582862
HCG23	Brain Cerebellum	0.409878	0.0257987	7.73e-57	0.409878
HCG23	Nerve Tibial	0.389839	0.0245374	7.73e-57	0.389839
FLOT1	Pancreas	0.996026	0.0627411	9.41e-57	0.996026
HLA-DQA1	Adipose Subcutaneous	-0.629371	0.0396732	1.13e-56	0.629371
HLA-DQB1	Brain Caudate basal ganglia	-0.617254	0.0389094	1.13e-56	0.617254
HLA-DQA1	Pituitary	-0.64585	0.040712	1.13e-56	0.64585
PSORS1C1	Small Intestine Terminal Ileum	-0.369846	0.023321	1.22e-56	0.369846
HLA-DQB2	Stomach	0.885286	0.055864	1.47e-56	0.885286
HLA-DQA1	Esophagus Gastroesophageal Junction	-0.629077	0.0396965	1.47e-56	0.629077
MIR4640	Lung	0.744588	0.0469866	1.48e-56	0.744588
LY6G6D	Testis	0.585775	0.0369648	1.48e-56	0.585775
HLA-DQB2	Small Intestine Terminal Ileum	1.41041	0.0890291	1.59e-56	1.41041
HLA-DQA1	Liver	-0.626275	0.0395525	1.81e-56	0.626275
HLA-DQA1	Ovary	-0.660978	0.0417442	1.81e-56	0.660978
HLA-DQA1	Vagina	-0.623846	0.0393991	1.81e-56	0.623846
HLA-DQA1	Heart Atrial Appendage	-0.643053	0.0406483	2.27e-56	0.643053
HLA-DQB2	Liver	1.09672	0.0693503	2.49e-56	1.09672
HLA-DQB2	Lung	1.23755	0.0782557	2.49e-56	1.23755
HLA-DQB2	Brain Caudate basal ganglia	1.43921	0.0910079	2.49e-56	1.43921
HLA-DQA1	Adipose Visceral Omentum	-0.628243	0.0397649	3.16e-56	0.628243
HLA-DQA1	Breast Mammary Tissue	-0.653173	0.0413666	3.65e-56	0.653173
ATAT1	Esophagus Muscularis	-1.58984	0.100826	5.15e-56	1.58984
LY6G6E	Skin Not Sun Exposed Suprapubic	0.579131	0.0367912	7.92e-56	0.579131
IFITM4P	Adrenal Gland	0.305972	0.0194592	1.04e-55	0.305972
C6orf10	Skin Sun Exposed Lower leg	0.605686	0.0385291	1.1e-55	0.605686
CARS	Liver	0.645282	0.041057	1.16e-55	0.645282
RPS26	Esophagus Muscularis	0.724965	0.0461327	1.2e-55	0.724965
RPS26	Cells EBV-transformed lymphocytes	0.500869	0.0318725	1.2e-55	0.500869
RPS26	Cells Transformed fibroblasts	0.705294	0.0448809	1.2e-55	0.705294
RPS26	Prostate	0.368874	0.0234834	1.34e-55	0.368874
LY6G5B	Prostate	0.616169	0.0392392	1.45e-55	0.616169
HLA-DQB2	Brain Frontal Cortex BA9	-0.533286	0.0340155	2.15e-55	0.533286
HLA-DQB2	Pancreas	0.873609	0.0558092	3.14e-55	0.873609
HLA-DQB1-AS1	Muscle Skeletal	-0.626358	0.040044	3.78e-55	0.626358
HLA-DQB1-AS1	Esophagus Muscularis	-0.689337	0.0440913	4.25e-55	0.689337
HLA-DQB1-AS1	Skin Sun Exposed Lower leg	-0.626141	0.0400779	5.07e-55	0.626141
HLA-DQB1-AS1	Brain Cerebellum	-0.730133	0.0467342	5.07e-55	0.730133
GTF2H4	Skin Not Sun Exposed Suprapubic	-1.2489	0.0800663	7.47e-55	1.2489
SLC16A1	Brain Anterior cingulate cortex BA24	-0.432031	0.0277786	1.53e-54	0.432031
DAXX	Liver	-0.41118	0.0264649	1.95e-54	0.41118
PPP1R10	Skin Not Sun Exposed Suprapubic	-1.10606	0.0712183	2.15e-54	1.10606
TAP2	Adrenal Gland	-2.20755	0.142406	3.37e-54	2.20755
TAP2	Adrenal Gland	-2.20755	0.142406	3.37e-54	2.20755
ZBTB22	Cells Transformed fibroblasts	1.60521	0.103715	4.96e-54	1.60521
TAPBP	Skin Not Sun Exposed Suprapubic	-0.594195	0.038392	4.96e-54	0.594195
DAXX	Esophagus Mucosa	-0.745637	0.0481769	4.96e-54	0.745637
AGPAT1	Liver	0.327365	0.0211538	5.08e-54	0.327365
HLA-DQB2	Cells EBV-transformed lymphocytes	0.603437	0.0390245	6.16e-54	0.603437
HLA-DQB1-AS1	Whole Blood	-0.705672	0.0456361	6.16e-54	0.705672
HLA-DQB1-AS1	Artery Tibial	-0.641822	0.0415069	6.16e-54	0.641822
LY6G6C	Colon Transverse	0.563294	0.0364395	6.63e-54	0.563294
PPT2	Cells Transformed fibroblasts	2.06307	0.133826	1.28e-53	2.06307
EGFL8	Cells Transformed fibroblasts	2.18735	0.141888	1.28e-53	2.18735
GPANK1	Heart Left Ventricle	1.34385	0.0871719	1.28e-53	1.34385
SLC44A4	Pituitary	-0.798939	0.0518513	1.44e-53	0.798939
XXbac-BPG299F13.17	Brain Frontal Cortex BA9	-0.259397	0.0168353	1.45e-53	0.259397
DCLRE1B	Breast Mammary Tissue	-1.0436	0.0677402	1.49e-53	1.0436
C4B	Brain Cerebellum	0.444074	0.0288607	2.01e-53	0.444074
IER3	Brain Cerebellar Hemisphere	0.478793	0.0311353	2.31e-53	0.478793
NCR3	Skin Sun Exposed Lower leg	0.726617	0.0472511	2.31e-53	0.726617
RDH16	Cells EBV-transformed lymphocytes	0.334314	0.0217589	2.83e-53	0.334314
HLA-DPB2	Brain Cerebellum	-0.234008	0.0152809	6.19e-53	0.234008
RAB5B	Muscle Skeletal	-0.565677	0.0369423	6.32e-53	0.565677
TCF19	Heart Left Ventricle	0.902049	0.0589277	6.79e-53	0.902049
PTPN22	Colon Transverse	0.794355	0.0519306	8.07e-53	0.794355
RSBN1	Testis	-0.903388	0.0590586	8.07e-53	0.903388
HCG4	Cells EBV-transformed lymphocytes	0.330286	0.0216501	1.51e-52	0.330286
HCG4	Brain Hippocampus	0.271012	0.0178155	2.94e-52	0.271012
HCG4	Brain Cerebellar Hemisphere	0.261199	0.0171705	2.94e-52	0.261199
HLA-DPB2	Brain Cerebellar Hemisphere	-0.222616	0.0146678	5e-52	0.222616
DXO	Esophagus Muscularis	-1.14969	0.0757571	5.1e-52	1.14969
HLA-V	Brain Nucleus accumbens basal ganglia	-0.393915	0.0259569	5.12e-52	0.393915
RPS26	Lung	0.904495	0.0598183	1.18e-51	0.904495
RPS26	Adrenal Gland	0.795817	0.052631	1.18e-51	0.795817
HCG4	Esophagus Gastroesophageal Junction	0.324509	0.0215407	2.75e-51	0.324509
HCG4	Stomach	0.352209	0.0233794	2.75e-51	0.352209
HLA-V	Spleen	-0.279854	0.0186133	4.32e-51	0.279854
HCG23	Brain Cerebellar Hemisphere	0.284993	0.0190321	1.08e-50	0.284993
LINC00243	Whole Blood	0.516511	0.0345235	1.32e-50	0.516511
MICE	Small Intestine Terminal Ileum	-0.422383	0.0282666	1.73e-50	0.422383
HLA-P	Testis	0.40449	0.0270781	1.87e-50	0.40449
HLA-V	Prostate	-0.410502	0.0274813	1.88e-50	0.410502
HLA-V	Pancreas	-0.366979	0.0245676	1.88e-50	0.366979
TNXA	Skin Sun Exposed Lower leg	-0.962583	0.0644586	2e-50	0.962583
HCG4	Skin Sun Exposed Lower leg	0.272197	0.0182427	2.41e-50	0.272197
HCG4	Esophagus Mucosa	0.264226	0.0177085	2.41e-50	0.264226
HCG4	Adipose Visceral Omentum	0.273197	0.0183097	2.41e-50	0.273197
HCG4	Adipose Subcutaneous	0.313987	0.0210435	2.41e-50	0.313987
HCG23	Stomach	0.439942	0.0295036	2.78e-50	0.439942
SUOX	Brain Nucleus accumbens basal ganglia	-0.366011	0.0245602	3.17e-50	0.366011
SUOX	Lung	-0.685392	0.0459915	3.17e-50	0.685392
SUOX	Esophagus Muscularis	-0.560499	0.0376108	3.17e-50	0.560499
HCG23	Esophagus Muscularis	0.455461	0.0306214	4.86e-50	0.455461
HLA-DMB	Adipose Subcutaneous	1.2668	0.0853573	7.94e-50	1.2668
DDR1	Liver	-0.407925	0.0275008	8.94e-50	0.407925
HLA-DOA	Artery Aorta	-0.818398	0.0551937	9.69e-50	0.818398
SUOX	Heart Left Ventricle	-1.09869	0.0741611	1.17e-49	1.09869
SUOX	Skin Not Sun Exposed Suprapubic	-0.639342	0.0431551	1.17e-49	0.639342
SUOX	Brain Cortex	-0.500241	0.0337659	1.17e-49	0.500241
SUOX	Skin Sun Exposed Lower leg	-0.43086	0.0290827	1.17e-49	0.43086
SUOX	Thyroid	-0.337827	0.022803	1.17e-49	0.337827
ATF6B	Liver	-1.88478	0.127377	1.54e-49	1.88478
HCG4	Skin Not Sun Exposed Suprapubic	0.290887	0.0196856	2.07e-49	0.290887
HCG4	Brain Cortex	0.220936	0.0149517	2.07e-49	0.220936
HCG4	Heart Atrial Appendage	0.249351	0.0168747	2.07e-49	0.249351
HLA-L	Whole Blood	-0.509171	0.0344925	2.58e-49	0.509171
PSMB8	Whole Blood	1.77996	0.120764	3.61e-49	1.77996
RGL2	Artery Aorta	1.238	0.0840567	4.25e-49	1.238
DAXX	Thyroid	-1.10452	0.0749939	4.25e-49	1.10452
PSMB8	Spleen	0.453058	0.0307642	4.34e-49	0.453058
XXbac-BPG13B8.10	Breast Mammary Tissue	-0.56565	0.0384562	5.65e-49	0.56565
HLA-U	Brain Caudate basal ganglia	0.239085	0.0162544	5.65e-49	0.239085
NOTCH4	Brain Nucleus accumbens basal ganglia	-0.435859	0.0296762	7.79e-49	0.435859
NOTCH4	Adrenal Gland	-0.557315	0.0379458	7.79e-49	0.557315
NOTCH4	Esophagus Mucosa	-0.502835	0.0342364	7.79e-49	0.502835
TRIM31	Lung	0.681154	0.0463941	8.42e-49	0.681154
HLA-DQB1	Brain Frontal Cortex BA9	-0.602761	0.041079	9.57e-49	0.602761
HSD17B8	Lung	0.788409	0.0537337	9.67e-49	0.788409
TNF	Muscle Skeletal	-0.773065	0.0527686	1.34e-48	0.773065
AIF1	Pancreas	1.01503	0.0693383	1.59e-48	1.01503
HLA-DRA	Colon Sigmoid	-0.601725	0.0411216	1.73e-48	0.601725
XXbac-BPG181B23.7	Brain Hypothalamus	0.272517	0.0186363	2.01e-48	0.272517
HSD17B8	Esophagus Gastroesophageal Junction	0.496105	0.0339328	2.09e-48	0.496105
XXbac-BPG181B23.7	Pituitary	0.211029	0.0144382	2.22e-48	0.211029
XXbac-BPG181B23.7	Brain Frontal Cortex BA9	0.231464	0.0158364	2.22e-48	0.231464
HCG4	Breast Mammary Tissue	0.33997	0.0232615	2.25e-48	0.33997
TAPBP	Adrenal Gland	-0.522621	0.0357693	2.39e-48	0.522621
HCG4	Spleen	0.249404	0.017075	2.56e-48	0.249404
HSD17B8	Adipose Subcutaneous	1.01314	0.0694053	2.92e-48	1.01314
HCG4	Colon Transverse	0.35175	0.0240986	2.97e-48	0.35175
HCG4	Pancreas	0.282997	0.0194049	3.56e-48	0.282997
HLA-DQA2	Thyroid	0.709302	0.0486457	3.71e-48	0.709302
HLA-DQA2	Uterus	0.675006	0.0462936	3.71e-48	0.675006
HLA-DQA2	Esophagus Mucosa	0.856716	0.0587557	3.71e-48	0.856716
HLA-DQA2	Pancreas	0.795799	0.0545779	3.71e-48	0.795799
AP4B1	Adrenal Gland	-0.680918	0.0467377	4.43e-48	0.680918
MAGI3	Artery Tibial	-0.849497	0.0583088	4.43e-48	0.849497
HLA-L	Adipose Subcutaneous	-1.2463	0.0855792	4.82e-48	1.2463
TNF	Esophagus Mucosa	-0.920884	0.0633438	6.97e-48	0.920884
GPANK1	Thyroid	-0.92518	0.0636718	7.77e-48	0.92518
TAPBP	Lung	-1.00908	0.0694823	8.68e-48	1.00908
HLA-U	Brain Hippocampus	0.240845	0.0165998	1.06e-47	0.240845
HLA-U	Brain Anterior cingulate cortex BA24	0.226057	0.0155806	1.06e-47	0.226057
HLA-U	Muscle Skeletal	0.242444	0.0167109	1.08e-47	0.242444
HLA-U	Esophagus Mucosa	0.242071	0.0166852	1.08e-47	0.242071
HLA-U	Brain Putamen basal ganglia	0.292902	0.0201888	1.08e-47	0.292902
XXbac-BPG181B23.7	Brain Putamen basal ganglia	0.206046	0.0142063	1.14e-47	0.206046
HLA-U	Artery Aorta	0.237353	0.0163769	1.34e-47	0.237353
HCG27	Brain Nucleus accumbens basal ganglia	0.306917	0.02119	1.53e-47	0.306917
HCG4	Cells Transformed fibroblasts	0.252216	0.0174385	2.07e-47	0.252216
HCG4	Adrenal Gland	0.196432	0.0135816	2.07e-47	0.196432
HCG4	Thyroid	0.235493	0.0162822	2.07e-47	0.235493
HCG4	Artery Coronary	0.231988	0.0160449	2.21e-47	0.231988
HCG4	Pituitary	0.228739	0.0158201	2.21e-47	0.228739
HLA-U	Brain Nucleus accumbens basal ganglia	0.24831	0.0171994	3.02e-47	0.24831
HLA-U	Skin Sun Exposed Lower leg	0.233153	0.0161495	3.02e-47	0.233153
HLA-U	Brain Hypothalamus	0.264339	0.0183096	3.02e-47	0.264339
HCG4P3	Ovary	0.353713	0.0245193	3.56e-47	0.353713
HCG4P3	Cells EBV-transformed lymphocytes	0.323914	0.0224537	3.56e-47	0.323914
HCG4P3	Pancreas	0.42611	0.0295379	3.56e-47	0.42611
HCG4P3	Uterus	0.392876	0.0272342	3.56e-47	0.392876
ZNRD1-AS1	Brain Frontal Cortex BA9	0.497353	0.0344765	3.56e-47	0.497353
HCG4P3	Prostate	0.434225	0.0301005	3.56e-47	0.434225
C6orf25	Muscle Skeletal	2.67953	0.185852	4.01e-47	2.67953
HCG27	Prostate	0.406082	0.028166	4.02e-47	0.406082
NEU1	Adipose Subcutaneous	-1.64101	0.113856	4.28e-47	1.64101
CYP21A1P	Thyroid	-1.41551	0.0982298	4.46e-47	1.41551
XXbac-BPG181B23.7	Brain Cerebellum	0.234869	0.0163054	4.86e-47	0.234869
RNF5	Stomach	-0.493785	0.0343061	5.68e-47	0.493785
POU5F1	Brain Cerebellum	-0.36537	0.0254081	6.9e-47	0.36537
ZBTB22	Skin Sun Exposed Lower leg	1.0689	0.0743605	7.47e-47	1.0689
HSD17B8	Artery Coronary	0.489103	0.0340319	7.77e-47	0.489103
PTMAP1	Small Intestine Terminal Ileum	0.366806	0.0255768	1.21e-46	0.366806
HCG23	Brain Anterior cingulate cortex BA24	0.910405	0.0636127	1.85e-46	0.910405
HCG18	Uterus	0.549807	0.0386635	6.86e-46	0.549807
HCG18	Uterus	0.549807	0.0386635	6.86e-46	0.549807
HCG27	Brain Putamen basal ganglia	0.279328	0.0196848	1.06e-45	0.279328
COL11A2	Brain Putamen basal ganglia	-0.469422	0.033135	1.47e-45	0.469422
TAPBP	Cells Transformed fibroblasts	-0.682371	0.0483249	2.84e-45	0.682371
HLA-DQA1	Prostate	-0.633236	0.0448942	3.54e-45	0.633236
NCR3	Heart Atrial Appendage	-0.560162	0.0398108	5.76e-45	0.560162
SUOX	Brain Putamen basal ganglia	-0.550335	0.0391924	8.64e-45	0.550335
SUOX	Pancreas	-0.355034	0.0252839	8.64e-45	0.355034
SUOX	Esophagus Gastroesophageal Junction	-0.45539	0.0324308	8.64e-45	0.45539
SUOX	Colon Sigmoid	-0.583839	0.0415784	8.64e-45	0.583839
SUOX	Artery Aorta	-0.514378	0.0366317	8.64e-45	0.514378
HLA-W	Brain Caudate basal ganglia	0.289452	0.0206264	9.78e-45	0.289452
BRD2	Brain Cerebellum	-0.545283	0.038935	1.45e-44	0.545283
MDC1	Nerve Tibial	1.43689	0.102688	1.72e-44	1.43689
AGPAT1	Thyroid	1.19937	0.0859677	3.09e-44	1.19937
AGPAT1	Nerve Tibial	1.03816	0.0744126	3.09e-44	1.03816
ABHD16A	Artery Coronary	-0.555888	0.0398448	3.09e-44	0.555888
TCF19	Cells EBV-transformed lymphocytes	-0.539814	0.0388482	6.75e-44	0.539814
PAIP1P1	Whole Blood	-0.780258	0.0561717	7.23e-44	0.780258
XXbac-BPG252P9.10	Whole Blood	0.839009	0.0604013	7.23e-44	0.839009
HLA-DQB1	Colon Transverse	-0.588737	0.0423907	7.45e-44	0.588737
HLA-DQB1	Uterus	-0.478371	0.034444	7.45e-44	0.478371
HLA-DQB1-AS1	Brain Caudate basal ganglia	-0.80776	0.058161	7.45e-44	0.80776
HLA-DQB1	Esophagus Gastroesophageal Junction	-0.602115	0.043354	7.45e-44	0.602115
ABCF1	Artery Tibial	-0.878536	0.0632998	8.49e-44	0.878536
XXbac-BPG299F13.17	Vagina	-0.274648	0.0197895	8.55e-44	0.274648
C4A	Skin Not Sun Exposed Suprapubic	-0.953822	0.0688507	1.21e-43	0.953822
APOM	Prostate	-1.20324	0.0868549	1.21e-43	1.20324
HCG4P8	Testis	0.338612	0.0245161	2.16e-43	0.338612
HCG9	Pituitary	-0.385907	0.0279573	2.43e-43	0.385907
RPP21	Skin Not Sun Exposed Suprapubic	0.987151	0.0715266	2.51e-43	0.987151
ETF1P1	Artery Aorta	-0.44264	0.032103	3.01e-43	0.44264
PPP1R10	Stomach	0.457605	0.0331884	3.01e-43	0.457605
IGF2	Esophagus Mucosa	-0.845676	0.0613501	3.16e-43	0.845676
HLA-DPB2	Pituitary	0.272493	0.0197708	3.25e-43	0.272493
HLA-W	Brain Cortex	0.356619	0.0260005	8.16e-43	0.356619
HLA-DRB5	Breast Mammary Tissue	-0.752148	0.054908	1.04e-42	0.752148
HLA-DRB5	Lung	-0.685702	0.0500573	1.04e-42	0.685702
HLA-DRB5	Ovary	-0.752515	0.0549348	1.04e-42	0.752515
HSPA1B	Brain Anterior cingulate cortex BA24	0.420115	0.030677	1.09e-42	0.420115
RPL32P1	Esophagus Gastroesophageal Junction	-0.291461	0.0212888	1.15e-42	0.291461
C6orf48	Colon Sigmoid	-0.493424	0.0360548	1.24e-42	0.493424
XXbac-BPG13B8.10	Nerve Tibial	-0.50697	0.0370573	1.32e-42	0.50697
LINC00243	Colon Transverse	-0.474463	0.0347148	1.59e-42	0.474463
HLA-DRB5	Brain Anterior cingulate cortex BA24	-0.701552	0.0514953	2.9e-42	0.701552
ABCF1	Adrenal Gland	0.667769	0.049038	3.16e-42	0.667769
RNF5	Pancreas	-0.393448	0.0289114	3.55e-42	0.393448
C2	Artery Aorta	2.42428	0.17816	3.63e-42	2.42428
EGFL8	Pancreas	1.36006	0.100024	4.15e-42	1.36006
XXbac-BPG254F23.6	Cells EBV-transformed lymphocytes	-0.580155	0.0427413	5.74e-42	0.580155
XXbac-BPG254F23.6	Skin Sun Exposed Lower leg	-0.63117	0.0464998	5.74e-42	0.63117
XXbac-BPG254F23.6	Adipose Subcutaneous	-0.624838	0.0460333	5.74e-42	0.624838
NFKBIL1	Brain Cerebellum	-0.556716	0.0410843	7.86e-42	0.556716
HLA-DQA2	Esophagus Gastroesophageal Junction	0.560505	0.0413965	9.09e-42	0.560505
HLA-DQA2	Lung	0.596518	0.0440562	9.09e-42	0.596518
HLA-DQA2	Artery Tibial	0.633728	0.0468044	9.09e-42	0.633728
HLA-DQA2	Skin Sun Exposed Lower leg	0.859204	0.063457	9.09e-42	0.859204
HLA-DQA2	Small Intestine Terminal Ileum	0.702084	0.0518529	9.09e-42	0.702084
HLA-DQA2	Esophagus Muscularis	0.554931	0.0409847	9.09e-42	0.554931
HLA-DQA2	Ovary	0.581014	0.0429111	9.09e-42	0.581014
HLA-DQA2	Testis	0.606924	0.0448247	9.09e-42	0.606924
HLA-DQA2	Heart Atrial Appendage	0.597076	0.0440974	9.09e-42	0.597076
HLA-DQA2	Cells EBV-transformed lymphocytes	0.559672	0.0413349	9.09e-42	0.559672
NOTCH4	Pancreas	-0.547617	0.0404482	9.24e-42	0.547617
HLA-V	Esophagus Mucosa	0.384376	0.0284579	1.43e-41	0.384376
PSMB9	Brain Cerebellar Hemisphere	2.19928	0.162879	1.51e-41	2.19928
HLA-DMA	Adipose Subcutaneous	-0.934991	0.069366	2.08e-41	0.934991
HSPA1L	Brain Cerebellum	-2.1829	0.161995	2.19e-41	2.1829
HLA-DRB1	Colon Sigmoid	-0.760704	0.0564897	2.47e-41	0.760704
HLA-DRB5	Adipose Subcutaneous	-0.747276	0.0555296	2.79e-41	0.747276
HLA-DRB5	Brain Hypothalamus	-0.794796	0.0590608	2.79e-41	0.794796
HLA-DRB5	Uterus	-0.753934	0.0560243	2.79e-41	0.753934
IKZF4	Adipose Subcutaneous	0.56328	0.0418801	3.09e-41	0.56328
HLA-DRB5	Liver	-0.699776	0.0520632	3.48e-41	0.699776
C4B	Ovary	-1.85522	0.138029	3.49e-41	1.85522
HLA-DRB5	Brain Cortex	-0.668994	0.0498365	4.39e-41	0.668994
HLA-DRB5	Brain Hippocampus	-0.711031	0.052968	4.39e-41	0.711031
HLA-DRB5	Whole Blood	-0.803856	0.059883	4.39e-41	0.803856
CYP21A2	Skin Sun Exposed Lower leg	0.415186	0.03093	4.41e-41	0.415186
SUOX	Pituitary	-0.394171	0.0294332	6.73e-41	0.394171
CYP21A2	Heart Left Ventricle	2.55456	0.190838	7.3e-41	2.55456
LSM2	Thyroid	1.43475	0.107307	8.99e-41	1.43475
LTA	Pancreas	1.68333	0.125916	9.21e-41	1.68333
SYNGAP1	Brain Cortex	-0.756319	0.0565835	9.5e-41	0.756319
HLA-DOA	Lung	-0.810104	0.0606074	9.5e-41	0.810104
HLA-F-AS1	Vagina	-0.453327	0.0339548	1.17e-40	0.453327
NCR3	Brain Caudate basal ganglia	-0.561695	0.0420712	1.17e-40	0.561695
XXbac-BPG299F13.17	Thyroid	-0.266806	0.0200044	1.4e-40	0.266806
XXbac-BPG299F13.17	Brain Nucleus accumbens basal ganglia	-0.211088	0.0158293	1.44e-40	0.211088
PSORS1C3	Cells EBV-transformed lymphocytes	0.190688	0.0142995	1.44e-40	0.190688
POU5F1	Cells EBV-transformed lymphocytes	0.340001	0.0254964	1.44e-40	0.340001
HLA-U	Brain Cerebellar Hemisphere	0.218639	0.0164	1.52e-40	0.218639
XXbac-BPG299F13.17	Cells EBV-transformed lymphocytes	-0.216857	0.0162709	1.59e-40	0.216857
SFTA2	Adipose Subcutaneous	0.539693	0.0405154	1.75e-40	0.539693
HLA-DRB5	Cells EBV-transformed lymphocytes	-0.67671	0.0508299	1.94e-40	0.67671
C6orf25	Artery Aorta	0.548113	0.0411896	2.11e-40	0.548113
LY6G6C	Adrenal Gland	0.351731	0.0264319	2.11e-40	0.351731
TAPSAR1	Brain Nucleus accumbens basal ganglia	-1.64475	0.123878	3.14e-40	1.64475
PSORS1C1	Brain Hypothalamus	-0.293642	0.0221968	5.96e-40	0.293642
CYP21A2	Brain Hypothalamus	1.31567	0.0994845	6.31e-40	1.31567
BTNL2	Prostate	-0.306538	0.023191	6.91e-40	0.306538
XXbac-BPG254F23.6	Nerve Tibial	-0.570698	0.0431955	7.48e-40	0.570698
HLA-DQB1	Brain Cerebellum	-0.590563	0.044702	7.57e-40	0.590563
MIR4640	Skin Sun Exposed Lower leg	0.625764	0.0473914	8.3e-40	0.625764
ZBTB12	Cells EBV-transformed lymphocytes	0.909357	0.06887	8.32e-40	0.909357
MICE	Heart Atrial Appendage	-0.330998	0.0250778	8.91e-40	0.330998
HLA-F-AS1	Heart Atrial Appendage	-0.413182	0.0313717	1.3e-39	0.413182
TRIM26	Testis	-1.00012	0.0759477	1.33e-39	1.00012
CUTA	Brain Hypothalamus	1.63176	0.123952	1.4e-39	1.63176
DAXX	Whole Blood	-1.01741	0.0772959	1.44e-39	1.01741
HLA-DRB1	Brain Putamen basal ganglia	-0.707544	0.0537813	1.57e-39	0.707544
RXRB	Brain Frontal Cortex BA9	-0.54586	0.0414972	1.61e-39	0.54586
WDR46	Adipose Subcutaneous	5.7206	0.436654	3.25e-39	5.7206
RPL32P1	Esophagus Mucosa	-0.395204	0.0302588	5.52e-39	0.395204
RPL32P1	Stomach	-0.409338	0.031341	5.52e-39	0.409338
RPL32P1	Skin Not Sun Exposed Suprapubic	-0.310038	0.0237381	5.52e-39	0.310038
RPL32P1	Muscle Skeletal	-0.416136	0.0318615	5.52e-39	0.416136
XXbac-BPG299F13.17	Heart Left Ventricle	-0.311324	0.023854	6.25e-39	0.311324
XXbac-BPG299F13.17	Muscle Skeletal	-0.345343	0.0264606	6.25e-39	0.345343
C6orf25	Adipose Subcutaneous	2.70061	0.207111	7.3e-39	2.70061
HCG4P3	Brain Frontal Cortex BA9	0.28578	0.0219605	1.03e-38	0.28578
ZNRD1-AS1	Adrenal Gland	0.448141	0.034437	1.03e-38	0.448141
HCG4P3	Whole Blood	0.323638	0.0248697	1.03e-38	0.323638
MICB	Brain Cortex	0.287177	0.0220712	1.05e-38	0.287177
PBX2	Adrenal Gland	-2.23043	0.171417	1.05e-38	2.23043
MICB	Brain Frontal Cortex BA9	0.411976	0.0316627	1.05e-38	0.411976
HCG4P3	Artery Tibial	0.365198	0.028085	1.17e-38	0.365198
HCG4P3	Skin Not Sun Exposed Suprapubic	0.342151	0.0263126	1.17e-38	0.342151
HCG4P3	Spleen	0.302984	0.0233005	1.17e-38	0.302984
HCG4P3	Testis	0.260406	0.0200261	1.17e-38	0.260406
HCG4P3	Adipose Visceral Omentum	0.390031	0.030003	1.23e-38	0.390031
HCG4P3	Esophagus Muscularis	0.325097	0.0250118	1.26e-38	0.325097
HCG4P3	Thyroid	0.31638	0.0243411	1.26e-38	0.31638
HCG4P3	Brain Hippocampus	0.314027	0.0241922	1.58e-38	0.314027
HCG4P3	Small Intestine Terminal Ileum	0.317826	0.0244865	1.6e-38	0.317826
HCG4P3	Colon Transverse	0.282338	0.0217737	1.88e-38	0.282338
MICB	Ovary	-0.351323	0.0271003	1.96e-38	0.351323
HCG4P3	Adipose Subcutaneous	0.351569	0.0271252	2.04e-38	0.351569
PPP1R11	Brain Nucleus accumbens basal ganglia	0.561907	0.0433749	2.21e-38	0.561907
MICE	Brain Cerebellar Hemisphere	0.249589	0.0192769	2.42e-38	0.249589
HLA-DQB1-AS1	Adrenal Gland	-0.69784	0.0540138	3.49e-38	0.69784
EGFL8	Whole Blood	2.56009	0.198257	3.8e-38	2.56009
HLA-DPA3	Cells EBV-transformed lymphocytes	-0.390546	0.0302512	3.95e-38	0.390546
HCG27	Esophagus Gastroesophageal Junction	0.386549	0.0299421	3.96e-38	0.386549
HCG27	Esophagus Gastroesophageal Junction	0.386549	0.0299421	3.96e-38	0.386549
HCG27	Colon Transverse	0.362723	0.0280965	3.96e-38	0.362723
HCG27	Colon Transverse	0.362723	0.0280965	3.96e-38	0.362723
HCG27	Stomach	0.387211	0.0299934	3.96e-38	0.387211
HCG27	Stomach	0.387211	0.0299934	3.96e-38	0.387211
HCG27	Adipose Subcutaneous	0.358768	0.0277902	3.96e-38	0.358768
HCG27	Adipose Subcutaneous	0.358768	0.0277902	3.96e-38	0.358768
HCG27	Ovary	0.366032	0.0283529	3.96e-38	0.366032
HCG27	Ovary	0.366032	0.0283529	3.96e-38	0.366032
HCG27	Skin Not Sun Exposed Suprapubic	0.322396	0.0249728	3.96e-38	0.322396
HCG27	Skin Not Sun Exposed Suprapubic	0.322396	0.0249728	3.96e-38	0.322396
HLA-DPA3	Lung	-0.390142	0.0302319	4.22e-38	0.390142
TNF	Colon Transverse	-0.518489	0.0401801	4.27e-38	0.518489
HLA-C	Prostate	0.174192	0.0135206	5.58e-38	0.174192
HLA-C	Brain Anterior cingulate cortex BA24	0.221092	0.0171609	5.58e-38	0.221092
DXO	Testis	-0.500772	0.0388829	5.91e-38	0.500772
HCG4P3	Artery Coronary	0.309964	0.0241049	7.66e-38	0.309964
ZDHHC20P1	Colon Sigmoid	-0.343819	0.0268946	2.02e-37	0.343819
RPL23AP1	Cells EBV-transformed lymphocytes	-0.33278	0.0260311	2.02e-37	0.33278
MICE	Ovary	0.419058	0.03278	2.02e-37	0.419058
HCG4P3	Pituitary	0.28617	0.0223886	2.07e-37	0.28617
HCG4P3	Stomach	0.286881	0.0224443	2.07e-37	0.286881
RNF39	Brain Putamen basal ganglia	-0.470429	0.0368084	2.11e-37	0.470429
SAPCD1	Lung	2.61561	0.204709	2.2e-37	2.61561
TAPBP	Artery Coronary	-0.457794	0.0358587	2.52e-37	0.457794
TAPBP	Heart Atrial Appendage	-0.54408	0.0426174	2.52e-37	0.54408
CSNK2B	Nerve Tibial	1.33358	0.104496	2.67e-37	1.33358
XXbac-BPG13B8.10	Small Intestine Terminal Ileum	0.263059	0.0206308	3.09e-37	0.263059
MICE	Brain Cerebellum	0.227322	0.0178856	5.22e-37	0.227322
MICE	Heart Left Ventricle	-0.487767	0.0384939	8.53e-37	0.487767
MICE	Esophagus Gastroesophageal Junction	-0.368611	0.0290902	8.53e-37	0.368611
HLA-F-AS1	Pancreas	-0.332513	0.0262414	8.53e-37	0.332513
MICE	Nerve Tibial	-0.297299	0.0234624	8.53e-37	0.297299
LTB	Colon Transverse	-0.860615	0.0680172	1.08e-36	0.860615
HLA-DQA2	Breast Mammary Tissue	0.519979	0.0411135	1.16e-36	0.519979
RP11-876N24.5	Nerve Tibial	-0.717643	0.0567924	1.33e-36	0.717643
DDX39B	Brain Cerebellum	0.434724	0.0344398	1.58e-36	0.434724
CFB	Artery Aorta	-1.96411	0.156045	2.5e-36	1.96411
HLA-DPA1	Brain Anterior cingulate cortex BA24	0.321473	0.0255418	2.52e-36	0.321473
TAP1	Whole Blood	1.44658	0.114965	2.63e-36	1.44658
CTLA4	Testis	-0.465733	0.0370292	2.81e-36	0.465733
TNXA	Prostate	-1.10037	0.0875404	3.09e-36	1.10037
BAG6	Heart Atrial Appendage	2.07898	0.166082	5.97e-36	2.07898
NOTCH4	Brain Putamen basal ganglia	-0.449063	0.0358973	6.61e-36	0.449063
HCP5	Brain Cerebellum	-0.36415	0.0291301	7.39e-36	0.36415
TAP1	Artery Tibial	1.00309	0.0802621	7.68e-36	1.00309
XXbac-BPG181B23.7	Brain Cortex	0.236459	0.0189542	1.02e-35	0.236459
HLA-B	Colon Sigmoid	0.37232	0.0299559	1.82e-35	0.37232
TH	Skin Not Sun Exposed Suprapubic	0.290225	0.0234101	2.7e-35	0.290225
HLA-DRB1	Artery Coronary	-0.595824	0.0480774	2.85e-35	0.595824
ABCF1	Testis	0.398369	0.0321769	3.33e-35	0.398369
RPL23AP1	Vagina	-0.252391	0.0203873	3.36e-35	0.252391
IFITM4P	Thyroid	0.262122	0.0211732	3.36e-35	0.262122
RPL23AP1	Breast Mammary Tissue	-0.225895	0.018247	3.36e-35	0.225895
RPL23AP1	Pancreas	-0.247281	0.0199745	3.36e-35	0.247281
RPL23AP1	Colon Sigmoid	-0.202366	0.0163464	3.36e-35	0.202366
IFITM4P	Nerve Tibial	0.235026	0.0189846	3.36e-35	0.235026
HLA-DPA3	Brain Cerebellar Hemisphere	-0.261603	0.0211412	3.61e-35	0.261603
HLA-H	Brain Cerebellar Hemisphere	0.171462	0.0138575	3.65e-35	0.171462
HLA-J	Prostate	0.347219	0.0280623	3.65e-35	0.347219
UQCC2	Brain Frontal Cortex BA9	-0.454737	0.0368176	4.81e-35	0.454737
TAPBP	Adipose Subcutaneous	-0.755605	0.0611964	5.04e-35	0.755605
IFITM4P	Prostate	0.237231	0.0193088	1.07e-34	0.237231
RPL23AP1	Ovary	-0.245278	0.0199637	1.07e-34	0.245278
IFITM4P	Colon Sigmoid	0.242312	0.0197224	1.07e-34	0.242312
RPL23AP1	Stomach	-0.315203	0.0256551	1.07e-34	0.315203
RPL23AP1	Uterus	-0.23336	0.0189937	1.07e-34	0.23336
RPL23AP1	Colon Transverse	-0.31474	0.0256174	1.07e-34	0.31474
RPL23AP1	Small Intestine Terminal Ileum	-0.241872	0.0196865	1.07e-34	0.241872
RPL23AP1	Testis	-0.432054	0.0351659	1.07e-34	0.432054
HLA-DQA2	Colon Transverse	0.556025	0.0452611	1.09e-34	0.556025
HLA-DQA2	Adipose Subcutaneous	0.487322	0.0396686	1.09e-34	0.487322
PHF1	Artery Tibial	1.54245	0.125873	1.6e-34	1.54245
POU5F1	Brain Cortex	0.36368	0.0296867	1.67e-34	0.36368
ZNRD1-AS1	Skin Not Sun Exposed Suprapubic	0.943009	0.0770017	1.75e-34	0.943009
LTA	Nerve Tibial	-0.469989	0.038387	1.82e-34	0.469989
POU5F1	Heart Left Ventricle	0.355319	0.0290212	1.82e-34	0.355319
POU5F1	Cells Transformed fibroblasts	0.455849	0.0372321	1.82e-34	0.455849
POU5F1	Artery Coronary	0.305394	0.0249434	1.82e-34	0.305394
IFITM4P	Heart Left Ventricle	0.235935	0.0193246	2.78e-34	0.235935
RPL23AP1	Artery Tibial	-0.187941	0.0153935	2.78e-34	0.187941
MICD	Brain Cerebellum	0.259167	0.021241	3.06e-34	0.259167
RPL23AP1	Lung	-0.293071	0.024046	3.6e-34	0.293071
RPL23AP1	Cells Transformed fibroblasts	-0.257481	0.0211259	3.6e-34	0.257481
IFITM4P	Esophagus Gastroesophageal Junction	0.222253	0.0182355	3.6e-34	0.222253
RPL23AP1	Adipose Subcutaneous	-0.205573	0.016867	3.6e-34	0.205573
IFITM4P	Esophagus Muscularis	0.23803	0.01953	3.6e-34	0.23803
RPL23AP1	Esophagus Gastroesophageal Junction	-0.165547	0.0135828	3.6e-34	0.165547
RPL23AP1	Heart Atrial Appendage	-0.24821	0.0203652	3.6e-34	0.24821
IFITM4P	Artery Aorta	0.332155	0.0272527	3.6e-34	0.332155
RPL23AP1	Skin Not Sun Exposed Suprapubic	-0.294477	0.0241613	3.6e-34	0.294477
IFITM4P	Breast Mammary Tissue	0.275351	0.0225921	3.6e-34	0.275351
RPL23AP1	Adipose Visceral Omentum	-0.254433	0.0208758	3.6e-34	0.254433
RPL23AP1	Artery Coronary	-0.228456	0.0187444	3.6e-34	0.228456
RPL23AP1	Esophagus Muscularis	-0.187631	0.0153948	3.6e-34	0.187631
RPL23AP1	Thyroid	-0.270945	0.0222306	3.6e-34	0.270945
ZBTB12	Ovary	-2.14028	0.175638	3.7e-34	2.14028
HLA-DRB1	Vagina	-0.553134	0.0454217	4.08e-34	0.553134
C6orf15	Skin Sun Exposed Lower leg	0.787681	0.0647338	4.6e-34	0.787681
HLA-DRB1	Brain Cortex	-0.501922	0.0412778	5.1e-34	0.501922
ABCF1	Esophagus Mucosa	-1.24995	0.102824	5.32e-34	1.24995
TRIM31-AS1	Lung	0.52666	0.0433304	5.43e-34	0.52666
HSPA1B	Uterus	-0.309911	0.0255232	6.3e-34	0.309911
LEMD2	Artery Aorta	-0.563308	0.0464513	7.61e-34	0.563308
TAP1	Artery Aorta	0.652656	0.0538423	8.12e-34	0.652656
PSMB9	Cells Transformed fibroblasts	0.582982	0.0480944	8.12e-34	0.582982
HCG4P3	Esophagus Mucosa	0.354435	0.0292407	8.15e-34	0.354435
HCG4P3	Muscle Skeletal	0.44802	0.0369614	8.15e-34	0.44802
HCG4P3	Lung	0.342289	0.0282386	8.15e-34	0.342289
HLA-DQA2	Artery Coronary	0.56283	0.0464366	8.23e-34	0.56283
HLA-DQA2	Brain Caudate basal ganglia	0.566999	0.0467805	8.23e-34	0.566999
HLA-DQA2	Heart Left Ventricle	0.511176	0.0421748	8.23e-34	0.511176
HLA-DQA2	Spleen	0.463645	0.0382532	8.23e-34	0.463645
TRIM31	Skin Sun Exposed Lower leg	0.776512	0.0640959	8.81e-34	0.776512
DDR1	Heart Atrial Appendage	-0.72156	0.0595702	9.04e-34	0.72156
PSMB9	Cells EBV-transformed lymphocytes	0.368821	0.0304737	1.02e-33	0.368821
RPP21	Brain Cerebellum	0.428227	0.0354177	1.18e-33	0.428227
C2	Skin Sun Exposed Lower leg	1.49819	0.123943	1.23e-33	1.49819
HLA-F	Brain Cerebellum	0.309767	0.0256298	1.25e-33	0.309767
RNF5	Brain Cerebellum	-0.253648	0.0210026	1.4e-33	0.253648
HLA-DRB1	Adipose Visceral Omentum	-0.51322	0.0425633	1.76e-33	0.51322
HLA-DRB1	Small Intestine Terminal Ileum	-0.644526	0.053453	1.76e-33	0.644526
HLA-DRB1	Heart Atrial Appendage	-0.485513	0.0402655	1.76e-33	0.485513
MICD	Artery Coronary	0.245965	0.0204113	1.93e-33	0.245965
MICD	Artery Tibial	0.360565	0.0299214	1.93e-33	0.360565
HCG4B	Colon Sigmoid	0.256121	0.0212947	2.55e-33	0.256121
HCG4B	Uterus	0.231291	0.0192303	2.55e-33	0.231291
HCG4B	Esophagus Muscularis	0.35053	0.0291442	2.55e-33	0.35053
RNF5	Heart Atrial Appendage	-0.544272	0.0452963	2.93e-33	0.544272
HLA-DRB6	Liver	0.479727	0.0399958	3.8e-33	0.479727
HLA-DRB6	Brain Cerebellum	0.517074	0.0431096	3.8e-33	0.517074
RNF5	Cells EBV-transformed lymphocytes	-0.695044	0.0579685	4.01e-33	0.695044
RNF5	Brain Cerebellar Hemisphere	-0.425624	0.0354982	4.01e-33	0.425624
RNF5	Colon Transverse	-0.430398	0.0358964	4.01e-33	0.430398
C4A	Brain Cortex	-0.379294	0.031642	4.16e-33	0.379294
HLA-DRB1	Pituitary	-0.562576	0.0469768	4.77e-33	0.562576
HLA-DPB1	Pituitary	-0.354648	0.0297067	7.47e-33	0.354648
HLA-DQB2	Adipose Visceral Omentum	0.495175	0.0415367	9.16e-33	0.495175
TAPBP	Adipose Visceral Omentum	-0.691096	0.0581176	1.31e-32	0.691096
RNF39	Lung	0.595183	0.0500727	1.39e-32	0.595183
LINC00243	Testis	-0.272778	0.0229878	1.77e-32	0.272778
XXbac-BPG154L12.4	Brain Nucleus accumbens basal ganglia	-0.598779	0.0505245	2.12e-32	0.598779
RING1	Adipose Subcutaneous	2.30542	0.194529	2.12e-32	2.30542
TRIM31	Thyroid	0.379169	0.0320077	2.25e-32	0.379169
TAPBP	Muscle Skeletal	-0.500528	0.0422738	2.42e-32	0.500528
ICOS	Thyroid	0.824186	0.0696598	2.68e-32	0.824186
BTNL2	Nerve Tibial	-0.458595	0.0387973	3.07e-32	0.458595
HLA-DRB9	Skin Not Sun Exposed Suprapubic	-0.953109	0.0806833	3.35e-32	0.953109
ETF1P1	Adipose Subcutaneous	-0.561179	0.0475259	3.56e-32	0.561179
ZBTB12	Liver	-0.32888	0.0278602	3.69e-32	0.32888
HSD17B8	Testis	0.429937	0.0364208	3.69e-32	0.429937
MICE	Artery Tibial	-0.323156	0.0274505	5.42e-32	0.323156
MICE	Pancreas	-0.322831	0.027423	5.42e-32	0.322831
HLA-F-AS1	Thyroid	-0.438193	0.0372224	5.42e-32	0.438193
MICE	Breast Mammary Tissue	-0.329896	0.0280231	5.42e-32	0.329896
MICE	Cells Transformed fibroblasts	-0.346468	0.0294308	5.42e-32	0.346468
MICE	Lung	-0.32825	0.0278833	5.42e-32	0.32825
MICE	Whole Blood	-0.467321	0.0396967	5.42e-32	0.467321
PAIP1P1	Esophagus Muscularis	0.629732	0.0535222	5.86e-32	0.629732
MICE	Skin Sun Exposed Lower leg	-0.36792	0.0312968	6.59e-32	0.36792
TAPBP	Uterus	-0.245068	0.0208628	7.35e-32	0.245068
RP11-973H7.1	Esophagus Muscularis	0.192747	0.0164178	7.94e-32	0.192747
C4A	Breast Mammary Tissue	-1.63398	0.139184	7.97e-32	1.63398
RP11-973H7.1	Lung	0.324239	0.0276238	8.17e-32	0.324239
RP11-973H7.1	Pancreas	0.295452	0.0251902	9.07e-32	0.295452
RP11-973H7.1	Thyroid	0.407745	0.0347642	9.07e-32	0.407745
RP11-973H7.1	Skin Sun Exposed Lower leg	0.455053	0.0387977	9.07e-32	0.455053
HLA-DQA2	Stomach	0.649186	0.0553555	9.21e-32	0.649186
TH	Skin Sun Exposed Lower leg	0.316327	0.026974	9.26e-32	0.316327
SAPCD1-AS1	Cells EBV-transformed lymphocytes	-1.60293	0.136763	1e-31	1.60293
HLA-L	Brain Cerebellum	0.570383	0.0487851	1.4e-31	0.570383
TRIM31-AS1	Testis	0.17086	0.0146537	2.04e-31	0.17086
PSMB9	Esophagus Muscularis	0.633194	0.0544568	2.99e-31	0.633194
PSMB9	Nerve Tibial	0.725989	0.0624375	2.99e-31	0.725989
PSMB9	Lung	0.430216	0.0370001	2.99e-31	0.430216
DHX16	Brain Cerebellum	0.307902	0.0265029	3.35e-31	0.307902
PSMB9	Artery Aorta	0.489455	0.0421349	3.4e-31	0.489455
PSMB9	Artery Tibial	0.884718	0.0761613	3.4e-31	0.884718
PSMB9	Esophagus Gastroesophageal Junction	0.452458	0.03895	3.4e-31	0.452458
PSMB9	Spleen	0.309132	0.0266118	3.4e-31	0.309132
HLA-E	Artery Tibial	-1.47098	0.126724	3.76e-31	1.47098
HLA-E	Esophagus Muscularis	-0.697387	0.0600793	3.76e-31	0.697387
HLA-E	Cells Transformed fibroblasts	-1.58199	0.136287	3.76e-31	1.58199
TAPBP	Thyroid	-0.457354	0.0394331	4.21e-31	0.457354
TAPBP	Colon Sigmoid	-0.34923	0.0301107	4.21e-31	0.34923
TAPBP	Esophagus Mucosa	-0.806485	0.0695353	4.21e-31	0.806485
TAPBP	Nerve Tibial	-0.589428	0.0508206	4.21e-31	0.589428
TAPBP	Esophagus Muscularis	-0.489129	0.0421728	4.21e-31	0.489129
DAXX	Adrenal Gland	-0.268964	0.0231901	4.21e-31	0.268964
TAPBP	Artery Aorta	-0.319042	0.0275079	4.21e-31	0.319042
TAPBP	Artery Tibial	-0.372907	0.0321521	4.21e-31	0.372907
DAXX	Cells Transformed fibroblasts	-0.293052	0.025267	4.21e-31	0.293052
ZBTB22	Whole Blood	0.856347	0.0738344	4.21e-31	0.856347
STK19	Adipose Visceral Omentum	-0.550888	0.0475873	5.43e-31	0.550888
PSMB9	Whole Blood	0.488308	0.0422504	6.77e-31	0.488308
SLC44A4	Breast Mammary Tissue	-4.5314	0.392143	6.93e-31	4.5314
HCG4P3	Artery Aorta	0.355542	0.0308425	9.57e-31	0.355542
TCF19	Pituitary	-0.242616	0.0210738	1.14e-30	0.242616
ZDHHC20P1	Breast Mammary Tissue	-0.401976	0.0349344	1.22e-30	0.401976
HCG15	Brain Cortex	-0.274401	0.0238473	1.22e-30	0.274401
RPS10	Brain Caudate basal ganglia	-0.630464	0.0548068	1.27e-30	0.630464
HLA-V	Testis	-0.373843	0.0325409	1.51e-30	0.373843
TAPBP	Colon Transverse	-1.16934	0.10179	1.52e-30	1.16934
HCG27	Small Intestine Terminal Ileum	-0.360507	0.0314277	1.84e-30	0.360507
TRIM27	Brain Nucleus accumbens basal ganglia	0.55667	0.0486434	2.52e-30	0.55667
GTF2H4	Artery Tibial	1.16727	0.102071	2.77e-30	1.16727
ERBB3	Thyroid	-0.78401	0.0687317	3.87e-30	0.78401
C4B	Esophagus Mucosa	0.573213	0.0503202	4.62e-30	0.573213
XXbac-BPG299F13.17	Adrenal Gland	-0.233907	0.0205936	6.75e-30	0.233907
XXbac-BPG252P9.10	Cells EBV-transformed lymphocytes	-0.362006	0.0318717	6.75e-30	0.362006
POU5F1	Brain Caudate basal ganglia	0.302292	0.0266499	8.03e-30	0.302292
HSD17B8	Muscle Skeletal	0.586441	0.0517355	8.77e-30	0.586441
RNY4P10	Adipose Subcutaneous	0.442686	0.0390535	8.77e-30	0.442686
HCG4B	Brain Hippocampus	-0.298306	0.026384	1.22e-29	0.298306
HSD17B8	Adipose Visceral Omentum	0.632405	0.0559585	1.29e-29	0.632405
HSD17B8	Colon Transverse	0.714449	0.0632182	1.29e-29	0.714449
HLA-H	Stomach	0.19835	0.0176025	1.88e-29	0.19835
HLA-H	Colon Transverse	0.183152	0.0162538	1.88e-29	0.183152
HLA-H	Testis	0.220665	0.0195828	1.88e-29	0.220665
CYP21A1P	Brain Frontal Cortex BA9	-0.646494	0.0574086	2.04e-29	0.646494
PPP1R11	Heart Atrial Appendage	0.723352	0.0642772	2.22e-29	0.723352
ITPR3	Colon Transverse	-0.774031	0.0687868	2.25e-29	0.774031
XXbac-BPG249D20.9	Nerve Tibial	0.484029	0.0430588	2.56e-29	0.484029
HCG4P7	Heart Atrial Appendage	-0.249955	0.0222384	2.6e-29	0.249955
HLA-W	Thyroid	0.189287	0.0168408	2.6e-29	0.189287
HLA-W	Adrenal Gland	0.164919	0.0146728	2.6e-29	0.164919
HLA-W	Esophagus Mucosa	0.192622	0.0171375	2.6e-29	0.192622
HLA-W	Spleen	0.163015	0.0145034	2.6e-29	0.163015
HLA-G	Liver	0.205524	0.0182875	2.64e-29	0.205524
HLA-DPB2	Nerve Tibial	0.187165	0.0166788	3.19e-29	0.187165
HLA-DPB1	Cells EBV-transformed lymphocytes	-0.211878	0.0188811	3.19e-29	0.211878
HLA-DPB2	Stomach	0.297203	0.0264846	3.19e-29	0.297203
HLA-G	Stomach	0.200163	0.0178627	3.83e-29	0.200163
HCP5	Lung	-0.761881	0.0679964	3.87e-29	0.761881
HLA-G	Skin Sun Exposed Lower leg	0.168834	0.0150762	4.14e-29	0.168834
HLA-T	Small Intestine Terminal Ileum	0.168181	0.0150179	4.14e-29	0.168181
HLA-G	Colon Transverse	0.172178	0.0153748	4.14e-29	0.172178
HLA-G	Brain Cerebellar Hemisphere	0.162449	0.0145061	4.14e-29	0.162449
HLA-W	Lung	0.184942	0.0165146	4.14e-29	0.184942
HLA-W	Cells Transformed fibroblasts	0.180278	0.0160981	4.14e-29	0.180278
HLA-G	Esophagus Muscularis	0.168235	0.0150227	4.14e-29	0.168235
HLA-W	Prostate	0.224789	0.0200727	4.14e-29	0.224789
HLA-H	Whole Blood	0.176423	0.0157539	4.14e-29	0.176423
HLA-G	Esophagus Mucosa	0.167678	0.014973	4.14e-29	0.167678
HLA-W	Artery Tibial	0.197505	0.0176364	4.14e-29	0.197505
HLA-T	Lung	0.186127	0.0166204	4.14e-29	0.186127
HLA-G	Brain Putamen basal ganglia	0.210866	0.0188295	4.14e-29	0.210866
HLA-T	Whole Blood	0.163932	0.0146385	4.14e-29	0.163932
HLA-G	Brain Caudate basal ganglia	0.176833	0.0157905	4.14e-29	0.176833
HLA-W	Skin Sun Exposed Lower leg	0.17239	0.0153999	4.35e-29	0.17239
NUDT3	Colon Transverse	-1.24583	0.111326	4.53e-29	1.24583
HLA-W	Pituitary	0.224451	0.0200585	4.57e-29	0.224451
HLA-F	Cells EBV-transformed lymphocytes	-0.485456	0.0433903	4.66e-29	0.485456
DHX16	Heart Atrial Appendage	-0.489002	0.0437226	4.87e-29	0.489002
CCHCR1	Brain Putamen basal ganglia	-0.447146	0.0399801	4.87e-29	0.447146
HCG4P7	Stomach	-0.210271	0.0188601	7.24e-29	0.210271
HLA-T	Spleen	0.175201	0.0157145	7.24e-29	0.175201
C6orf136	Testis	0.38212	0.03431	8.26e-29	0.38212
HIST1H2BN	Artery Aorta	-0.463147	0.0415856	8.27e-29	0.463147
HLA-W	Heart Left Ventricle	0.203977	0.0183188	8.49e-29	0.203977
HLA-W	Adipose Visceral Omentum	0.172617	0.0155024	8.49e-29	0.172617
HIST1H2BN	Cells Transformed fibroblasts	-0.596426	0.0535669	8.55e-29	0.596426
HLA-F	Thyroid	-0.577381	0.0518727	8.89e-29	0.577381
HCG4P7	Skin Sun Exposed Lower leg	-0.257769	0.0231659	9.26e-29	0.257769
HLA-W	Small Intestine Terminal Ileum	0.19331	0.017373	9.26e-29	0.19331
HCG4P7	Ovary	-0.199821	0.0179581	9.26e-29	0.199821
HLA-G	Brain Anterior cingulate cortex BA24	0.152999	0.0137501	9.26e-29	0.152999
GPANK1	Artery Aorta	-0.788431	0.0709123	1.02e-28	0.788431
POU5F1	Adipose Subcutaneous	0.29708	0.0267527	1.19e-28	0.29708
POU5F1	Heart Atrial Appendage	0.253466	0.0228265	1.2e-28	0.253466
POU5F1	Adipose Visceral Omentum	0.246306	0.0222021	1.34e-28	0.246306
HLA-T	Adipose Subcutaneous	0.248991	0.0224613	1.48e-28	0.248991
HLA-G	Skin Not Sun Exposed Suprapubic	0.171451	0.0154665	1.48e-28	0.171451
HLA-G	Brain Nucleus accumbens basal ganglia	0.18671	0.016843	1.48e-28	0.18671
HCG22	Small Intestine Terminal Ileum	0.282198	0.0254707	1.58e-28	0.282198
HCG27	Skin Sun Exposed Lower leg	0.310616	0.0280356	1.58e-28	0.310616
PTMAP1	Colon Transverse	0.344563	0.0310997	1.58e-28	0.344563
POU5F1	Nerve Tibial	0.272411	0.0245969	1.66e-28	0.272411
POU5F1	Pancreas	0.329	0.0297065	1.66e-28	0.329
XXbac-BPG299F13.14	Heart Atrial Appendage	-0.417381	0.0376867	1.66e-28	0.417381
RP1-313I6.12	Adipose Visceral Omentum	0.515293	0.0465406	1.72e-28	0.515293
HLA-W	Brain Cerebellum	0.248267	0.0224409	1.89e-28	0.248267
HCG4P3	Brain Cerebellar Hemisphere	0.289878	0.0262021	1.89e-28	0.289878
HCG4B	Adipose Subcutaneous	-0.264899	0.0239933	2.44e-28	0.264899
HLA-G	Artery Tibial	0.178904	0.0162078	2.5e-28	0.178904
HLA-DPB2	Small Intestine Terminal Ileum	0.238207	0.0216326	3.36e-28	0.238207
HLA-DPB1	Brain Nucleus accumbens basal ganglia	-0.219943	0.0199739	3.36e-28	0.219943
HLA-DQA1	Muscle Skeletal	-0.410994	0.0373761	3.99e-28	0.410994
LY6G6C	Skin Not Sun Exposed Suprapubic	1.04911	0.0954191	4.05e-28	1.04911
EGFL8	Skin Sun Exposed Lower leg	-1.20024	0.109348	4.97e-28	1.20024
HCP5	Brain Cerebellar Hemisphere	0.272944	0.0249064	6.03e-28	0.272944
HLA-G	Artery Coronary	0.166498	0.0152239	7.7e-28	0.166498
HCG4P7	Brain Frontal Cortex BA9	-0.239156	0.0218674	7.7e-28	0.239156
HLA-H	Spleen	0.164235	0.0150169	7.7e-28	0.164235
HLA-G	Muscle Skeletal	0.168495	0.0154065	7.7e-28	0.168495
HLA-G	Spleen	0.185288	0.0169419	7.7e-28	0.185288
HLA-F	Testis	-0.222077	0.0203301	8.89e-28	0.222077
HLA-F	Artery Tibial	-1.07453	0.09863	1.22e-27	1.07453
MICE	Muscle Skeletal	-0.414982	0.0381055	1.28e-27	0.414982
HCG4P11	Spleen	0.317419	0.0291776	1.45e-27	0.317419
STK19	Adrenal Gland	-1.03209	0.0949042	1.52e-27	1.03209
PA2G4	Esophagus Mucosa	-1.49487	0.137545	1.63e-27	1.49487
TRIM31	Cells EBV-transformed lymphocytes	-0.275454	0.0253789	1.92e-27	0.275454
RP5-1073O3.7	Testis	0.626659	0.057809	2.22e-27	0.626659
SLC44A4	Pancreas	-0.257469	0.0237757	2.51e-27	0.257469
VARS	Cells Transformed fibroblasts	1.69718	0.156724	2.51e-27	1.69718
HSD17B8	Skin Sun Exposed Lower leg	0.556867	0.0514393	2.6e-27	0.556867
HSD17B8	Esophagus Mucosa	0.453321	0.0418745	2.6e-27	0.453321
HSD17B8	Artery Tibial	0.59813	0.0552509	2.6e-27	0.59813
B3GALT4	Liver	-0.425868	0.0393711	2.87e-27	0.425868
HLA-DPB1	Muscle Skeletal	-0.206298	0.0190773	2.96e-27	0.206298
HLA-DPB1	Brain Putamen basal ganglia	-0.250069	0.023125	2.96e-27	0.250069
HLA-DPB1	Artery Tibial	-0.236792	0.0218972	2.96e-27	0.236792
HLA-DPB1	Brain Hypothalamus	-0.220478	0.0203886	2.96e-27	0.220478
HLA-DPB2	Adipose Visceral Omentum	0.165912	0.0153427	2.96e-27	0.165912
HLA-DPB1	Vagina	-0.239422	0.0221404	2.96e-27	0.239422
HSD17B8	Artery Aorta	0.415568	0.0384529	3.18e-27	0.415568
MICE	Liver	0.249096	0.0230633	3.42e-27	0.249096
LEMD2	Vagina	0.362467	0.0335604	3.43e-27	0.362467
POU5F1	Breast Mammary Tissue	0.218981	0.0202771	3.46e-27	0.218981
HLA-DPB1	Small Intestine Terminal Ileum	-0.33433	0.030966	3.57e-27	0.33433
HLA-DPB1	Skin Not Sun Exposed Suprapubic	-0.189029	0.0175081	3.57e-27	0.189029
HLA-DPB1	Skin Sun Exposed Lower leg	-0.191739	0.0177591	3.57e-27	0.191739
HLA-DPB1	Esophagus Muscularis	-0.164533	0.0152393	3.57e-27	0.164533
HLA-DPB2	Spleen	0.161784	0.0149954	3.88e-27	0.161784
HLA-DPB1	Uterus	-0.209125	0.0193833	3.88e-27	0.209125
HLA-DPB2	Whole Blood	0.216472	0.0200644	3.88e-27	0.216472
HLA-DPB1	Brain Cerebellar Hemisphere	-0.12998	0.0120475	3.88e-27	0.12998
HLA-DPB2	Adipose Subcutaneous	0.156296	0.0144867	3.88e-27	0.156296
HLA-DPB1	Nerve Tibial	-0.20398	0.0189072	3.9e-27	0.20398
POU5F1	Liver	0.323732	0.0300223	4.14e-27	0.323732
CCHCR1	Skin Not Sun Exposed Suprapubic	0.33455	0.0310256	4.14e-27	0.33455
HLA-DPB2	Breast Mammary Tissue	0.176708	0.0163986	4.48e-27	0.176708
HLA-DPB1	Lung	-0.186865	0.0173582	5.02e-27	0.186865
HLA-DPB1	Adipose Visceral Omentum	-0.240653	0.0223702	5.45e-27	0.240653
HLA-DPB1	Esophagus Mucosa	-0.201044	0.0186883	5.45e-27	0.201044
TCF19	Whole Blood	-0.947505	0.088114	5.73e-27	0.947505
HLA-DPB1	Whole Blood	-0.372001	0.0346172	6.18e-27	0.372001
HLA-DPB2	Artery Coronary	0.185363	0.0172493	6.18e-27	0.185363
HLA-W	Adipose Subcutaneous	0.177333	0.016581	1.07e-26	0.177333
HLA-W	Adipose Subcutaneous	0.177333	0.016581	1.07e-26	0.177333
XXbac-BPG170G13.32	Nerve Tibial	0.365358	0.0342069	1.25e-26	0.365358
IFITM4P	Adipose Visceral Omentum	0.239887	0.0224596	1.25e-26	0.239887
IFITM4P	Uterus	0.240307	0.0224989	1.25e-26	0.240307
HLA-DPB1	Artery Coronary	-0.258751	0.0242443	1.37e-26	0.258751
HIST1H2BN	Muscle Skeletal	-0.466971	0.0437975	1.53e-26	0.466971
DDR1	Brain Cerebellar Hemisphere	0.559339	0.0524711	1.57e-26	0.559339
RPL3P2	Artery Tibial	-0.597722	0.0561449	1.82e-26	0.597722
HCG20	Heart Atrial Appendage	0.24062	0.0226093	1.89e-26	0.24062
HCG20	Lung	0.307449	0.0288887	1.89e-26	0.307449
HCG20	Spleen	0.262914	0.0247041	1.89e-26	0.262914
HCG20	Nerve Tibial	0.441039	0.0414413	1.89e-26	0.441039
HCG20	Brain Frontal Cortex BA9	0.202006	0.0189811	1.89e-26	0.202006
HCG20	Cells Transformed fibroblasts	0.363799	0.0341836	1.89e-26	0.363799
HLA-W	Artery Coronary	0.200601	0.0188537	1.94e-26	0.200601
HCG20	Brain Hypothalamus	0.240851	0.0226557	2.14e-26	0.240851
HCG20	Whole Blood	0.492055	0.0462853	2.14e-26	0.492055
HCG20	Artery Tibial	0.361965	0.0340483	2.14e-26	0.361965
HCG20	Skin Sun Exposed Lower leg	0.401761	0.0378987	2.95e-26	0.401761
LY6G5B	Uterus	-0.286212	0.0270125	3.13e-26	0.286212
BAG6	Testis	0.663821	0.062651	3.13e-26	0.663821
CSNK2B	Heart Atrial Appendage	0.405752	0.0382946	3.13e-26	0.405752
LY6G5B	Brain Cerebellum	-0.367937	0.0347257	3.13e-26	0.367937
HLA-DMB	Pituitary	0.313361	0.0295968	3.4e-26	0.313361
HCG20	Esophagus Gastroesophageal Junction	0.28275	0.0267086	3.44e-26	0.28275
HLA-DPB2	Lung	0.1633	0.0154781	5.06e-26	0.1633
GPANK1	Testis	0.512776	0.0486571	5.74e-26	0.512776
RPP21	Prostate	0.266291	0.025282	6.1e-26	0.266291
OR2H2	Adipose Subcutaneous	0.497224	0.0472072	6.1e-26	0.497224
TCF19	Brain Caudate basal ganglia	-0.343858	0.0326694	6.6e-26	0.343858
TCF19	Brain Cortex	-0.346548	0.032925	6.6e-26	0.346548
TCF19	Brain Frontal Cortex BA9	-0.287106	0.0272775	6.6e-26	0.287106
TCF19	Brain Hypothalamus	-0.272958	0.0259333	6.6e-26	0.272958
HCG4P3	Liver	0.294707	0.0280136	6.98e-26	0.294707
MAS1L	Adipose Subcutaneous	-0.514834	0.0489649	7.42e-26	0.514834
FLOT1	Esophagus Mucosa	0.95022	0.0905048	8.72e-26	0.95022
IER3	Cells EBV-transformed lymphocytes	-0.497292	0.0474137	9.77e-26	0.497292
UQCC2	Adrenal Gland	-0.31951	0.0305389	1.29e-25	0.31951
HLA-W	Muscle Skeletal	0.537983	0.0514668	1.42e-25	0.537983
HCG9	Adipose Subcutaneous	0.347896	0.0333294	1.66e-25	0.347896
RPL23AP1	Esophagus Mucosa	-0.22802	0.0218678	1.86e-25	0.22802
RPL23AP1	Artery Aorta	-0.193618	0.0185685	1.86e-25	0.193618
RPL23AP1	Nerve Tibial	-0.164395	0.0157659	1.86e-25	0.164395
TCF19	Prostate	0.288767	0.0277726	2.54e-25	0.288767
C4B	Cells EBV-transformed lymphocytes	0.27102	0.0260697	2.59e-25	0.27102
RNF39	Testis	0.41764	0.0402948	3.59e-25	0.41764
TCF19	Muscle Skeletal	-0.633955	0.0612623	4.26e-25	0.633955
ABCF1	Stomach	-0.580158	0.0561701	5.23e-25	0.580158
MOG	Heart Atrial Appendage	-0.436171	0.0422296	5.23e-25	0.436171
HCG23	Breast Mammary Tissue	0.549184	0.0531817	5.34e-25	0.549184
XXbac-BPG154L12.4	Brain Frontal Cortex BA9	0.397452	0.0384883	5.34e-25	0.397452
XXbac-BPG154L12.4	Nerve Tibial	0.492813	0.0477228	5.34e-25	0.492813
XXbac-BPG252P9.9	Colon Sigmoid	-0.773204	0.0749131	5.64e-25	0.773204
ABCF1	Skin Not Sun Exposed Suprapubic	-0.601326	0.0582701	5.74e-25	0.601326
PBX2	Heart Left Ventricle	0.936036	0.091023	8.36e-25	0.936036
ABCF1	Muscle Skeletal	-0.758284	0.0738047	9.21e-25	0.758284
PPP1R18	Artery Aorta	-0.546246	0.053234	1.05e-24	0.546246
XXbac-BPG248L24.10	Lung	-0.505091	0.0493723	1.45e-24	0.505091
PHF1	Skin Not Sun Exposed Suprapubic	0.900492	0.0882915	2e-24	0.900492
NCR3	Thyroid	1.61628	0.158608	2.19e-24	1.61628
DDX39B-AS1	Muscle Skeletal	-0.563401	0.0553341	2.39e-24	0.563401
HCP5	Artery Tibial	-1.03376	0.101605	2.58e-24	1.03376
TAP1	Testis	-0.434607	0.0428054	3.21e-24	0.434607
PSORS1C1	Brain Cerebellum	-0.26232	0.0258433	3.3e-24	0.26232
RP11-973H7.4	Spleen	0.245098	0.0241842	3.88e-24	0.245098
C6orf136	Heart Left Ventricle	0.790486	0.078032	4.05e-24	0.790486
HCG20	Brain Nucleus accumbens basal ganglia	0.184114	0.0181791	4.16e-24	0.184114
HCG20	Esophagus Muscularis	0.295122	0.0291398	4.16e-24	0.295122
HCG20	Colon Transverse	0.303271	0.0299445	4.16e-24	0.303271
SFTA2	Esophagus Gastroesophageal Junction	0.251275	0.0248313	4.54e-24	0.251275
ATP6V1G2	Whole Blood	0.486277	0.0480546	4.54e-24	0.486277
MYL6B	Testis	-0.346919	0.0343039	4.83e-24	0.346919
PSORS1C2	Vagina	0.215971	0.0213652	5.06e-24	0.215971
HCG9	Small Intestine Terminal Ileum	0.174008	0.0172373	5.82e-24	0.174008
PTEN	Pancreas	-0.408407	0.0404572	5.83e-24	0.408407
HCG20	Adipose Subcutaneous	0.384314	0.0380772	5.93e-24	0.384314
HCG20	Brain Cortex	0.208223	0.0206304	5.93e-24	0.208223
C6orf48	Esophagus Muscularis	-0.595757	0.0590832	6.54e-24	0.595757
NELFE	Skin Not Sun Exposed Suprapubic	0.61598	0.061178	7.6e-24	0.61598
ABCF1	Skin Sun Exposed Lower leg	-0.558921	0.0555902	8.79e-24	0.558921
XXbac-BPG299F13.17	Prostate	-0.239927	0.0238979	1.02e-23	0.239927
TRIM26	Spleen	-0.279637	0.0278978	1.2e-23	0.279637
RPL32P1	Vagina	-0.193713	0.0193336	1.25e-23	0.193713
RPP21	Lung	0.885135	0.088428	1.38e-23	0.885135
POU5F1	Brain Frontal Cortex BA9	0.220847	0.022065	1.39e-23	0.220847
TCF19	Testis	-0.456072	0.0457586	2.13e-23	0.456072
BTNL2	Pituitary	0.607808	0.0610611	2.42e-23	0.607808
HLA-J	Testis	0.26582	0.0267704	3.1e-23	0.26582
XXbac-BPG249D20.9	Artery Tibial	0.638025	0.0642747	3.19e-23	0.638025
HLA-G	Heart Left Ventricle	0.162959	0.0164439	3.77e-23	0.162959
PPP1R11	Spleen	-0.348115	0.0351278	3.77e-23	0.348115
TCF19	Brain Cerebellum	-0.211311	0.0213433	4.14e-23	0.211311
HLA-G	Adrenal Gland	0.156021	0.0157627	4.24e-23	0.156021
HLA-G	Ovary	0.154521	0.0156112	4.24e-23	0.154521
HLA-G	Small Intestine Terminal Ileum	0.17272	0.0174499	4.24e-23	0.17272
HCG4B	Pituitary	-0.18926	0.0191209	4.24e-23	0.18926
CLEC16A	Testis	-0.504221	0.050984	4.61e-23	0.504221
C2	Testis	0.482888	0.0489012	5.36e-23	0.482888
LY6G5B	Small Intestine Terminal Ileum	-0.486172	0.0492338	5.36e-23	0.486172
HIST1H2BO	Artery Aorta	-0.424867	0.0431762	7.55e-23	0.424867
RN7SL471P	Adipose Subcutaneous	-0.467003	0.047624	1.06e-22	0.467003
HLA-B	Adrenal Gland	0.252426	0.0257466	1.08e-22	0.252426
DDR1	Testis	-0.794255	0.0810789	1.17e-22	0.794255
DDR1	Testis	-0.794255	0.0810789	1.17e-22	0.794255
PPP1R10	Testis	-0.504211	0.0514707	1.17e-22	0.504211
PPP1R10	Testis	-0.504211	0.0514707	1.17e-22	0.504211
HCG27	Brain Hippocampus	0.207648	0.0212268	1.34e-22	0.207648
POU5F1	Uterus	-0.207455	0.0212081	1.35e-22	0.207455
HLA-W	Liver	0.234336	0.0241016	2.41e-22	0.234336
HLA-DRB6	Pituitary	0.337187	0.0347597	3e-22	0.337187
SBP1	Thyroid	-0.450452	0.0464358	3e-22	0.450452
DCLRE1B	Cells EBV-transformed lymphocytes	-0.626461	0.0646111	3.14e-22	0.626461
HLA-DRB6	Heart Left Ventricle	0.344603	0.0356684	4.4e-22	0.344603
HLA-DRB6	Adipose Visceral Omentum	0.3597	0.037231	4.4e-22	0.3597
HCG4B	Heart Left Ventricle	-0.270767	0.028063	4.99e-22	0.270767
HLA-K	Adipose Subcutaneous	-0.184463	0.0191182	4.99e-22	0.184463
HLA-F-AS1	Esophagus Gastroesophageal Junction	-0.38779	0.0402442	5.64e-22	0.38779
HCG4	Brain Caudate basal ganglia	0.265361	0.0275863	6.63e-22	0.265361
IFITM4P	Esophagus Mucosa	0.253138	0.0263236	6.82e-22	0.253138
RP11-973H7.1	Skin Not Sun Exposed Suprapubic	0.27542	0.0286881	7.95e-22	0.27542
DUSP8	Heart Left Ventricle	-0.588611	0.0613519	8.47e-22	0.588611
KRTAP5-6	Testis	-0.23314	0.0243005	8.47e-22	0.23314
HLA-DRB6	Ovary	0.367654	0.0383402	8.87e-22	0.367654
XXbac-BPG170G13.32	Adipose Subcutaneous	0.337612	0.0352196	9.17e-22	0.337612
IFITM4P	Skin Not Sun Exposed Suprapubic	0.204587	0.0213424	9.17e-22	0.204587
HCG9P5	Esophagus Muscularis	-0.338983	0.0353971	1e-21	0.338983
IFITM4P	Colon Transverse	0.210001	0.0219286	1e-21	0.210001
XXbac-BPG170G13.32	Artery Aorta	0.257677	0.026907	1e-21	0.257677
IFITM4P	Lung	0.229371	0.0239512	1e-21	0.229371
BRD2	Testis	-0.744039	0.0777332	1.05e-21	0.744039
IFITM4P	Cells Transformed fibroblasts	0.195795	0.0204583	1.06e-21	0.195795
IFITM4P	Liver	0.215577	0.0225252	1.06e-21	0.215577
HLA-DQA2	Brain Putamen basal ganglia	0.516708	0.0539886	1.06e-21	0.516708
IFITM4P	Adipose Subcutaneous	0.192469	0.0201107	1.06e-21	0.192469
DDR1	Colon Sigmoid	-0.505475	0.052884	1.2e-21	0.505475
C6orf48	Adipose Subcutaneous	-0.497931	0.0521152	1.24e-21	0.497931
SAPCD1	Heart Left Ventricle	-0.378245	0.0395885	1.24e-21	0.378245
C6orf48	Nerve Tibial	-0.364305	0.0381295	1.24e-21	0.364305
C6orf48	Whole Blood	-1.01124	0.10584	1.24e-21	1.01124
MCCD1P1	Breast Mammary Tissue	-0.248862	0.0260533	1.27e-21	0.248862
MSH5	Skin Sun Exposed Lower leg	-0.964554	0.101038	1.34e-21	0.964554
GGNBP1	Brain Cortex	-0.185418	0.0194609	1.61e-21	0.185418
C6orf48	Stomach	-0.417156	0.0439454	2.25e-21	0.417156
OLFML3	Pancreas	-0.468543	0.0493832	2.36e-21	0.468543
CYP21A1P	Esophagus Muscularis	0.263778	0.0279015	3.26e-21	0.263778
RPL32P1	Artery Coronary	-0.249502	0.0264119	3.5e-21	0.249502
XXbac-BPG252P9.10	Colon Sigmoid	-0.802736	0.085082	3.92e-21	0.802736
C4B	Brain Nucleus accumbens basal ganglia	0.260948	0.027664	3.99e-21	0.260948
WASF5P	Pancreas	0.183284	0.0194426	4.22e-21	0.183284
RPL23AP1	Brain Cerebellar Hemisphere	0.609242	0.0647484	4.99e-21	0.609242
HLA-G	Pancreas	0.232176	0.0246959	5.38e-21	0.232176
RNU6-850P	Nerve Tibial	0.51648	0.0549648	5.64e-21	0.51648
DDAH2	Artery Aorta	-2.08058	0.22146	5.73e-21	2.08058
CYP21A1P	Testis	0.187015	0.019925	6.24e-21	0.187015
CCHCR1	Brain Cerebellar Hemisphere	0.274508	0.0293067	7.48e-21	0.274508
C4A	Esophagus Gastroesophageal Junction	-0.92299	0.0985563	7.6e-21	0.92299
C4A	Brain Caudate basal ganglia	-1.23511	0.131884	7.6e-21	1.23511
C4A	Brain Putamen basal ganglia	-0.966076	0.103157	7.6e-21	0.966076
C4A	Brain Hypothalamus	-1.31386	0.140293	7.6e-21	1.31386
XXbac-BPG252P9.10	Brain Cerebellum	0.218262	0.023401	1.09e-20	0.218262
HLA-J	Uterus	0.179583	0.01928	1.23e-20	0.179583
HLA-J	Colon Transverse	0.198426	0.0213031	1.23e-20	0.198426
HLA-J	Colon Sigmoid	0.157975	0.0169602	1.23e-20	0.157975
HLA-J	Artery Tibial	0.156703	0.0168237	1.23e-20	0.156703
HLA-J	Artery Coronary	0.148489	0.0159418	1.23e-20	0.148489
HLA-A	Uterus	-0.198053	0.021263	1.23e-20	0.198053
HCG4B	Cells Transformed fibroblasts	0.220939	0.0237942	1.61e-20	0.220939
COL11A2	Brain Caudate basal ganglia	-0.37398	0.0402852	1.64e-20	0.37398
PRRT1	Adipose Visceral Omentum	0.631733	0.0681034	1.76e-20	0.631733
HECTD4	Skin Sun Exposed Lower leg	0.959994	0.103698	2.09e-20	0.959994
C4A	Brain Anterior cingulate cortex BA24	-0.605558	0.0654439	2.18e-20	0.605558
DDR1	Skin Sun Exposed Lower leg	1.04137	0.112665	2.39e-20	1.04137
HCG9	Lung	-0.410592	0.0444214	2.39e-20	0.410592
RNF5	Cells Transformed fibroblasts	-1.01377	0.10976	2.55e-20	1.01377
PSORS1C3	Liver	0.439411	0.047655	2.95e-20	0.439411
PSORS1C2	Lung	-0.174698	0.0189779	3.41e-20	0.174698
ZFP57	Cells EBV-transformed lymphocytes	-0.163577	0.017821	4.36e-20	0.163577
HLA-DPA1	Adipose Visceral Omentum	0.231782	0.025264	4.54e-20	0.231782
HLA-J	Brain Caudate basal ganglia	0.19156	0.020883	4.6e-20	0.19156
HLA-J	Muscle Skeletal	0.177064	0.0193026	4.6e-20	0.177064
PSORS1C2	Artery Aorta	-0.17531	0.01917	5.96e-20	0.17531
PSORS1C2	Adipose Subcutaneous	-0.199452	0.0218099	5.96e-20	0.199452
PSORS1C2	Nerve Tibial	-0.216282	0.0236503	5.96e-20	0.216282
MRPS18B	Esophagus Gastroesophageal Junction	-0.54208	0.0592834	6.03e-20	0.54208
HLA-DQA2	Prostate	0.407108	0.0445306	6.12e-20	0.407108
TAPSAR1	Whole Blood	1.0098	0.110565	6.66e-20	1.0098
PSORS1C2	Artery Coronary	-0.181397	0.0198695	6.89e-20	0.181397
C6orf15	Skin Not Sun Exposed Suprapubic	-0.384886	0.0421587	6.89e-20	0.384886
PSORS1C2	Small Intestine Terminal Ileum	-0.195811	0.0214599	7.21e-20	0.195811
TRIM26	Brain Hippocampus	0.299441	0.0328628	8.1e-20	0.299441
HLA-DOA	Esophagus Gastroesophageal Junction	0.799361	0.0881276	1.18e-19	0.799361
NOTCH4	Ovary	-0.399215	0.0441513	1.54e-19	0.399215
C6orf25	Brain Cerebellum	0.549327	0.0607912	1.62e-19	0.549327
HLA-DPA1	Whole Blood	0.433806	0.0480933	1.88e-19	0.433806
PSORS1C3	Muscle Skeletal	0.312056	0.0346586	2.18e-19	0.312056
ZSCAN31	Brain Cerebellum	0.191356	0.0213066	2.68e-19	0.191356
CTSH	Stomach	0.426599	0.0475517	2.93e-19	0.426599
CTSH	Prostate	0.412506	0.0459808	2.93e-19	0.412506
CTSH	Thyroid	0.212014	0.0236325	2.93e-19	0.212014
CTSH	Adipose Visceral Omentum	0.230542	0.0256978	2.93e-19	0.230542
CTSH	Colon Transverse	0.362896	0.040451	2.93e-19	0.362896
CTSH	Pancreas	0.244296	0.027231	2.93e-19	0.244296
CTSH	Adrenal Gland	0.204611	0.0228074	2.93e-19	0.204611
CTSH	Spleen	0.187093	0.0208547	2.93e-19	0.187093
IFITM4P	Brain Cerebellar Hemisphere	0.174079	0.0194225	3.17e-19	0.174079
BAK1	Muscle Skeletal	-0.201065	0.0224358	3.19e-19	0.201065
BAK1	Thyroid	-0.451277	0.0503557	3.19e-19	0.451277
BAK1	Cells EBV-transformed lymphocytes	-0.172459	0.0192438	3.19e-19	0.172459
BAK1	Esophagus Mucosa	-0.190485	0.0212553	3.19e-19	0.190485
BAK1	Whole Blood	-0.227907	0.025431	3.19e-19	0.227907
BAK1	Prostate	-0.306349	0.034184	3.19e-19	0.306349
BAK1	Spleen	-0.225666	0.0251809	3.19e-19	0.225666
BAK1	Artery Aorta	-0.409635	0.0457092	3.19e-19	0.409635
BAK1	Adipose Visceral Omentum	-0.514909	0.0574561	3.19e-19	0.514909
BAK1	Skin Sun Exposed Lower leg	-0.179011	0.0199749	3.19e-19	0.179011
BAK1	Skin Not Sun Exposed Suprapubic	-0.185765	0.0207286	3.19e-19	0.185765
BAK1	Colon Sigmoid	-0.341174	0.0380699	3.19e-19	0.341174
HCG4B	Colon Transverse	0.185112	0.0206707	3.39e-19	0.185112
HLA-K	Spleen	0.149453	0.0166887	3.39e-19	0.149453
CCHCR1	Testis	-0.158506	0.0177163	3.66e-19	0.158506
MRPS18B	Brain Anterior cingulate cortex BA24	0.252414	0.0282124	3.66e-19	0.252414
B3GALT4	Cells Transformed fibroblasts	-1.02035	0.114227	4.16e-19	1.02035
XXbac-BPG248L24.12	Brain Cerebellar Hemisphere	0.124418	0.0139388	4.42e-19	0.124418
RP5-1073O3.7	Brain Cerebellum	0.211431	0.0237013	4.64e-19	0.211431
LY6G6C	Spleen	0.385033	0.0432507	5.47e-19	0.385033
C6orf25	Brain Nucleus accumbens basal ganglia	-0.250839	0.0282044	5.91e-19	0.250839
PRRC2A	Esophagus Mucosa	1.89158	0.21283	6.23e-19	1.89158
CTSH	Artery Tibial	0.422644	0.0475601	6.3e-19	0.422644
CTSH	Artery Coronary	0.381022	0.0428763	6.3e-19	0.381022
HLA-DPA3	Brain Cerebellum	-0.218509	0.0245984	6.5e-19	0.218509
WDR46	Muscle Skeletal	-1.0095	0.113661	6.59e-19	1.0095
VPS52	Adipose Subcutaneous	0.785086	0.0883939	6.59e-19	0.785086
PSORS1C3	Brain Nucleus accumbens basal ganglia	0.462205	0.05207	6.89e-19	0.462205
PPP1R2P1	Cells Transformed fibroblasts	0.39173	0.0441391	7e-19	0.39173
IFITM4P	Whole Blood	0.204407	0.0230574	7.64e-19	0.204407
BAK1	Pituitary	-0.386506	0.0436269	8.05e-19	0.386506
BAK1	Cells Transformed fibroblasts	-0.34265	0.0386766	8.05e-19	0.34265
BAK1	Liver	-0.21144	0.0238663	8.05e-19	0.21144
RPL3P2	Adipose Visceral Omentum	-0.278255	0.0314184	8.26e-19	0.278255
HLA-B	Skin Not Sun Exposed Suprapubic	0.272675	0.030803	8.58e-19	0.272675
PSORS1C3	Brain Cortex	0.455612	0.0515443	9.64e-19	0.455612
PSORS1C3	Brain Frontal Cortex BA9	0.501775	0.0567668	9.64e-19	0.501775
AC009299.2	Nerve Tibial	0.481777	0.0545643	1.05e-18	0.481777
BCL2L15	Brain Cerebellum	-0.268054	0.0303797	1.11e-18	0.268054
ZKSCAN4	Brain Frontal Cortex BA9	-0.360469	0.0408809	1.17e-18	0.360469
NTN5	Whole Blood	0.514853	0.0584099	1.2e-18	0.514853
FUT2	Small Intestine Terminal Ileum	-0.271484	0.0307998	1.2e-18	0.271484
FUT2	Esophagus Mucosa	-0.170841	0.0193819	1.2e-18	0.170841
ZSCAN9	Brain Nucleus accumbens basal ganglia	-0.340065	0.0386384	1.35e-18	0.340065
XXbac-BPG170G13.32	Esophagus Gastroesophageal Junction	0.225275	0.025594	1.35e-18	0.225275
RPS18	Adrenal Gland	0.358214	0.0408366	1.76e-18	0.358214
MICD	Adipose Visceral Omentum	0.229936	0.0263337	2.51e-18	0.229936
LINC00336	Brain Putamen basal ganglia	0.216074	0.0247466	2.51e-18	0.216074
XXbac-BPG248L24.12	Brain Cerebellum	0.130736	0.0150232	3.25e-18	0.130736
XXbac-BPG248L24.12	Spleen	0.182292	0.0210369	4.5e-18	0.182292
PSORS1C2	Artery Tibial	-0.180061	0.0207906	4.69e-18	0.180061
PSORS1C1	Colon Sigmoid	-0.17105	0.0197501	4.69e-18	0.17105
ZBTB12	Vagina	-0.223991	0.0258816	4.95e-18	0.223991
XXbac-BPG157A10.21	Brain Cerebellum	0.730342	0.0845659	5.8e-18	0.730342
CTSH	Whole Blood	0.311949	0.0361538	6.22e-18	0.311949
CTSH	Testis	0.223094	0.0258559	6.22e-18	0.223094
CTSH	Lung	0.466691	0.0540879	6.22e-18	0.466691
POU5F1	Thyroid	0.417352	0.0483893	6.42e-18	0.417352
VWA7	Esophagus Muscularis	-0.971008	0.112727	7.07e-18	0.971008
RP11-973H7.4	Whole Blood	0.206199	0.0239804	8.07e-18	0.206199
HECTD4	Skin Not Sun Exposed Suprapubic	0.802776	0.0934322	8.54e-18	0.802776
TAPSAR1	Colon Transverse	0.603788	0.0703277	9.06e-18	0.603788
HCG17	Esophagus Muscularis	0.413234	0.048206	1.01e-17	0.413234
LINC00336	Brain Caudate basal ganglia	0.238605	0.0278441	1.04e-17	0.238605
HLA-DMB	Cells EBV-transformed lymphocytes	-0.252199	0.029468	1.14e-17	0.252199
RP11-876N24.4	Muscle Skeletal	0.469596	0.0548809	1.16e-17	0.469596
GTF2H4	Heart Left Ventricle	1.24427	0.145497	1.21e-17	1.24427
HCG22	Whole Blood	-0.289942	0.0339278	1.28e-17	0.289942
HCG27	Spleen	0.293578	0.0344197	1.47e-17	0.293578
HCG9P5	Thyroid	-0.298531	0.0349999	1.47e-17	0.298531
BCAR1	Pancreas	0.410321	0.0481727	1.63e-17	0.410321
RP11-973H7.4	Lung	0.309257	0.0363427	1.75e-17	0.309257
HCG22	Brain Putamen basal ganglia	0.18839	0.0221441	1.78e-17	0.18839
HCG22	Esophagus Muscularis	-0.182318	0.0214304	1.78e-17	0.182318
HCG22	Brain Nucleus accumbens basal ganglia	0.174742	0.0205398	1.78e-17	0.174742
HCG22	Adipose Subcutaneous	-0.142883	0.0167951	1.78e-17	0.142883
VARS	Pituitary	0.442001	0.0520199	1.95e-17	0.442001
AP4B1	Brain Cerebellar Hemisphere	0.215092	0.0253593	2.22e-17	0.215092
DEXI	Adipose Subcutaneous	0.33359	0.0394119	2.58e-17	0.33359
NTN5	Spleen	0.152926	0.0181911	4.22e-17	0.152926
NTN5	Esophagus Muscularis	0.385245	0.0458263	4.22e-17	0.385245
HLA-DPA1	Spleen	0.151482	0.0180215	4.26e-17	0.151482
HLA-DPA1	Heart Left Ventricle	0.211148	0.0251405	4.51e-17	0.211148
TMEM116	Brain Putamen basal ganglia	-0.225526	0.0269537	5.9e-17	0.225526
AC003029.1	Thyroid	-0.532646	0.0636611	5.92e-17	0.532646
ATAT1	Brain Anterior cingulate cortex BA24	0.268252	0.0320894	6.3e-17	0.268252
TRIM26BP	Nerve Tibial	0.42121	0.0503889	6.32e-17	0.42121
AP4B1	Testis	0.494145	0.0592458	7.39e-17	0.494145
PRKD2	Cells Transformed fibroblasts	-0.34217	0.0410817	8.15e-17	0.34217
PRKD2	Artery Tibial	-0.506686	0.0608339	8.15e-17	0.506686
PRKD2	Artery Aorta	-0.408442	0.0490385	8.15e-17	0.408442
PRKD2	Lung	-0.766998	0.0920875	8.15e-17	0.766998
BAK1	Heart Left Ventricle	-0.294545	0.0354141	9.01e-17	0.294545
BAK1	Breast Mammary Tissue	-0.334991	0.0402772	9.01e-17	0.334991
BAK1	Colon Transverse	-0.512084	0.0615697	9.01e-17	0.512084
HCG4B	Pancreas	0.156828	0.0188819	9.92e-17	0.156828
GTF2H4	Muscle Skeletal	0.708743	0.0853328	9.93e-17	0.708743
HLA-DPA1	Pancreas	0.213399	0.0257004	1.01e-16	0.213399
HLA-DPA1	Brain Hypothalamus	0.239755	0.0288775	1.02e-16	0.239755
PAIP1P1	Liver	-0.248376	0.02994	1.08e-16	0.248376
TAPBP	Pancreas	-0.523285	0.06313	1.14e-16	0.523285
RMI2	Skin Not Sun Exposed Suprapubic	-0.228311	0.0275502	1.16e-16	0.228311
HLA-DPA1	Cells EBV-transformed lymphocytes	0.144601	0.0174588	1.21e-16	0.144601
HLA-DPA1	Adipose Subcutaneous	0.187467	0.0226541	1.28e-16	0.187467
HCG27	Pituitary	0.164853	0.0199375	1.36e-16	0.164853
SUMO2P1	Esophagus Muscularis	0.433695	0.0524529	1.36e-16	0.433695
HLA-DPA1	Vagina	0.227951	0.0275788	1.39e-16	0.227951
HLA-DPA1	Muscle Skeletal	0.19455	0.0235378	1.39e-16	0.19455
HLA-DPA1	Heart Atrial Appendage	0.180398	0.0218315	1.42e-16	0.180398
HLA-DPA1	Esophagus Muscularis	0.147806	0.0178911	1.44e-16	0.147806
HLA-DPA1	Artery Aorta	0.223323	0.0270319	1.44e-16	0.223323
HLA-DPA1	Brain Caudate basal ganglia	0.243115	0.0294728	1.6e-16	0.243115
HLA-DPA1	Brain Nucleus accumbens basal ganglia	0.207354	0.0251375	1.6e-16	0.207354
HLA-DPA1	Colon Transverse	0.266596	0.0323329	1.65e-16	0.266596
HLA-DPB1	Brain Caudate basal ganglia	0.305855	0.0371894	1.96e-16	0.305855
HLA-DPA1	Esophagus Gastroesophageal Junction	0.181178	0.0220393	2.02e-16	0.181178
HLA-DPA1	Artery Coronary	0.245884	0.0299103	2.02e-16	0.245884
HLA-DPA1	Stomach	0.220795	0.0268692	2.08e-16	0.220795
PRRT1	Testis	-1.22813	0.149468	2.09e-16	1.22813
HCG25	Colon Sigmoid	-0.625429	0.0761539	2.16e-16	0.625429
TAP1	Adrenal Gland	-0.763453	0.0929598	2.16e-16	0.763453
HSPA1L	Cells Transformed fibroblasts	0.737761	0.0899917	2.44e-16	0.737761
FAM210A	Heart Left Ventricle	0.650524	0.0794206	2.59e-16	0.650524
HLA-A	Esophagus Mucosa	0.273429	0.0334768	3.14e-16	0.273429
NKAPL	Lung	-0.829633	0.101576	3.15e-16	0.829633
ZNF311	Testis	-0.518922	0.063534	3.15e-16	0.518922
LY6G6E	Skin Sun Exposed Lower leg	0.456668	0.0559243	3.19e-16	0.456668
XXbac-BPG299F13.17	Whole Blood	-0.27916	0.0341939	3.24e-16	0.27916
XXbac-BPG299F13.17	Spleen	-0.125626	0.0153878	3.24e-16	0.125626
XXbac-BPG299F13.17	Artery Coronary	-0.186427	0.0228352	3.24e-16	0.186427
XXbac-BPG299F13.17	Colon Sigmoid	-0.164426	0.0201403	3.24e-16	0.164426
HLA-DPA1	Brain Cerebellar Hemisphere	0.156444	0.0191738	3.37e-16	0.156444
HLA-DPA1	Testis	0.166137	0.0203618	3.37e-16	0.166137
RPP21	Whole Blood	-1.2454	0.152892	3.77e-16	1.2454
HLA-DPA1	Lung	0.171015	0.0210004	3.84e-16	0.171015
FAM83E	Skin Sun Exposed Lower leg	0.470787	0.0578276	3.91e-16	0.470787
ZNRD1-AS1	Cells Transformed fibroblasts	0.335753	0.0412462	3.95e-16	0.335753
C6orf47	Esophagus Muscularis	0.701363	0.0862384	4.19e-16	0.701363
FUT2	Breast Mammary Tissue	-0.405148	0.0498415	4.34e-16	0.405148
HLA-J	Pituitary	0.152963	0.018824	4.44e-16	0.152963
ASCC2	Cells Transformed fibroblasts	-0.519312	0.0639119	4.46e-16	0.519312
HSD17B8	Cells Transformed fibroblasts	0.665478	0.0819307	4.57e-16	0.665478
RING1	Esophagus Muscularis	0.620099	0.0763439	4.57e-16	0.620099
HLA-DPA1	Skin Sun Exposed Lower leg	0.159643	0.0196691	4.8e-16	0.159643
HSPA1A	Brain Cerebellum	0.328384	0.0405061	5.19e-16	0.328384
XXbac-BPG299F13.17	Uterus	-0.191002	0.02356	5.19e-16	0.191002
BCL2L15	Thyroid	0.305968	0.0377694	5.45e-16	0.305968
LSM2	Adipose Subcutaneous	0.657571	0.0812682	5.9e-16	0.657571
LSM2	Artery Tibial	0.78126	0.0965548	5.9e-16	0.78126
PRKD2	Thyroid	-0.354461	0.04381	5.92e-16	0.354461
PRKD2	Nerve Tibial	-0.308722	0.0381569	5.92e-16	0.308722
XXbac-BPG299F13.17	Brain Cortex	-0.142582	0.0176342	6.19e-16	0.142582
XXbac-BPG299F13.17	Liver	-0.180368	0.0223074	6.19e-16	0.180368
PSMD7	Artery Tibial	-0.847509	0.104977	6.84e-16	0.847509
DDAH2	Brain Frontal Cortex BA9	0.481062	0.0596524	7.36e-16	0.481062
CYP21A1P	Colon Sigmoid	0.202183	0.025071	7.36e-16	0.202183
HCG22	Brain Frontal Cortex BA9	0.209591	0.0259925	7.41e-16	0.209591
HCG22	Breast Mammary Tissue	-0.164218	0.0203656	7.41e-16	0.164218
HCG22	Heart Left Ventricle	-0.172055	0.0213375	7.41e-16	0.172055
HCG22	Nerve Tibial	-0.157838	0.0195744	7.41e-16	0.157838
HCG22	Brain Cortex	0.168045	0.0208402	7.41e-16	0.168045
TNXA	Colon Sigmoid	-0.289168	0.0358613	7.41e-16	0.289168
HLA-E	Esophagus Mucosa	-0.447961	0.0556236	8.05e-16	0.447961
BCAR1	Whole Blood	0.440719	0.0548975	9.9e-16	0.440719
RP11-876N24.5	Adipose Visceral Omentum	-0.227623	0.0284032	1.11e-15	0.227623
HLA-DPA1	Liver	0.258574	0.0322668	1.11e-15	0.258574
DAXX	Brain Cortex	0.352227	0.0439531	1.11e-15	0.352227
HLA-DPA1	Nerve Tibial	0.177078	0.0220971	1.11e-15	0.177078
CTSH	Muscle Skeletal	0.244378	0.0305121	1.15e-15	0.244378
RPP21	Thyroid	0.383526	0.0479057	1.19e-15	0.383526
TRIM40	Colon Transverse	0.446067	0.0557277	1.2e-15	0.446067
TRIM31	Pancreas	0.240086	0.0300393	1.32e-15	0.240086
HLA-V	Brain Caudate basal ganglia	-0.213925	0.0267659	1.32e-15	0.213925
XXbac-BPG299F13.17	Ovary	-0.147202	0.0184611	1.54e-15	0.147202
SH2B3	Pancreas	-0.354255	0.0444856	1.67e-15	0.354255
CLEC16A	Lung	0.44568	0.0561954	2.18e-15	0.44568
HLA-A	Brain Hippocampus	0.516713	0.0651772	2.23e-15	0.516713
AC003029.1	Adipose Subcutaneous	-0.421378	0.0532729	2.58e-15	0.421378
ATP2A1	Skin Sun Exposed Lower leg	-0.388549	0.0491237	2.58e-15	0.388549
AC003029.1	Testis	-0.353267	0.0446621	2.58e-15	0.353267
HLA-DPB1	Brain Frontal Cortex BA9	-0.220019	0.0278272	2.64e-15	0.220019
DHX16	Liver	-0.314929	0.0398538	2.74e-15	0.314929
DHX16	Spleen	-0.280511	0.0354983	2.74e-15	0.280511
DHX16	Artery Tibial	-0.681054	0.0861865	2.74e-15	0.681054
HLA-DQB2	Brain Cortex	-0.275225	0.0348374	2.78e-15	0.275225
TMED1	Whole Blood	0.630044	0.0798381	2.99e-15	0.630044
RP4-730K3.3	Liver	-0.176086	0.0223222	3.06e-15	0.176086
BTN1A1	Nerve Tibial	-0.293702	0.0372366	3.08e-15	0.293702
ZNF322	Pituitary	0.224694	0.0284876	3.08e-15	0.224694
HCG24	Brain Nucleus accumbens basal ganglia	0.129009	0.0163643	3.18e-15	0.129009
HCG24	Brain Frontal Cortex BA9	0.146003	0.0185198	3.18e-15	0.146003
HLA-DPB2	Brain Nucleus accumbens basal ganglia	0.154203	0.0195629	3.21e-15	0.154203
WDR46	Esophagus Gastroesophageal Junction	0.340117	0.0431493	3.21e-15	0.340117
HCG24	Brain Cortex	0.121414	0.015424	3.5e-15	0.121414
SULT1A2	Uterus	-0.128005	0.0162692	3.6e-15	0.128005
DDR1	Cells Transformed fibroblasts	-1.05139	0.13369	3.71e-15	1.05139
DDX39B	Skin Not Sun Exposed Suprapubic	0.681348	0.0866532	3.75e-15	0.681348
HCP5	Adrenal Gland	0.262681	0.0334075	3.75e-15	0.262681
RP11-435I10.5	Thyroid	0.153975	0.0195838	3.77e-15	0.153975
TUFM	Brain Frontal Cortex BA9	-0.313376	0.0398578	3.77e-15	0.313376
UQCR10	Skin Sun Exposed Lower leg	0.451828	0.057479	3.82e-15	0.451828
RP11-1348G14.6	Testis	-0.239345	0.0304888	4.15e-15	0.239345
IGF2	Testis	0.408053	0.0520725	4.64e-15	0.408053
HLA-F-AS1	Adipose Subcutaneous	-1.54163	0.196778	4.71e-15	1.54163
RP11-876N24.4	Adipose Subcutaneous	0.35707	0.0456113	4.94e-15	0.35707
ZBTB22	Lung	0.782863	0.10007	5.15e-15	0.782863
HLA-DRB6	Artery Coronary	0.293836	0.0375868	5.39e-15	0.293836
HLA-DRB6	Vagina	0.282855	0.0361822	5.39e-15	0.282855
TNXB	Skin Sun Exposed Lower leg	0.803037	0.102765	5.53e-15	0.803037
TNXB	Breast Mammary Tissue	-0.76345	0.0977022	5.54e-15	0.76345
VPS52	Artery Aorta	0.620489	0.0795475	6.18e-15	0.620489
DHX16	Stomach	-0.640287	0.0820901	6.2e-15	0.640287
DHX16	Nerve Tibial	-0.398645	0.0511097	6.2e-15	0.398645
DHX16	Adipose Subcutaneous	-0.525879	0.0674221	6.2e-15	0.525879
DHX16	Skin Not Sun Exposed Suprapubic	-0.420093	0.0538594	6.2e-15	0.420093
DHX16	Adipose Visceral Omentum	-0.441716	0.0566316	6.2e-15	0.441716
DHX16	Thyroid	-0.309915	0.0397337	6.2e-15	0.309915
DHX16	Lung	-0.505554	0.0648162	6.2e-15	0.505554
CABP7	Brain Cerebellar Hemisphere	0.180068	0.0231041	6.5e-15	0.180068
RPL23AP1	Brain Cerebellum	0.183013	0.0235012	6.84e-15	0.183013
RPL23AP1	Brain Cerebellum	0.183013	0.0235012	6.84e-15	0.183013
ASCC2	Skin Sun Exposed Lower leg	-0.571956	0.0734564	6.9e-15	0.571956
WDR46	Artery Tibial	0.537055	0.0690701	7.51e-15	0.537055
RP11-1348G14.4	Skin Sun Exposed Lower leg	0.184342	0.0237114	7.58e-15	0.184342
RP11-435I10.5	Testis	0.122276	0.015728	7.58e-15	0.122276
RPP21	Adipose Visceral Omentum	0.371595	0.0478082	7.69e-15	0.371595
NPIPB6	Testis	0.136129	0.0175352	8.28e-15	0.136129
HLA-K	Lung	0.145351	0.0187253	8.34e-15	0.145351
HLA-K	Colon Transverse	0.139541	0.0179769	8.34e-15	0.139541
RP11-1348G14.4	Adipose Visceral Omentum	0.220541	0.0284251	8.58e-15	0.220541
HLA-E	Thyroid	0.49354	0.0636569	8.97e-15	0.49354
RP11-1348G14.6	Uterus	-0.143479	0.0185165	9.28e-15	0.143479
CDC37P1	Artery Coronary	-0.115323	0.0148918	9.63e-15	0.115323
IL27	Liver	-0.243244	0.031412	9.66e-15	0.243244
PRR3	Cells Transformed fibroblasts	-0.55097	0.0711569	9.71e-15	0.55097
CENPW	Adipose Subcutaneous	-0.384391	0.0496696	1e-14	0.384391
TYK2	Whole Blood	-0.85603	0.110639	1.02e-14	0.85603
AP4B1-AS1	Testis	0.222132	0.0287168	1.03e-14	0.222132
BCL2L15	Brain Cerebellar Hemisphere	-0.273101	0.0353063	1.03e-14	0.273101
SULT1A2	Pancreas	-0.17704	0.0228859	1.03e-14	0.17704
AP4B1	Nerve Tibial	0.539355	0.069727	1.03e-14	0.539355
AP4B1	Thyroid	0.520454	0.0672835	1.03e-14	0.520454
AP4B1	Artery Tibial	0.56345	0.072842	1.03e-14	0.56345
AP4B1	Ovary	0.38945	0.0503475	1.03e-14	0.38945
NPIPB7	Skin Sun Exposed Lower leg	0.213549	0.0276415	1.11e-14	0.213549
SULT1A2	Artery Tibial	-0.162356	0.0210151	1.11e-14	0.162356
SULT1A2	Adipose Subcutaneous	-0.172096	0.0222758	1.11e-14	0.172096
NRM	Brain Cerebellar Hemisphere	-0.323123	0.041837	1.13e-14	0.323123
IFITM4P	Brain Frontal Cortex BA9	0.613046	0.0794529	1.2e-14	0.613046
CDC37P1	Colon Transverse	-0.121754	0.015781	1.21e-14	0.121754
NFKBIL1	Muscle Skeletal	0.977422	0.12674	1.24e-14	0.977422
SULT1A2	Artery Aorta	-0.194964	0.0253118	1.33e-14	0.194964
NPIPB7	Whole Blood	0.307644	0.0399408	1.33e-14	0.307644
RP11-1348G14.6	Breast Mammary Tissue	-0.231366	0.0300444	1.35e-14	0.231366
XXbac-BPG170G13.32	Breast Mammary Tissue	0.245178	0.031923	1.59e-14	0.245178
NCR3	Whole Blood	1.30693	0.170252	1.64e-14	1.30693
HLA-DPA1	Skin Not Sun Exposed Suprapubic	0.172472	0.022472	1.65e-14	0.172472
HMGN4	Heart Left Ventricle	-0.378934	0.0493821	1.67e-14	0.378934
CDC37P1	Spleen	-0.139463	0.0182022	1.83e-14	0.139463
CDC37P1	Testis	-0.157308	0.0205313	1.83e-14	0.157308
ZMAT5	Skin Sun Exposed Lower leg	0.511242	0.0667497	1.87e-14	0.511242
PPP1R18	Cells Transformed fibroblasts	-0.804513	0.10511	1.95e-14	0.804513
FLOT1	Brain Nucleus accumbens basal ganglia	0.326885	0.0427078	1.95e-14	0.326885
RP11-435I10.5	Skin Not Sun Exposed Suprapubic	0.166826	0.0218159	2.06e-14	0.166826
SULT1A2	Esophagus Muscularis	-0.137677	0.018004	2.06e-14	0.137677
SULT1A2	Esophagus Gastroesophageal Junction	-0.198579	0.0259682	2.06e-14	0.198579
CDC37P1	Thyroid	-0.130031	0.0170041	2.06e-14	0.130031
CDC37P1	Heart Atrial Appendage	-0.172146	0.0225116	2.06e-14	0.172146
PSORS1C3	Brain Cerebellum	0.382004	0.0499669	2.09e-14	0.382004
TYK2	Skin Sun Exposed Lower leg	-0.814362	0.1066	2.18e-14	0.814362
MICB	Pituitary	0.212363	0.0278135	2.25e-14	0.212363
RASIP1	Colon Sigmoid	0.187949	0.024642	2.4e-14	0.187949
SULT1A2	Lung	-0.345774	0.0453671	2.5e-14	0.345774
HCG4P5	Skin Not Sun Exposed Suprapubic	-0.134958	0.0177111	2.54e-14	0.134958
NIPSNAP1	Liver	0.340015	0.0446872	2.77e-14	0.340015
CABP7	Brain Cerebellum	0.156171	0.0205251	2.77e-14	0.156171
RXRB	Thyroid	-3.70868	0.487842	2.91e-14	3.70868
RXRB	Thyroid	-3.70868	0.487842	2.91e-14	3.70868
HSD17B8	Brain Nucleus accumbens basal ganglia	-0.373291	0.0491417	3.05e-14	0.373291
PCNPP1	Thyroid	0.377005	0.0496402	3.08e-14	0.377005
DCLRE1B	Nerve Tibial	0.644643	0.0849442	3.22e-14	0.644643
SULT1A2	Skin Not Sun Exposed Suprapubic	-0.259727	0.0342689	3.48e-14	0.259727
SH2B1	Adipose Visceral Omentum	0.626528	0.0826652	3.48e-14	0.626528
HLA-DRA	Thyroid	-1.84972	0.244469	3.84e-14	1.84972
RP3-462E2.5	Brain Hippocampus	0.300684	0.0397402	3.84e-14	0.300684
HLA-DRB6	Brain Anterior cingulate cortex BA24	0.285711	0.0377628	3.85e-14	0.285711
DDR1	Adipose Subcutaneous	-0.771438	0.102023	3.99e-14	0.771438
CUX2	Muscle Skeletal	-0.335753	0.0444828	4.42e-14	0.335753
HCG4B	Brain Cerebellar Hemisphere	-0.211835	0.0281014	4.76e-14	0.211835
TRIM26	Nerve Tibial	0.467252	0.0622093	5.87e-14	0.467252
BAG6	Brain Hypothalamus	0.186968	0.0248944	5.89e-14	0.186968
HLA-V	Brain Hypothalamus	0.517434	0.0689488	6.16e-14	0.517434
HLA-V	Brain Anterior cingulate cortex BA24	0.504098	0.0671718	6.16e-14	0.504098
CTSH	Cells EBV-transformed lymphocytes	0.16167	0.0215529	6.33e-14	0.16167
HLA-A	Brain Nucleus accumbens basal ganglia	0.339406	0.0452551	6.39e-14	0.339406
HLA-K	Muscle Skeletal	0.366806	0.0489086	6.39e-14	0.366806
HLA-K	Artery Coronary	0.265555	0.0354082	6.39e-14	0.265555
HCG17	Brain Anterior cingulate cortex BA24	-0.129501	0.0172745	6.55e-14	0.129501
HCG17	Brain Hippocampus	-0.194855	0.0259923	6.55e-14	0.194855
TRIM26	Cells Transformed fibroblasts	0.679295	0.0906133	6.55e-14	0.679295
CYP21A2	Brain Cortex	0.526727	0.0703271	6.9e-14	0.526727
CABP7	Skin Sun Exposed Lower leg	0.251272	0.0335619	7.06e-14	0.251272
EHMT2	Whole Blood	-2.7161	0.362892	7.18e-14	2.7161
HLA-F	Esophagus Muscularis	-0.613519	0.0819972	7.31e-14	0.613519
CENPW	Heart Atrial Appendage	-0.239295	0.0320272	7.92e-14	0.239295
SEC1P	Thyroid	0.266062	0.0356475	8.41e-14	0.266062
CSNK2B	Colon Sigmoid	-0.301287	0.0403725	8.48e-14	0.301287
HLA-DPA1	Cells Transformed fibroblasts	0.132675	0.0177805	8.53e-14	0.132675
STK19	Colon Transverse	1.80388	0.241995	9.04e-14	1.80388
STK19	Colon Transverse	1.80388	0.241995	9.04e-14	1.80388
STK19	Colon Transverse	1.80388	0.241995	9.04e-14	1.80388
ZNRD1-AS1	Brain Caudate basal ganglia	0.574371	0.0770713	9.16e-14	0.574371
POU5F1	Esophagus Muscularis	0.160196	0.0214981	9.22e-14	0.160196
UBASH3A	Adipose Visceral Omentum	-0.256651	0.0344503	9.34e-14	0.256651
UBASH3A	Nerve Tibial	-0.310201	0.0416383	9.34e-14	0.310201
AP001046.5	Adipose Subcutaneous	0.427719	0.0574128	9.34e-14	0.427719
UBASH3A	Esophagus Mucosa	-0.329401	0.0442155	9.34e-14	0.329401
UBASH3A	Thyroid	-0.348132	0.0467298	9.34e-14	0.348132
UBASH3A	Whole Blood	-0.503818	0.0676276	9.34e-14	0.503818
UBASH3A	Lung	-0.461366	0.0619292	9.34e-14	0.461366
UBASH3A	Stomach	-0.332594	0.0446441	9.34e-14	0.332594
HLA-DRB6	Spleen	0.260006	0.0349281	9.77e-14	0.260006
RP11-876N24.5	Breast Mammary Tissue	-0.369332	0.0496684	1.04e-13	0.369332
NUPR1	Artery Tibial	0.278882	0.0375155	1.06e-13	0.278882
SULT1A2	Nerve Tibial	-0.179929	0.0242043	1.06e-13	0.179929
HLA-DRB6	Brain Cortex	0.292714	0.039413	1.11e-13	0.292714
ALDH2	Skin Sun Exposed Lower leg	0.312612	0.0421465	1.2e-13	0.312612
AC003029.1	Lung	-0.633772	0.0854453	1.2e-13	0.633772
BTNL2	Lung	0.349031	0.0470658	1.21e-13	0.349031
HCG20	Skin Not Sun Exposed Suprapubic	0.23757	0.0320479	1.24e-13	0.23757
HCG17	Adipose Subcutaneous	-0.253251	0.034182	1.27e-13	0.253251
HCG17	Thyroid	-0.242303	0.0327043	1.27e-13	0.242303
HCG17	Nerve Tibial	-0.221998	0.0299636	1.27e-13	0.221998
HLA-DRA	Stomach	1.05314	0.142219	1.31e-13	1.05314
AGPAT1	Brain Cerebellum	0.355609	0.0480626	1.37e-13	0.355609
CCNA2	Heart Atrial Appendage	0.366007	0.0494891	1.41e-13	0.366007
PRKD2	Cells EBV-transformed lymphocytes	-0.231289	0.0313221	1.53e-13	0.231289
BTN2A2	Brain Putamen basal ganglia	0.195801	0.0265172	1.54e-13	0.195801
HECTD4	Adipose Subcutaneous	0.512975	0.0695047	1.58e-13	0.512975
SULT1A2	Muscle Skeletal	-0.144247	0.0195611	1.65e-13	0.144247
RP1-46F2.2	Muscle Skeletal	0.319778	0.0433744	1.67e-13	0.319778
AC003029.1	Adrenal Gland	-0.306287	0.0415943	1.79e-13	0.306287
ZKSCAN3	Whole Blood	-0.530242	0.0720363	1.83e-13	0.530242
XXbac-BPG299F13.17	Adipose Visceral Omentum	-0.184977	0.0251324	1.84e-13	0.184977
HCG17	Heart Atrial Appendage	-0.26074	0.0354261	1.84e-13	0.26074
XXbac-BPG252P9.10	Heart Left Ventricle	0.427687	0.0581404	1.89e-13	0.427687
GNL1	Skin Not Sun Exposed Suprapubic	-0.708695	0.0963409	1.89e-13	0.708695
AC003029.1	Cells EBV-transformed lymphocytes	-0.451247	0.0613492	1.9e-13	0.451247
RP3-462E2.5	Brain Cortex	0.212344	0.0288691	1.9e-13	0.212344
RP3-462E2.5	Brain Frontal Cortex BA9	0.216367	0.0294161	1.9e-13	0.216367
HCP5	Brain Caudate basal ganglia	0.858064	0.116663	1.91e-13	0.858064
ZNRD1-AS1	Brain Cerebellar Hemisphere	0.292861	0.0398219	1.92e-13	0.292861
MICA	Artery Aorta	0.122825	0.0167058	1.95e-13	0.122825
MICA	Heart Atrial Appendage	0.133148	0.0181099	1.95e-13	0.133148
MICA	Pancreas	0.107739	0.0146539	1.95e-13	0.107739
MICA	Stomach	0.126263	0.0171734	1.95e-13	0.126263
MICA	Artery Tibial	0.112629	0.015319	1.95e-13	0.112629
MICA	Brain Cortex	0.143635	0.0195363	1.95e-13	0.143635
MICA	Cells EBV-transformed lymphocytes	0.127985	0.0174077	1.95e-13	0.127985
MICA	Ovary	0.130272	0.0177188	1.95e-13	0.130272
MICA	Uterus	0.12537	0.017052	1.95e-13	0.12537
MICA	Spleen	0.110728	0.0150604	1.95e-13	0.110728
ALDH2	Esophagus Mucosa	0.332169	0.0452575	2.14e-13	0.332169
TMEM116	Skin Not Sun Exposed Suprapubic	-0.625258	0.0852136	2.18e-13	0.625258
RP1-153G14.4	Skin Sun Exposed Lower leg	-0.506812	0.0691716	2.36e-13	0.506812
MICA	Lung	0.123871	0.0169088	2.37e-13	0.123871
MICA	Heart Left Ventricle	0.133428	0.0182134	2.37e-13	0.133428
RP11-1348G14.4	Thyroid	0.26482	0.0361527	2.39e-13	0.26482
HLA-V	Skin Sun Exposed Lower leg	-1.00607	0.137384	2.42e-13	1.00607
HLA-V	Skin Sun Exposed Lower leg	-1.00607	0.137384	2.42e-13	1.00607
ZNF192P2	Testis	-0.263681	0.0360075	2.43e-13	0.263681
AC003029.1	Adipose Visceral Omentum	-0.48725	0.0665543	2.46e-13	0.48725
MICA	Muscle Skeletal	0.12675	0.0173182	2.5e-13	0.12675
STK19	Artery Tibial	-0.707482	0.096674	2.51e-13	0.707482
HOXA7	Adipose Subcutaneous	-0.376257	0.051443	2.59e-13	0.376257
AC003029.1	Artery Aorta	-0.322701	0.0441253	2.61e-13	0.322701
AC003029.1	Nerve Tibial	-0.29806	0.040756	2.61e-13	0.29806
MICA	Adipose Subcutaneous	0.124821	0.0170761	2.68e-13	0.124821
MICA	Esophagus Mucosa	0.13519	0.0184946	2.68e-13	0.13519
MICA	Breast Mammary Tissue	0.131093	0.017934	2.68e-13	0.131093
ITPR3	Skin Sun Exposed Lower leg	0.328502	0.0449992	2.87e-13	0.328502
POU5F1	Brain Cerebellar Hemisphere	-0.156827	0.0214873	2.91e-13	0.156827
LST1	Muscle Skeletal	0.326579	0.0447456	2.91e-13	0.326579
GTF2H4	Heart Atrial Appendage	-0.309513	0.0424172	2.95e-13	0.309513
MICA	Brain Caudate basal ganglia	0.118745	0.0162757	2.97e-13	0.118745
MICA	Cells Transformed fibroblasts	0.105319	0.0144356	2.97e-13	0.105319
MICA	Adrenal Gland	0.11975	0.0164135	2.97e-13	0.11975
STK19	Ovary	-0.273971	0.0375643	3.02e-13	0.273971
HLA-J	Pancreas	0.430536	0.0590416	3.05e-13	0.430536
Y_RNA	Artery Coronary	-0.21624	0.0296694	3.14e-13	0.21624
FKBPL	Thyroid	0.610288	0.0838343	3.35e-13	0.610288
MAGI3	Skin Not Sun Exposed Suprapubic	-0.437629	0.0602134	3.65e-13	0.437629
VARS2	Breast Mammary Tissue	-0.18921	0.026036	3.67e-13	0.18921
TRIM26	Whole Blood	-0.743157	0.102266	3.68e-13	0.743157
ASCC2	Testis	0.170203	0.0234736	4.14e-13	0.170203
SULT1A2	Adipose Visceral Omentum	-0.158011	0.0217946	4.17e-13	0.158011
SULT1A2	Breast Mammary Tissue	-0.187873	0.0259134	4.17e-13	0.187873
RPL41	Pancreas	-0.339446	0.0468567	4.35e-13	0.339446
LEMD2	Esophagus Mucosa	-0.396905	0.0548085	4.43e-13	0.396905
HLA-K	Esophagus Muscularis	0.273088	0.0377216	4.5e-13	0.273088
HLA-K	Skin Not Sun Exposed Suprapubic	0.275339	0.0380324	4.5e-13	0.275339
HLA-K	Uterus	0.261288	0.0360917	4.5e-13	0.261288
HLA-K	Skin Sun Exposed Lower leg	0.272295	0.037612	4.5e-13	0.272295
HLA-K	Heart Left Ventricle	0.309077	0.0426927	4.5e-13	0.309077
HLA-K	Esophagus Gastroesophageal Junction	0.276279	0.0381623	4.5e-13	0.276279
HLA-K	Colon Sigmoid	0.247445	0.0341795	4.5e-13	0.247445
HLA-K	Pituitary	0.234077	0.032333	4.5e-13	0.234077
MICA	Esophagus Gastroesophageal Junction	0.135896	0.0187725	4.52e-13	0.135896
MICA	Adipose Visceral Omentum	0.170842	0.0235997	4.52e-13	0.170842
HOXA5	Thyroid	-0.277602	0.0383505	4.54e-13	0.277602
HIST1H3H	Esophagus Mucosa	-0.399596	0.0552153	4.59e-13	0.399596
ALDH2	Thyroid	0.47155	0.0652382	4.9e-13	0.47155
MICA	Esophagus Muscularis	0.134478	0.0186259	5.2e-13	0.134478
AC003029.1	Artery Tibial	-0.487612	0.0675705	5.34e-13	0.487612
RP11-1348G14.4	Muscle Skeletal	0.279291	0.0387072	5.37e-13	0.279291
HIST1H3E	Spleen	-0.250878	0.0347686	5.37e-13	0.250878
ZBTB9	Adrenal Gland	2.26622	0.314166	5.45e-13	2.26622
MAPKAPK5	Lung	0.454842	0.063067	5.51e-13	0.454842
TMEM116	Brain Anterior cingulate cortex BA24	-0.168806	0.0234506	6.09e-13	0.168806
ALDH2	Stomach	0.357335	0.0496641	6.24e-13	0.357335
IFITM4P	Muscle Skeletal	0.203396	0.0282861	6.45e-13	0.203396
LEMD2	Testis	0.303718	0.042269	6.7e-13	0.303718
LEMD2	Adrenal Gland	-0.202871	0.0282339	6.7e-13	0.202871
CUTA	Whole Blood	-1.33843	0.186391	6.93e-13	1.33843
XXbac-BPG299F13.14	Esophagus Muscularis	-0.261209	0.0363767	6.94e-13	0.261209
RP3-473L9.4	Adipose Visceral Omentum	-0.244049	0.0339881	6.95e-13	0.244049
CYP21A1P	Pituitary	0.169367	0.0235907	7e-13	0.169367
RP1-46F2.3	Muscle Skeletal	-0.605632	0.0844449	7.4e-13	0.605632
PPP1R11	Brain Cerebellar Hemisphere	-0.302523	0.0422507	8.06e-13	0.302523
TRIM31	Brain Cerebellar Hemisphere	-0.148992	0.0208084	8.06e-13	0.148992
CCHCR1	Skin Sun Exposed Lower leg	0.281943	0.0393798	8.09e-13	0.281943
PSORS1C1	Lung	-0.124467	0.0173846	8.09e-13	0.124467
PSORS1C1	Artery Aorta	-0.125266	0.0174963	8.09e-13	0.125266
CUTA	Adipose Visceral Omentum	-0.514574	0.0719241	8.4e-13	0.514574
FKRP	Brain Hippocampus	-0.296039	0.0413819	8.44e-13	0.296039
NAA25	Adipose Visceral Omentum	-0.434388	0.0607981	9.02e-13	0.434388
SULT1A2	Brain Nucleus accumbens basal ganglia	-0.16358	0.022901	9.14e-13	0.16358
SULT1A2	Heart Atrial Appendage	-0.179973	0.025196	9.14e-13	0.179973
SULT1A2	Heart Left Ventricle	-0.132137	0.0184991	9.14e-13	0.132137
RP11-1348G14.4	Small Intestine Terminal Ileum	0.166652	0.0233384	9.29e-13	0.166652
NPIPB7	Brain Anterior cingulate cortex BA24	0.136443	0.0191145	9.45e-13	0.136443
NFKBIL1	Esophagus Muscularis	0.547415	0.0767088	9.59e-13	0.547415
HCG27	Artery Aorta	0.407329	0.0570946	9.73e-13	0.407329
HCG27	Breast Mammary Tissue	0.185951	0.0260644	9.73e-13	0.185951
SULT1A2	Testis	-0.116173	0.0162848	9.76e-13	0.116173
PSMB8	Artery Aorta	-0.519817	0.0728753	9.82e-13	0.519817
ZNF192P2	Brain Cerebellum	-0.166229	0.0233141	1e-12	0.166229
HNRNPCP4	Brain Cerebellum	0.16422	0.0230474	1.04e-12	0.16422
RP1-46F2.2	Heart Left Ventricle	0.283931	0.0398618	1.06e-12	0.283931
CFB	Stomach	0.817393	0.114829	1.09e-12	0.817393
HIST1H2BJ	Cells Transformed fibroblasts	0.515502	0.0724939	1.15e-12	0.515502
KCNJ14	Artery Tibial	0.394884	0.0556128	1.24e-12	0.394884
STK19P	Brain Cerebellum	-0.127664	0.0179976	1.31e-12	0.127664
HECTD4	Thyroid	0.556602	0.0785061	1.34e-12	0.556602
GNL1	Spleen	-0.572771	0.0809231	1.46e-12	0.572771
SBK1	Colon Transverse	0.310173	0.04382	1.46e-12	0.310173
HECTD4	Nerve Tibial	0.545548	0.0772172	1.6e-12	0.545548
CD226	Testis	-0.171204	0.0242729	1.75e-12	0.171204
AIF1	Cells Transformed fibroblasts	0.305831	0.043398	1.83e-12	0.305831
ITGA7	Colon Transverse	-0.599094	0.0850415	1.86e-12	0.599094
NRM	Adipose Visceral Omentum	-0.482195	0.0684514	1.86e-12	0.482195
ALDH2	Brain Cortex	0.434156	0.0616536	1.9e-12	0.434156
MAMSTR	Testis	-0.392112	0.0556951	1.92e-12	0.392112
NEU1	Thyroid	0.546111	0.0775954	1.95e-12	0.546111
RASIP1	Skin Not Sun Exposed Suprapubic	0.309666	0.0440277	2.01e-12	0.309666
ABT1	Lung	-0.358746	0.0510263	2.06e-12	0.358746
HLA-F-AS1	Brain Cerebellar Hemisphere	0.112233	0.0159727	2.12e-12	0.112233
BRAP	Testis	-0.650445	0.0925796	2.13e-12	0.650445
HLA-W	Brain Nucleus accumbens basal ganglia	-0.161326	0.0229847	2.24e-12	0.161326
HIPK1	Nerve Tibial	0.69071	0.0985016	2.35e-12	0.69071
HIST1H2BN	Artery Coronary	-0.169607	0.0241897	2.36e-12	0.169607
RMI2	Stomach	-0.33715	0.0480946	2.38e-12	0.33715
RP11-485G7.6	Skin Sun Exposed Lower leg	-0.208375	0.0297248	2.38e-12	0.208375
RMI2	Pituitary	-0.0917609	0.0130897	2.38e-12	0.0917609
RMI2	Brain Anterior cingulate cortex BA24	-0.107303	0.0153068	2.38e-12	0.107303
RP11-485G7.6	Breast Mammary Tissue	-0.181101	0.0258341	2.38e-12	0.181101
RP11-485G7.6	Nerve Tibial	-0.162443	0.0231725	2.38e-12	0.162443
RMI2	Prostate	-0.162437	0.0231716	2.38e-12	0.162437
CTD-3088G3.4	Ovary	-0.116472	0.0166148	2.38e-12	0.116472
[truncated: 942 more rows]

## Sheet: Table S6
	Table S6: Results of MR analysis for RA.
Gene	Tissue	b	se	pval	b abs val		Tissue	Freq	Avg p-val	Median		Gene	Freq	Avg p-val	Median	average effect size
HLA-DQA2	Artery Coronary	0.0033032	0.000237335	4.93e-44	0.0033032		Spleen	7	1.05484e-09	1.53e-36		NELFE	12	8.97682e-14	1.62e-15	0.00630233
HLA-DRB6	Adipose Visceral Omentum	0.00328805	0.000189688	2.61e-67	0.00328805		Colon Transverse	14	6.66246e-10	1.49e-25		C6orf25	6	2.68333e-11	5.209e-19	0.00340919
HLA-DRB6	Vagina	0.00278759	0.000179858	3.53e-54	0.00278759		Heart Atrial Appendage	9	1.20952e-14	2.12e-19		VARS	1	1.5e-16	1.5e-16	0.0102041
VWA7	Lung	-0.0167142	0.00109034	4.86e-53	0.0167142		Pituitary	8	2.46776e-12	2.17e-18		TNXB	1	2.79e-16	2.79e-16	0.0126021
HLA-DRB6	Spleen	0.00268294	0.000174771	3.48e-53	0.00268294		Brain Caudate basal ganglia	8	3.08388e-12	2.17e-18		PBX2	3	1.49334e-11	2.75e-16	0.00407387
HLA-DRB6	Brain Anterior cingulate cortex BA24	0.00316839	0.000192746	1.02e-60	0.00316839		Brain Hypothalamus	10	3.21e-11	1.5e-17		NOTCH4	3	5.76667e-10	2.81e-17	0.00483111
HLA-DRB6	Adipose Subcutaneous	0.00324162	0.000185168	1.28e-68	0.00324162		Adipose Subcutaneous	18	1.38168e-09	2.47e-17		XXbac-BPG254F23.6	7	6.42797e-36	1.83e-36	-0.0026976
HLA-DRB6	Small Intestine Terminal Ileum	0.00326057	0.000188152	2.82e-67	0.00326057		Esophagus Gastroesophageal Junction	13	3.36e-09	3.24e-17		HLA-DQA1	26	9.62032e-13	2.675e-17	-0.00175932
HLA-DRB6	Brain Cerebellum	0.00319137	0.000219131	4.78e-48	0.00319137		Brain Putamen basal ganglia	8	2.04463e-16	3.3e-17		LTA	3	3.51367e-15	3.41e-16	0.00475199
HLA-DQA2	Brain Caudate basal ganglia	0.00332767	0.000239092	4.93e-44	0.00332767		Brain Cortex	7	5.54655e-10	3.66e-17		LYPLA2P1	1	2.76e-15	2.76e-15	-0.0043985
HLA-DQA2	Heart Left Ventricle	0.00300005	0.000215553	4.93e-44	0.00300005		Brain Nucleus accumbens basal ganglia	6	9.95183e-13	3.845e-17		CYP21A2	12	2.98193e-10	4.49725e-15	0.00283679
HLA-DRB6	Adrenal Gland	0.00293708	0.000169485	2.82e-67	0.00293708		Brain Frontal Cortex BA9	13	8.61149e-12	3.97e-17		CYP21A1P	13	1.44693e-16	2.06e-17	0.00335462
HLA-DQA2	Spleen	0.00272109	0.00019551	4.93e-44	0.00272109		Brain Anterior cingulate cortex BA24	5	6.042e-09	4.19e-17		RNF5	1	8.95e-15	8.95e-15	-0.00251513
HLA-DRB6	Esophagus Muscularis	0.00329036	0.000187952	1.28e-68	0.00329036		Lung	20	1.12286e-09	5.515e-17		LY6G6C	1	1.06e-38	1.06e-38	0.00291026
HLA-DRB6	Colon Transverse	0.00340164	0.000195062	4.19e-68	0.00340164		Cells EBV-transformed lymphocytes	15	6.82497e-10	5.68e-17		XXbac-BPG154L12.4	1	3.64e-26	3.64e-26	-0.00270489
HLA-DRB6	Thyroid	0.00354554	0.000204597	2.82e-67	0.00354554		Whole Blood	13	1.33064e-09	5.68e-17		SAPCD1-AS1	1	1.08e-18	1.08e-18	-0.0049636
HLA-DQA2	Adrenal Gland	0.00235185	0.000171736	1.09e-42	0.00235185		Brain Cerebellar Hemisphere	5	1.40574e-11	1.18e-16		C6orf48	1	1.16e-14	1.16e-14	0.00709183
XXbac-BPG157A10.21	Adipose Subcutaneous	0.0128589	0.000852165	1.89e-51	0.0128589		Small Intestine Terminal Ileum	8	1.10002e-13	1.2765e-16		HSPA1L	1	2.8e-16	2.8e-16	-0.00518942
HLA-DRB6	Heart Left Ventricle	0.00315005	0.000181727	2.61e-67	0.00315005		Colon Sigmoid	14	2.2612e-09	1.452e-16		DDX39B	5	1.986e-10	2.49e-22	-0.0103281
HLA-DRB6	Esophagus Gastroesophageal Junction	0.00311238	0.000183788	2.5e-64	0.00311238		Ovary	12	1.44516e-10	1.463e-16		PTPN22	1	2.71e-17	2.71e-17	0.00437732
HLA-DRB6	Pancreas	0.00368354	0.000210411	1.28e-68	0.00368354		Artery Tibial	19	9.49152e-10	2.3e-16		HLA-DQB1	16	8.60625e-19	8.17e-37	-0.00248965
HLA-DRB6	Ovary	0.00340473	0.000195316	4.73e-68	0.00340473		Esophagus Muscularis	15	4.72727e-12	2.3e-16		ATF6B	17	3.67753e-11	6.96e-26	0.00722127
HLA-DRB6	Uterus	0.00310151	0.000177772	3.66e-68	0.00310151		Artery Aorta	15	3.16239e-11	6.15e-16		LY6G5B	5	4.32013e-22	2.3e-26	-0.00911699
HLA-DRB6	Artery Coronary	0.0028958	0.00018684	3.53e-54	0.0028958		Muscle Skeletal	9	1.48906e-09	7.83e-16		HLA-DRB1	6	7.11333e-17	4.19e-17	-0.00184167
HLA-DRB6	Heart Atrial Appendage	0.00300501	0.000172199	3.39e-68	0.00300501		Breast Mammary Tissue	16	7.23194e-10	9.065e-16		XXbac-BPG252P9.10	1	1.64e-26	1.64e-26	-0.00402344
HLA-DRB5	Colon Sigmoid	0.0030312	0.000197255	2.73e-53	0.0030312		Prostate	8	6.68404e-11	5.31e-15		HLA-DQA2	25	5.76086e-11	2.3e-16	0.00229255
TAPBP	Colon Transverse	-0.00729192	0.000518805	7.15e-45	0.00729192		Adipose Visceral Omentum	7	6.68774e-10	1.88e-14		C2	3	6.7e-09	6.15e-16	0.0099495
HLA-DRB6	Liver	0.00296087	0.000203304	4.78e-48	0.00296087		Uterus	8	3.64449e-14	2.6565e-14		HSPA1A	2	4.02e-16	4.02e-16	0.00850541
LY6G5B	Heart Atrial Appendage	-0.0163252	0.000913267	1.83e-71	0.0163252		Skin Sun Exposed Lower leg	20	1.17835e-09	5.18e-14		XXbac-BPG157A10.21	1	1.89e-51	1.89e-51	0.0128589
VPS52	Nerve Tibial	0.0269743	0.00167884	4.33e-58	0.0269743		Artery Coronary	10	2.75926e-09	5.30001e-14		HLA-DQB1-AS1	18	3.01778e-17	2.885e-17	-0.00216833
VWA7	Colon Transverse	0.0172534	0.000900803	9.07e-82	0.0172534		Testis	22	1.4661e-09	6.07e-14		HLA-DRB6	29	7.91726e-49	2.61e-67	0.00320345
HLA-DRB6	Pituitary	0.0030897	0.000177088	3.61e-68	0.0030897		Nerve Tibial	15	9.89533e-10	6.15e-14		NCR3	1	1.64e-26	1.64e-26	0.00895319
HLA-DRB6	Lung	0.00323226	0.000186518	2.82e-67	0.00323226		Esophagus Mucosa	13	2.09948e-09	6.21e-14		TAPSAR1	3	1.74333e-17	1.2e-17	-0.00107096
HLA-DRB6	Brain Putamen basal ganglia	0.0032832	0.000188458	5.68e-68	0.0032832		Heart Left Ventricle	14	1.92459e-09	8.375e-14		HCG23	1	2.12e-25	2.12e-25	0.00482449
HLA-DRB6	Stomach	0.00391042	0.000224137	3.66e-68	0.00391042		Brain Cerebellum	15	4.4659e-10	9.4e-14		RING1	1	3.64e-26	3.64e-26	0.0104144
HLA-DRB6	Breast Mammary Tissue	0.00315123	0.000180578	3.39e-68	0.00315123		Pancreas	16	3.10655e-10	1.1655e-13		ATP6V1G2	1	4.38e-28	4.38e-28	0.00512641
HLA-DQA2	Colon Transverse	0.00316382	0.000231413	1.5e-42	0.00316382		Brain Hippocampus	4	3.20019e-09	3.85517e-13		WDR46	3	1.49474e-14	2.24e-14	0.0100778
HLA-DRB6	Brain Hypothalamus	0.00320404	0.000183412	2.47e-68	0.00320404		Adrenal Gland	16	2.69454e-10	4.3065e-13		EHMT2	1	1.74e-29	1.74e-29	-0.00618792
HLA-DRB6	Brain Cortex	0.00292556	0.000201858	1.34e-47	0.00292556		Vagina	8	4.60267e-11	5.0675e-13		BAG6	6	7.41747e-11	5.1162e-16	0.00306156
HLA-DRB6	Artery Aorta	0.00320565	0.000184983	2.82e-67	0.00320565		Stomach	12	2.22278e-09	2.0105e-12		HLA-DQB2	18	7.11112e-10	2.705e-17	0.00227433
HLA-DRB6	Testis	0.00345225	0.000197876	3.66e-68	0.00345225		Thyroid	15	1.49457e-09	1.64e-11		BRD2	2	3.48e-26	3.48e-26	0.0124967
CFB	Small Intestine Terminal Ileum	-0.00810232	0.000509685	6.68e-57	0.00810232		Liver	10	5.53943e-10	3.4716e-11		HLA-DRB5	20	1.06828e-16	3.49e-17	-0.00108092
HLA-DRB6	Prostate	0.00333685	0.000183215	4.09e-74	0.00333685		Cells Transformed fibroblasts	20	1.3185e-09	6.48e-11		VPS52	1	4.33e-58	4.33e-58	0.0269743
HLA-DRB5	Esophagus Muscularis	0.00301541	0.000196228	2.73e-53	0.00301541		Skin Not Sun Exposed Suprapubic	8	3.72675e-10	1.3285e-10		DDAH2	4	2.66073e-15	2.2145e-16	0.00516165
SAPCD1	Lung	0.0211431	0.00107641	6.75e-86	0.0211431		Sum	0				Sum	243
HLA-DQB1-AS1	Cells EBV-transformed lymphocytes	-0.00247906	0.000185511	9.89e-41	0.00247906		Cervix Ectocervix	0				SKIV2L	28	2.36722e-10	1.8e-13	-0.00325015
HLA-DQB1-AS1	Pituitary	-0.00278119	0.000208119	9.89e-41	0.00278119		Brain Substantia nigra	0				PSORS1C3	26	1.00615e-11	1.06e-13	0.00202461
HLA-DQB1-AS1	Testis	-0.00273967	0.000205012	9.89e-41	0.00273967		Fallopian Tube	0				PRRT1	11	3.11627e-10	1.91e-13	0.00563932
HSPA1A	Skin Sun Exposed Lower leg	0.0123969	0.000921855	3.17e-41	0.0123969		Brain Spinal cord cervical c-1	0				VWA7	6	3.44736e-09	9.295e-14	0.000523877
GPANK1	Lung	0.014757	0.0011095	2.3e-40	0.014757		Minor Salivary Gland	0				HLA-DRA	5	1.7862e-12	6.91e-13	-0.00206287
HLA-DQA2	Adipose Subcutaneous	0.0027729	0.000202819	1.5e-42	0.0027729		Bladder	0				BTNL2	4	6.92262e-14	3.54523e-14	-0.0019137
HLA-DQB1-AS1	Pancreas	-0.00322665	0.000241454	9.89e-41	0.00322665		Cervix Endocervix	0				LST1	2	1.87e-13	1.87e-13	0.00922167
HLA-DQB1	Artery Coronary	-0.00253116	0.000189409	9.89e-41	0.00253116		Kidney Cortex	0				NEU1	2	4.175e-13	4.175e-13	0.00509232
HLA-DQB1-AS1	Stomach	-0.00271675	0.000203298	9.89e-41	0.00271675		Kidney Medulla	0				CSNK2B	2	4.18e-13	4.18e-13	-0.00621055
HLA-DQA2	Brain Hypothalamus	0.0033408	0.000244385	1.53e-42	0.0033408		Brain Amygdala	0				PPP1R18	1	6.21e-14	6.21e-14	-0.00961127
HLA-DQB1	Colon Transverse	-0.00249787	0.000193754	5e-38	0.00249787							AGER	16	7e-11	7e-11	-0.00466823
HLA-DQB1	Uterus	-0.00202961	0.000157432	5e-38	0.00202961							CUTA	11	3.03354e-09	2.53e-11	-0.00480619
DDAH2	Brain Frontal Cortex BA9	0.00974978	0.000908866	7.57e-27	0.00974978							EGFL8	6	4.07232e-09	7.495e-10	0.00686608
HLA-DQA2	Breast Mammary Tissue	0.00273084	0.000209302	6.58e-39	0.00273084							CFB	5	4.45867e-09	3.33e-12	-0.00314837
PPT2	Brain Cerebellum	-0.00918435	0.000708416	1.94e-38	0.00918435							GTF2H4	5	3.68496e-09	7.27e-12	-0.00368395
BAG6	Brain Hypothalamus	0.00408293	0.000369123	1.94e-28	0.00408293							DAXX	5	9.69e-10	3.33e-10	-0.005335
LY6G5B	Brain Hypothalamus	-0.00763933	0.000718371	2.07e-26	0.00763933							TAPBP	5	1.1376e-09	1.36e-09	-0.00493975
ATF6B	Lung	0.00959216	0.000911769	6.96e-26	0.00959216							UQCC2	5	1.165e-08	1.46e-08	-0.0056267
HLA-DQB1	Cells EBV-transformed lymphocytes	-0.0022469	0.000177275	8.17e-37	0.0022469							HLA-DOB	4	9.60006e-11	9.60008e-11	0.0019242
ATF6B	Heart Left Ventricle	0.00420345	0.000396689	3.1e-26	0.00420345							GPANK1	4	4.56e-09	2.07e-09	2.23982e-05
RING1	Adipose Subcutaneous	0.0104144	0.000984236	3.64e-26	0.0104144							AGPAT1	4	3.73146e-09	3.21195e-09	0.00242732
ATF6B	Heart Atrial Appendage	0.00492261	0.000467911	6.96e-26	0.00492261							HLA-DPA1	4	1.04542e-08	8.37e-09	0.00216675
HLA-DQA1	Brain Nucleus accumbens basal ganglia	-0.00318274	0.000246256	3.27e-38	0.00318274							TAP2	3	1.0141e-09	2.23e-11	-0.00151288
HLA-DQB1	Esophagus Gastroesophageal Junction	-0.00255463	0.000198157	5e-38	0.00255463							C4B	3	2.52667e-11	3.08e-11	0.000166552
HLA-DQB1	Esophagus Mucosa	-0.00238048	0.000187814	8.17e-37	0.00238048							FKBPL	3	4.204e-09	1.12e-10	-0.00348289
CYP21A2	Ovary	0.00595148	0.000482064	5.13e-35	0.00595148							AIF1	3	1.98e-10	2.73e-10	0.00693235
HLA-DQB1	Cells Transformed fibroblasts	-0.00537312	0.00044244	6.15e-34	0.00537312							HLA-DOA	3	1.18733e-09	3.12e-10	-0.00456249
ATF6B	Stomach	0.00797031	0.000757607	6.96e-26	0.00797031							RXRB	3	5.6231e-09	4.7e-09	-0.00240589
HLA-DQB1-AS1	Brain Caudate basal ganglia	-0.00342713	0.000265835	5e-38	0.00342713							HCP5	2	2.98006e-11	2.98006e-11	3.70985e-05
XXbac-BPG254F23.6	Artery Tibial	-0.00351715	0.000273564	7.88e-38	0.00351715							PPT2	2	7.45e-11	7.45e-11	-0.000266174
HLA-DQB1	Brain Putamen basal ganglia	-0.00259981	0.000204621	5.51e-37	0.00259981							RGL2	2	8.261e-11	8.261e-11	0.00673811
HLA-DQB1	Brain Cerebellar Hemisphere	-0.00259326	0.000204602	8.17e-37	0.00259326							PSMB9	2	9.10001e-11	9.10001e-11	0.00462666
HLA-DQB1	Brain Hypothalamus	-0.00260165	0.000205263	8.17e-37	0.00260165							HCG25	2	1.02007e-10	1.02007e-10	-0.00299493
XXbac-BPG254F23.6	Spleen	-0.00233727	0.000185124	1.53e-36	0.00233727							COL11A2	2	1.2e-10	1.2e-10	0.00524884
XXbac-BPG254F23.6	Cells EBV-transformed lymphocytes	-0.00243315	0.000195419	1.38e-35	0.00243315							RPP21	2	1.934e-10	1.934e-10	0.00562947
XXbac-BPG254F23.6	Adipose Subcutaneous	-0.00262055	0.00021047	1.38e-35	0.00262055							PPP1R10	2	2.601e-10	2.601e-10	0.00462505
HLA-DQB1	Brain Frontal Cortex BA9	-0.00201517	0.000177538	7.36e-30	0.00201517							DXO	2	3.125e-10	3.125e-10	-0.00966397
EHMT2	Testis	-0.00618792	0.0005488	1.74e-29	0.00618792							FLOT1	2	3.21e-10	3.21e-10	0.00541521
ATF6B	Esophagus Mucosa	0.00784573	0.000726755	3.61e-27	0.00784573							PRRC2A	2	3.99e-10	3.99e-10	0.00826165
LY6G5B	Artery Coronary	-0.00785483	0.00073934	2.3e-26	0.00785483							ZBTB22	2	1.575e-09	1.575e-09	0.00786322
LY6G5B	Adrenal Gland	-0.00737473	0.000694151	2.3e-26	0.00737473							HCG27	2	1.67575e-09	1.67575e-09	0.00271612
ATF6B	Skin Sun Exposed Lower leg	0.00947309	0.000893998	3.1e-26	0.00947309							DHX16	2	2.07503e-09	2.07503e-09	0.00467642
ATF6B	Brain Putamen basal ganglia	0.00492436	0.000464723	3.1e-26	0.00492436							SLC44A4	2	2.627e-09	2.627e-09	-0.00719402
XXbac-BPG154L12.4	Brain Nucleus accumbens basal ganglia	-0.00270489	0.000255632	3.64e-26	0.00270489							XXbac-BPG170G13.32	2	4.61e-09	4.61e-09	0.00237014
ATF6B	Esophagus Muscularis	0.0104712	0.00099533	6.96e-26	0.0104712							XXbac-BPG299F13.14	2	4.6886e-09	4.6886e-09	0.00296486
ATF6B	Cells Transformed fibroblasts	0.00641153	0.000609439	6.96e-26	0.00641153							SAPCD1	2	7.75e-09	7.75e-09	0.0124241
ATF6B	Adipose Subcutaneous	0.00870597	0.000827534	6.96e-26	0.00870597							MSH5	2	7.75e-09	7.75e-09	0.00629143
BRD2	Colon Transverse	0.0121003	0.000913277	4.56e-40	0.0121003							HCG24	1	1.67e-12	1.67e-12	0.00161947
LY6G6C	Spleen	0.00291026	0.00022368	1.06e-38	0.00291026							HLA-DPB2	1	5.66e-12	5.66e-12	-0.00203958
BTNL2	Brain Frontal Cortex BA9	-0.00455731	0.000351231	1.69e-38	0.00455731							STK19	1	6.51e-12	6.51e-12	-0.00300869
PRRT1	Heart Atrial Appendage	0.0116894	0.000901639	1.94e-38	0.0116894							GGNBP1	1	1.07e-11	1.07e-11	-0.00524333
HLA-DQA1	Brain Caudate basal ganglia	-0.00313269	0.000242383	3.27e-38	0.00313269							ANKRD55	1	1.39e-11	1.39e-11	0.00232769
CYP21A1P	Esophagus Muscularis	0.00537587	0.000419656	1.44e-37	0.00537587							ETF1P1	1	7.52e-11	7.52e-11	-0.00376035
XXbac-BPG254F23.6	Nerve Tibial	-0.00249413	0.000194802	1.57e-37	0.00249413							PHF1	1	7.69e-11	7.69e-11	0.0122493
HLA-DQB1	Prostate	-0.00255046	0.000201225	8.17e-37	0.00255046							GPSM3	1	8.63e-11	8.63e-11	0.0041823
HLA-DQB1	Brain Cerebellum	-0.0025541	0.00020212	1.33e-36	0.0025541							MICA	1	1.16e-10	1.16e-10	0.00223499
XXbac-BPG254F23.6	Breast Mammary Tissue	-0.00283387	0.000224708	1.83e-36	0.00283387							PSMB8	1	1.62e-10	1.62e-10	0.00691377
XXbac-BPG254F23.6	Skin Sun Exposed Lower leg	-0.0026471	0.000212603	1.38e-35	0.0026471							TAP1	1	2.04e-10	2.04e-10	-0.00305601
HLA-DQB1	Pituitary	-0.00212497	0.000179805	3.14e-32	0.00212497							SYNGAP1	1	3.12e-10	3.12e-10	-0.00536336
NELFE	Pituitary	0.00565853	0.000502658	2.13e-29	0.00565853							HCG17	1	3.21e-10	3.21e-10	-0.0019719
ATP6V1G2	Pancreas	0.00512641	0.000466556	4.38e-28	0.00512641							TNF	1	3.58e-10	3.58e-10	-0.00464921
FKBPL	Whole Blood	-0.0104645	0.000970906	4.37e-27	0.0104645							RPL3P2	1	4.7e-10	4.7e-10	-0.00497816
CYP21A1P	Colon Sigmoid	0.00409769	0.000381983	7.57e-27	0.00409769							CCHCR1	1	1.01e-09	1.01e-09	0.00346445
XXbac-BPG252P9.10	Brain Caudate basal ganglia	-0.00402344	0.000377579	1.64e-26	0.00402344							TCF19	1	1.26e-09	1.26e-09	0.010142
NCR3	Thyroid	0.00895319	0.000840244	1.64e-26	0.00895319							XXbac-BPG254F23.7	1	1.29e-09	1.29e-09	-0.00124717
ATF6B	Colon Sigmoid	0.00768218	0.000724984	3.1e-26	0.00768218							RNU6-850P	1	2.46e-09	2.46e-09	-0.00398366
ATF6B	Artery Tibial	0.0111629	0.00105347	3.1e-26	0.0111629							B3GALT4	1	2.85e-09	2.85e-09	-0.003488
MSH5	Prostate	0.00888001	0.000838479	3.29e-26	0.00888001							Y_RNA	1	2.91e-09	2.91e-09	0.00280559
ATF6B	Pancreas	0.00499193	0.000474501	6.96e-26	0.00499193							C4A	1	5.91e-09	5.91e-09	-0.00179174
ATF6B	Nerve Tibial	0.00612414	0.000582122	6.96e-26	0.00612414							TNXA	1	6.5e-09	6.5e-09	0.00767667
BRD2	Skin Sun Exposed Lower leg	0.0128931	0.00122553	6.96e-26	0.0128931							RPL32P1	1	1.92e-08	1.92e-08	0.00225666
ATF6B	Muscle Skeletal	0.00707004	0.000672033	6.96e-26	0.00707004							HSPA1B	1	2.43e-08	2.43e-08	0.00237064
CYP21A1P	Adrenal Gland	0.00462739	0.000440056	7.33e-26	0.00462739							HLA-E	1	2.48e-08	2.48e-08	0.00889588
C6orf25	Colon Transverse	0.00584318	0.000558545	1.3e-25	0.00584318
TAPSAR1	Artery Aorta	0.00904515	0.000866286	1.61e-25	0.00904515
AIF1	Colon Transverse	0.0100621	0.000964091	1.68e-25	0.0100621
HCG23	Cells Transformed fibroblasts	0.00482449	0.00046323	2.12e-25	0.00482449
DDX39B	Artery Tibial	-0.0136059	0.00130681	2.2e-25	0.0136059
LTA	Testis	0.00600864	0.000577114	2.2e-25	0.00600864
BAG6	Ovary	0.00499669	0.000486095	8.74e-25	0.00499669
CYP21A2	Esophagus Gastroesophageal Junction	0.0048447	0.0004744	1.75e-24	0.0048447
PBX2	Nerve Tibial	0.0144972	0.00142413	2.44e-24	0.0144972
HLA-DQB1-AS1	Adrenal Gland	-0.00237491	0.000236523	1.01e-23	0.00237491
HLA-DQA1	Muscle Skeletal	-0.00190906	0.000191833	2.48e-23	0.00190906
GPANK1	Artery Tibial	-0.012893	0.00130624	5.6e-23	0.012893
CSNK2B	Colon Sigmoid	-0.00584739	0.000597743	1.34e-22	0.00584739
DDX39B	Thyroid	-0.0110895	0.00114093	2.49e-22	0.0110895
DDX39B	Artery Aorta	-0.0132738	0.00136566	2.49e-22	0.0132738
HLA-DQB2	Brain Frontal Cortex BA9	0.00213139	0.000222243	8.78e-22	0.00213139
HLA-DQB2	Colon Sigmoid	0.00220633	0.000231485	1.55e-21	0.00220633
HLA-DRB5	Esophagus Gastroesophageal Junction	0.00205739	0.000216507	2.05e-21	0.00205739
LY6G5B	Small Intestine Terminal Ileum	-0.00639092	0.000672932	2.16e-21	0.00639092
C2	Testis	0.00634776	0.000668387	2.16e-21	0.00634776
HLA-DRA	Whole Blood	-0.015412	0.00162615	2.6e-21	0.015412
DDX39B	Whole Blood	-0.00662746	0.000699467	2.67e-21	0.00662746
HLA-DQB2	Brain Cortex	0.00181505	0.000191687	2.83e-21	0.00181505
EGFL8	Cells EBV-transformed lymphocytes	-0.00394141	0.000418846	4.95e-21	0.00394141
CYP21A2	Colon Sigmoid	0.00406291	0.000435056	9.74e-21	0.00406291
C6orf25	Skin Not Sun Exposed Suprapubic	-0.0077454	0.000829378	9.74e-21	0.0077454
CYP21A1P	Esophagus Gastroesophageal Junction	0.00335398	0.000359144	9.74e-21	0.00335398
LST1	Artery Tibial	0.0121138	0.00130242	1.39e-20	0.0121138
CFB	Cells EBV-transformed lymphocytes	-0.00393648	0.000423232	1.39e-20	0.00393648
TAP2	Spleen	-0.00434362	0.00046912	2.06e-20	0.00434362
C6orf25	Breast Mammary Tissue	0.0043807	0.000473437	2.18e-20	0.0043807
HLA-DRB5	Brain Anterior cingulate cortex BA24	-0.00190097	0.000207661	5.48e-20	0.00190097
HLA-DRA	Lung	-0.00899214	0.000995634	1.69e-19	0.00899214
NEU1	Heart Atrial Appendage	0.00675987	0.000750507	2.12e-19	0.00675987
NOTCH4	Artery Coronary	0.00570374	0.000634197	2.39e-19	0.00570374
DAXX	Testis	-0.0057036	0.000637587	3.7e-19	0.0057036
DXO	Esophagus Mucosa	-0.0106707	0.00119473	4.2e-19	0.0106707
HLA-DOA	Esophagus Gastroesophageal Junction	-0.00416199	0.000469963	8.29e-19	0.00416199
C6orf25	Muscle Skeletal	0.00648515	0.000734247	1.02e-18	0.00648515
SAPCD1-AS1	Cells EBV-transformed lymphocytes	-0.0049636	0.000562357	1.08e-18	0.0049636
PSORS1C3	Brain Cerebellum	0.00233505	0.000267778	2.78e-18	0.00233505
BAG6	Brain Frontal Cortex BA9	0.00340696	0.000391484	3.24e-18	0.00340696
HLA-DQA1	Adipose Subcutaneous	-0.00167304	0.00019298	4.34e-18	0.00167304
HLA-DQB1	Brain Caudate basal ganglia	-0.00164083	0.000189265	4.34e-18	0.00164083
HLA-DQA1	Pituitary	-0.00171684	0.000198033	4.34e-18	0.00171684
BTNL2	Ovary	0.0034238	0.000395311	4.68e-18	0.0034238
HLA-DQB2	Pancreas	0.00234537	0.000271366	5.48e-18	0.00234537
HLA-DQB1	Testis	-0.00154046	0.000179525	9.43e-18	0.00154046
TAPSAR1	Breast Mammary Tissue	-0.00821714	0.000960699	1.2e-17	0.00821714
HLA-DQA1	Adipose Visceral Omentum	-0.00165152	0.000193453	1.38e-17	0.00165152
C6orf25	Adipose Subcutaneous	0.00691193	0.000810348	1.47e-17	0.00691193
HLA-DQB2	Adrenal Gland	0.00192148	0.000225336	1.5e-17	0.00192148
HLA-DQA1	Esophagus Muscularis	-0.00160086	0.000187871	1.58e-17	0.00160086
HLA-DQA1	Esophagus Mucosa	-0.00156108	0.000183202	1.58e-17	0.00156108
HLA-DQA1	Skin Sun Exposed Lower leg	-0.00150643	0.000176789	1.58e-17	0.00150643
PRRT1	Colon Transverse	0.00834949	0.000981644	1.81e-17	0.00834949
HLA-DQA1	Lung	-0.00156928	0.000184518	1.82e-17	0.00156928
HLA-DQA1	Nerve Tibial	-0.00151119	0.000177688	1.82e-17	0.00151119
HLA-DQB1-AS1	Esophagus Muscularis	-0.00182214	0.000214512	1.99e-17	0.00182214
CYP21A1P	Brain Cerebellar Hemisphere	0.00220911	0.000260194	2.06e-17	0.00220911
CYP21A1P	Artery Tibial	0.00324133	0.000381771	2.06e-17	0.00324133
CYP21A1P	Adipose Subcutaneous	0.0028872	0.000340062	2.06e-17	0.0028872
HLA-DQB2	Lung	0.00322384	0.000380417	2.36e-17	0.00322384
HLA-DQB2	Brain Caudate basal ganglia	0.00374918	0.000442407	2.36e-17	0.00374918
HLA-DQB2	Liver	0.00285697	0.000337125	2.36e-17	0.00285697
HLA-DQB2	Small Intestine Terminal Ileum	0.00366359	0.000432724	2.53e-17	0.00366359
HLA-DQA1	Thyroid	-0.00150963	0.000178433	2.66e-17	0.00150963
HLA-DQA1	Heart Left Ventricle	-0.00153388	0.000181304	2.67e-17	0.00153388
HLA-DQA1	Heart Atrial Appendage	-0.00167204	0.000197644	2.68e-17	0.00167204
CYP21A2	Heart Left Ventricle	0.00624905	0.000738775	2.7e-17	0.00624905
PTPN22	Testis	0.00437732	0.000517515	2.71e-17	0.00437732
HLA-DQB1-AS1	Brain Frontal Cortex BA9	-0.00173803	0.000205508	2.74e-17	0.00173803
HLA-DQA1	Breast Mammary Tissue	-0.00170063	0.000201106	2.76e-17	0.00170063
HLA-DQA1	Ovary	-0.00171671	0.000203014	2.76e-17	0.00171671
HLA-DQA1	Vagina	-0.00162027	0.000191609	2.76e-17	0.00162027
HLA-DQA1	Liver	-0.00162658	0.000192355	2.76e-17	0.00162658
NOTCH4	Artery Aorta	0.00506117	0.000598646	2.81e-17	0.00506117
HLA-DQB2	Adipose Subcutaneous	0.00170743	0.000202028	2.88e-17	0.00170743
HLA-DQB2	Uterus	0.00194882	0.00023059	2.88e-17	0.00194882
HLA-DQB2	Artery Tibial	0.00227009	0.000268602	2.88e-17	0.00227009
HLA-DQA1	Brain Putamen basal ganglia	-0.00173869	0.000205727	2.88e-17	0.00173869
HLA-DQB2	Whole Blood	0.0019791	0.000234171	2.88e-17	0.0019791
CYP21A1P	Vagina	0.00315635	0.000373624	2.97e-17	0.00315635
CYP21A1P	Colon Transverse	0.00452181	0.000535257	2.97e-17	0.00452181
HLA-DRB5	Cells EBV-transformed lymphocytes	-0.00166237	0.000196779	2.97e-17	0.00166237
HLA-DRB5	Uterus	-0.00183331	0.000217045	3e-17	0.00183331
HLA-DRB5	Adipose Subcutaneous	-0.00181712	0.000215128	3e-17	0.00181712
HLA-DRB5	Brain Hypothalamus	-0.00193267	0.000228808	3e-17	0.00193267
HLA-DQB1-AS1	Skin Sun Exposed Lower leg	-0.00164752	0.000195075	3.03e-17	0.00164752
HLA-DQB1-AS1	Brain Cerebellum	-0.00192115	0.000227474	3.03e-17	0.00192115
HLA-DQA1	Whole Blood	-0.0018312	0.000216996	3.2e-17	0.0018312
HLA-DQA1	Artery Aorta	-0.00173701	0.000205834	3.2e-17	0.00173701
HLA-DQB2	Stomach	0.00229108	0.000271534	3.24e-17	0.00229108
HLA-DQA1	Esophagus Gastroesophageal Junction	-0.00162802	0.00019295	3.24e-17	0.00162802
HLA-DQA1	Brain Hippocampus	-0.00188089	0.000222994	3.32e-17	0.00188089
HLA-DRB5	Brain Cortex	-0.00162738	0.000193069	3.49e-17	0.00162738
HLA-DRB5	Brain Hippocampus	-0.00172964	0.000205201	3.49e-17	0.00172964
HLA-DRB5	Whole Blood	-0.00195544	0.00023199	3.49e-17	0.00195544
CYP21A2	Cells Transformed fibroblasts	-0.00355623	0.000422123	3.62e-17	0.00355623
CYP21A1P	Brain Nucleus accumbens basal ganglia	0.00246435	0.000292567	3.66e-17	0.00246435
CYP21A1P	Lung	0.00328254	0.000389701	3.66e-17	0.00328254
CYP21A1P	Brain Cortex	0.00230091	0.000273163	3.66e-17	0.00230091
HLA-DRB1	Brain Putamen basal ganglia	-0.00175342	0.000208207	3.72e-17	0.00175342
HLA-DRB5	Brain Frontal Cortex BA9	-0.00159266	0.00018929	3.97e-17	0.00159266
HLA-DRB5	Brain Putamen basal ganglia	-0.00182166	0.000216506	3.97e-17	0.00182166
TAPSAR1	Brain Nucleus accumbens basal ganglia	-0.00404089	0.000480374	4.03e-17	0.00404089
HLA-DRB1	Brain Anterior cingulate cortex BA24	-0.00199217	0.000236955	4.19e-17	0.00199217
HLA-DRB1	Brain Frontal Cortex BA9	-0.00183069	0.000217748	4.19e-17	0.00183069
HLA-DRB1	Brain Cerebellum	-0.00177881	0.000211578	4.19e-17	0.00177881
HLA-DRB1	Lung	-0.00185187	0.000220268	4.19e-17	0.00185187
WDR46	Adipose Subcutaneous	0.0142506	0.00169514	4.22e-17	0.0142506
CYP21A2	Brain Hypothalamus	0.0032341	0.000384988	4.45e-17	0.0032341
HLA-DRB5	Colon Transverse	-0.00170448	0.000202973	4.56e-17	0.00170448
HLA-DQB1-AS1	Muscle Skeletal	-0.00163721	0.000194975	4.58e-17	0.00163721
HLA-DRB5	Thyroid	-0.00169527	0.000202006	4.77e-17	0.00169527
HLA-DRB5	Artery Tibial	-0.00171699	0.00020497	5.44e-17	0.00171699
CUTA	Brain Hypothalamus	0.00401743	0.000479827	5.63e-17	0.00401743
HLA-DQB2	Cells EBV-transformed lymphocytes	0.00159536	0.000190564	5.68e-17	0.00159536
HLA-DQB1-AS1	Artery Tibial	-0.00169684	0.000202686	5.68e-17	0.00169684
HLA-DQB1-AS1	Whole Blood	-0.00186565	0.00022285	5.68e-17	0.00186565
C4B	Ovary	-0.00446849	0.000534492	6.26e-17	0.00446849
COL11A2	Esophagus Muscularis	0.00742623	0.000889275	6.78e-17	0.00742623
DDAH2	Artery Aorta	0.00972028	0.00116403	6.79e-17	0.00972028
HLA-DQB1-AS1	Colon Sigmoid	-0.00174716	0.000209245	6.84e-17	0.00174716
HLA-DQB1-AS1	Breast Mammary Tissue	-0.00185411	0.000222053	6.84e-17	0.00185411
HLA-DQB1-AS1	Lung	-0.00171214	0.000205051	6.84e-17	0.00171214
HLA-DQB2	Brain Hypothalamus	0.00206656	0.000247497	6.84e-17	0.00206656
HLA-DQB1-AS1	Adipose Visceral Omentum	-0.00164259	0.000196816	7.07e-17	0.00164259
HLA-DQA1	Cells EBV-transformed lymphocytes	-0.00148699	0.000178427	7.83e-17	0.00148699
PSMB9	Brain Cerebellar Hemisphere	0.00528238	0.000637567	1.18e-16	0.00528238
VARS	Artery Aorta	0.0102041	0.00123586	1.5e-16	0.0102041
HLA-DRB1	Colon Sigmoid	-0.00184308	0.000224508	2.22e-16	0.00184308
HLA-DQA2	Esophagus Gastroesophageal Junction	0.00170573	0.00020788	2.3e-16	0.00170573
HLA-DQA2	Lung	0.00181533	0.000221236	2.3e-16	0.00181533
HLA-DQA2	Artery Tibial	0.00192856	0.000235036	2.3e-16	0.00192856
HLA-DQA2	Small Intestine Terminal Ileum	0.00213659	0.000260388	2.3e-16	0.00213659
HLA-DQA2	Ovary	0.00176814	0.000215486	2.3e-16	0.00176814
HLA-DQA2	Testis	0.00184699	0.000225095	2.3e-16	0.00184699
HLA-DQA2	Cells EBV-transformed lymphocytes	0.0017032	0.00020757	2.3e-16	0.0017032
HLA-DQA2	Skin Sun Exposed Lower leg	0.00261473	0.00031866	2.3e-16	0.00261473
HLA-DQA2	Esophagus Muscularis	0.00168877	0.000205812	2.3e-16	0.00168877
HLA-DQA2	Heart Atrial Appendage	0.00181702	0.000221443	2.3e-16	0.00181702
HLA-DQA2	Brain Putamen basal ganglia	0.00232045	0.000283139	2.5e-16	0.00232045
HLA-DRB5	Liver	-0.00165362	0.000201958	2.66e-16	0.00165362
PBX2	Adrenal Gland	-0.00703641	0.000859812	2.75e-16	0.00703641
TNXB	Skin Sun Exposed Lower leg	0.0126021	0.00154017	2.79e-16	0.0126021
HSPA1L	Brain Cerebellum	-0.00518942	0.000634284	2.8e-16	0.00518942
LTA	Pancreas	0.00403838	0.000495031	3.41e-16	0.00403838
DDAH2	Cells Transformed fibroblasts	-0.00966861	0.00118687	3.75e-16	0.00966861
HLA-DRB5	Breast Mammary Tissue	-0.00174404	0.000214829	4.73e-16	0.00174404
HLA-DRB5	Lung	-0.00158997	0.000195851	4.73e-16	0.00158997
HLA-DRB5	Ovary	-0.00174489	0.000214934	4.73e-16	0.00174489
CUTA	Esophagus Muscularis	-0.00903777	0.00111405	4.96e-16	0.00903777
C2	Artery Aorta	0.00720346	0.000890817	6.15e-16	0.00720346
HLA-DOB	Ovary	0.0017148	0.000212502	7.05e-16	0.0017148
NELFE	Adipose Subcutaneous	0.00583292	0.000723593	7.56e-16	0.00583292
NELFE	Muscle Skeletal	0.010388	0.00128933	7.83e-16	0.010388
HSPA1A	Brain Frontal Cortex BA9	0.00461389	0.000572894	8.04e-16	0.00461389
BAG6	Brain Nucleus accumbens basal ganglia	-0.00251518	0.000313451	1.02e-15	0.00251518
HCP5	Brain Putamen basal ganglia	0.00317879	0.000397528	1.28e-15	0.00317879
NELFE	Breast Mammary Tissue	0.00645017	0.000807166	1.34e-15	0.00645017
NELFE	Skin Sun Exposed Lower leg	0.00514254	0.000643866	1.38e-15	0.00514254
NELFE	Cells Transformed fibroblasts	0.0124197	0.00155499	1.38e-15	0.0124197
CYP21A1P	Testis	0.00209151	0.000262581	1.65e-15	0.00209151
HLA-DOB	Prostate	0.0022756	0.00028576	1.67e-15	0.0022756
NELFE	Esophagus Muscularis	0.00657499	0.000827038	1.86e-15	0.00657499
NELFE	Nerve Tibial	0.00614432	0.000772866	1.86e-15	0.00614432
NELFE	Artery Tibial	0.00884394	0.00111244	1.86e-15	0.00884394
PRRT1	Esophagus Mucosa	0.00546437	0.000688844	2.14e-15	0.00546437
LYPLA2P1	Small Intestine Terminal Ileum	-0.0043985	0.000556676	2.76e-15	0.0043985
CYP21A2	Whole Blood	0.00296908	0.000382944	8.95e-15	0.00296908
RNF5	Prostate	-0.00251513	0.000324394	8.95e-15	0.00251513
DDAH2	Heart Left Ventricle	0.0108451	0.00140179	1.02e-14	0.0108451
LTA	Esophagus Muscularis	0.00420895	0.000544027	1.02e-14	0.00420895
C6orf48	Pancreas	0.00709183	0.00091855	1.16e-14	0.00709183
HLA-DQA1	Prostate	-0.0016933	0.000219539	1.23e-14	0.0016933
HCG25	Testis	-0.00348634	0.000452675	1.34e-14	0.00348634
HLA-DQB2	Adipose Visceral Omentum	0.00162523	0.000212203	1.88e-14	0.00162523
WDR46	Cells Transformed fibroblasts	0.00742123	0.000971847	2.24e-14	0.00742123
WDR46	Esophagus Muscularis	0.00856148	0.00112117	2.24e-14	0.00856148
PSORS1C3	Muscle Skeletal	0.00219271	0.000288948	3.23e-14	0.00219271
PSORS1C3	Adipose Subcutaneous	0.00211533	0.000279484	3.77e-14	0.00211533
PSORS1C3	Esophagus Muscularis	0.00184234	0.000243417	3.77e-14	0.00184234
PSORS1C3	Artery Aorta	0.00215735	0.000285035	3.77e-14	0.00215735
PSORS1C3	Skin Sun Exposed Lower leg	0.00189309	0.000250122	3.77e-14	0.00189309
PSORS1C3	Cells Transformed fibroblasts	0.00252995	0.000334265	3.77e-14	0.00252995
PSORS1C3	Nerve Tibial	0.00177527	0.000234554	3.77e-14	0.00177527
BAG6	Heart Atrial Appendage	0.00507174	0.00067268	4.71e-14	0.00507174
HLA-DQA2	Uterus	0.00168431	0.000223856	5.31e-14	0.00168431
HLA-DQA2	Thyroid	0.00176988	0.00023523	5.31e-14	0.00176988
HLA-DQA2	Esophagus Mucosa	0.00213772	0.000284118	5.31e-14	0.00213772
HLA-DQA2	Pancreas	0.00198571	0.000263916	5.31e-14	0.00198571
SKIV2L	Adipose Subcutaneous	-0.00291402	0.000388286	6.15e-14	0.00291402
SKIV2L	Heart Atrial Appendage	-0.00252214	0.00033607	6.15e-14	0.00252214
SKIV2L	Nerve Tibial	-0.00268658	0.000357981	6.15e-14	0.00268658
SKIV2L	Brain Frontal Cortex BA9	-0.00342268	0.000456065	6.15e-14	0.00342268
SKIV2L	Heart Left Ventricle	-0.00364767	0.000486044	6.15e-14	0.00364767
SKIV2L	Uterus	-0.00316336	0.000421511	6.15e-14	0.00316336
SKIV2L	Esophagus Gastroesophageal Junction	-0.00239229	0.000318767	6.15e-14	0.00239229
SKIV2L	Vagina	-0.00296998	0.000395744	6.15e-14	0.00296998
PPP1R18	Esophagus Mucosa	-0.00961127	0.00128091	6.21e-14	0.00961127
DHX16	Pituitary	0.00357526	0.00047648	6.21e-14	0.00357526
CYP21A2	Skin Sun Exposed Lower leg	-0.00303528	0.000404926	6.59e-14	0.00303528
BTNL2	Uterus	-0.00243039	0.000324649	7.09e-14	0.00243039
VWA7	Nerve Tibial	-0.00511788	0.000684779	7.79e-14	0.00511788
PSORS1C3	Adrenal Gland	0.0018883	0.000253316	9.03e-14	0.0018883
NELFE	Brain Cerebellum	-0.00452551	0.000607532	9.4e-14	0.00452551
PSORS1C3	Artery Tibial	0.00196981	0.000264992	1.06e-13	0.00196981
PSORS1C3	Heart Left Ventricle	0.00200332	0.0002695	1.06e-13	0.00200332
PSORS1C3	Uterus	0.00169381	0.000227862	1.06e-13	0.00169381
PSORS1C3	Artery Coronary	0.00206325	0.000277562	1.06e-13	0.00206325
PSORS1C3	Breast Mammary Tissue	0.0019697	0.000264977	1.06e-13	0.0019697
PSORS1C3	Small Intestine Terminal Ileum	0.00252195	0.000339269	1.06e-13	0.00252195
PSORS1C3	Stomach	0.00218268	0.000293629	1.06e-13	0.00218268
PSORS1C3	Thyroid	0.00207554	0.000279215	1.06e-13	0.00207554
VWA7	Testis	0.00294019	0.000395681	1.08e-13	0.00294019
PRRT1	Breast Mammary Tissue	0.00565206	0.000763368	1.32e-13	0.00565206
PRRT1	Liver	0.00334929	0.000452355	1.32e-13	0.00334929
SKIV2L	Pancreas	-0.00255278	0.000346692	1.8e-13	0.00255278
SKIV2L	Breast Mammary Tissue	-0.00397056	0.000539241	1.8e-13	0.00397056
SKIV2L	Pituitary	-0.00297533	0.000404078	1.8e-13	0.00297533
SKIV2L	Artery Coronary	-0.00250772	0.000340573	1.8e-13	0.00250772
SKIV2L	Esophagus Mucosa	-0.00376367	0.000511143	1.8e-13	0.00376367
SKIV2L	Colon Transverse	-0.00254112	0.000345108	1.8e-13	0.00254112
SKIV2L	Testis	-0.0038527	0.000523234	1.8e-13	0.0038527
ATF6B	Artery Aorta	0.00685233	0.000930636	1.8e-13	0.00685233
PRRT1	Adipose Subcutaneous	0.00609599	0.000828809	1.91e-13	0.00609599
NELFE	Pancreas	0.00469758	0.000639272	2.01e-13	0.00469758
BTNL2	Nerve Tibial	-0.00409091	0.000556976	2.06e-13	0.00409091
SKIV2L	Whole Blood	-0.00528444	0.00072313	2.72e-13	0.00528444
SKIV2L	Artery Tibial	-0.0022767	0.000311547	2.72e-13	0.0022767
SKIV2L	Muscle Skeletal	-0.00698683	0.000957063	2.87e-13	0.00698683
SKIV2L	Brain Cerebellum	-0.00271026	0.000371255	2.87e-13	0.00271026
SKIV2L	Skin Not Sun Exposed Suprapubic	-0.00337705	0.000462592	2.87e-13	0.00337705
SKIV2L	Brain Cerebellar Hemisphere	-0.00296476	0.000406115	2.87e-13	0.00296476
SKIV2L	Cells Transformed fibroblasts	-0.00407078	0.000557619	2.87e-13	0.00407078
LST1	Heart Left Ventricle	0.00632959	0.000871291	3.74e-13	0.00632959
PSORS1C3	Brain Cortex	0.00200071	0.000277738	5.87e-13	0.00200071
PSORS1C3	Brain Frontal Cortex BA9	0.00220342	0.000305879	5.87e-13	0.00220342
CYP21A2	Breast Mammary Tissue	0.00453881	0.000632	6.89e-13	0.00453881
HLA-DRA	Stomach	0.00542162	0.000754973	6.91e-13	0.00542162
NELFE	Heart Left Ventricle	0.00800084	0.00111646	7.71e-13	0.00800084
SKIV2L	Brain Hippocampus	-0.00331045	0.000461951	7.71e-13	0.00331045
SKIV2L	Adrenal Gland	-0.00375659	0.000524206	7.71e-13	0.00375659
SKIV2L	Brain Caudate basal ganglia	-0.00295738	0.000412682	7.71e-13	0.00295738
SKIV2L	Small Intestine Terminal Ileum	-0.00227327	0.000317219	7.71e-13	0.00227327
NEU1	Colon Sigmoid	0.00342478	0.00047864	8.35e-13	0.00342478
CSNK2B	Esophagus Muscularis	-0.00657371	0.00091875	8.36e-13	0.00657371
CYP21A2	Vagina	0.00281089	0.000393835	9.52e-13	0.00281089
PSORS1C3	Whole Blood	0.00296305	0.000415454	9.89e-13	0.00296305
HLA-DRA	Muscle Skeletal	0.00490786	0.000690838	1.21e-12	0.00490786
SKIV2L	Adipose Visceral Omentum	-0.00266432	0.000376093	1.4e-12	0.00266432
PRRT1	Skin Not Sun Exposed Suprapubic	0.00300785	0.000424641	1.41e-12	0.00300785
PRRT1	Nerve Tibial	0.00682999	0.00096424	1.41e-12	0.00682999
HCG24	Brain Cerebellum	0.00161947	0.000229403	1.67e-12	0.00161947
PRRT1	Skin Sun Exposed Lower leg	0.00320942	0.00045522	1.79e-12	0.00320942
AGPAT1	Ovary	-0.00338097	0.00048045	1.96e-12	0.00338097
PSORS1C3	Ovary	0.00180004	0.000256442	2.23e-12	0.00180004
PRRT1	Pancreas	0.00352062	0.000503971	2.83e-12	0.00352062
RGL2	Testis	0.00535747	0.000768878	3.22e-12	0.00535747
CFB	Stomach	-0.00676211	0.00097113	3.33e-12	0.00676211
PSORS1C3	Lung	0.00178346	0.00025809	4.84e-12	0.00178346
EGFL8	Artery Aorta	0.00864011	0.00125086	4.94e-12	0.00864011
HLA-DPB2	Cells EBV-transformed lymphocytes	-0.00203958	0.000296106	5.66e-12	0.00203958
PSORS1C3	Brain Nucleus accumbens basal ganglia	0.00191554	0.000278404	5.97e-12	0.00191554
STK19	Adrenal Gland	-0.00300869	0.000438076	6.51e-12	0.00300869
CYP21A2	Artery Tibial	0.00383637	0.000558738	6.6e-12	0.00383637
HLA-DRA	Colon Sigmoid	0.00376031	0.000548391	7.03e-12	0.00376031
GTF2H4	Skin Sun Exposed Lower leg	-0.00552926	0.000806932	7.27e-12	0.00552926
GTF2H4	Testis	-0.00621072	0.000906383	7.27e-12	0.00621072
GTF2H4	Colon Transverse	-0.00482964	0.00070483	7.27e-12	0.00482964
CUTA	Nerve Tibial	-0.0057223	0.000841127	1.02e-11	0.0057223
GGNBP1	Testis	-0.00524333	0.000771377	1.07e-11	0.00524333
ANKRD55	Spleen	0.00232769	0.000344372	1.39e-11	0.00232769
CUTA	Thyroid	-0.00774449	0.00114984	1.64e-11	0.00774449
PSORS1C3	Pituitary	0.00165952	0.000247335	1.95e-11	0.00165952
TAP2	Artery Coronary	-0.00555361	0.000830158	2.23e-11	0.00555361
CUTA	Testis	-0.00578794	0.000865501	2.27e-11	0.00578794
AGPAT1	Brain Caudate basal ganglia	0.00304417	0.000455722	2.39e-11	0.00304417
HLA-DQA1	Brain Frontal Cortex BA9	-0.00135171	0.000202559	2.5e-11	0.00135171
CUTA	Lung	-0.00654244	0.000980596	2.53e-11	0.00654244
CUTA	Adrenal Gland	-0.00306296	0.000459727	2.69e-11	0.00306296
C4B	Cells EBV-transformed lymphocytes	0.00236039	0.000355333	3.08e-11	0.00236039
PBX2	Skin Sun Exposed Lower leg	0.00476088	0.000722755	4.48e-11	0.00476088
C4B	Brain Cerebellum	0.00260776	0.000395919	4.5e-11	0.00260776
XXbac-BPG299F13.14	Pancreas	0.00315302	0.000481317	5.72e-11	0.00315302
PSORS1C3	Prostate	0.00146852	0.00022422	5.77e-11	0.00146852
HCP5	Cells Transformed fibroblasts	-0.00310459	0.000474364	5.96e-11	0.00310459
RPP21	Brain Cerebellum	0.00329797	0.00050505	6.58e-11	0.00329797
RXRB	Liver	0.00587379	0.000900575	6.93e-11	0.00587379
AGER	Adipose Subcutaneous	-0.00468072	0.000717837	7e-11	0.00468072
AGER	Pancreas	-0.00448936	0.000688492	7e-11	0.00448936
AGER	Artery Aorta	-0.00474497	0.000727692	7e-11	0.00474497
AGER	Esophagus Muscularis	-0.00663163	0.00101703	7e-11	0.00663163
AGER	Skin Sun Exposed Lower leg	-0.00488562	0.000749262	7e-11	0.00488562
AGER	Brain Cerebellar Hemisphere	-0.00456407	0.000699949	7e-11	0.00456407
AGER	Artery Tibial	-0.00453717	0.000695823	7e-11	0.00453717
AGER	Cells Transformed fibroblasts	-0.00470282	0.000721228	7e-11	0.00470282
AGER	Adrenal Gland	-0.00402524	0.000617314	7e-11	0.00402524
AGER	Testis	-0.00416052	0.00063806	7e-11	0.00416052
AGER	Brain Cerebellum	-0.00326355	0.000500501	7e-11	0.00326355
AGER	Nerve Tibial	-0.00308264	0.000472755	7e-11	0.00308264
AGER	Stomach	-0.00497714	0.000763298	7e-11	0.00497714
AGER	Heart Left Ventricle	-0.00755375	0.00115845	7e-11	0.00755375
AGER	Adipose Visceral Omentum	-0.00419249	0.000642963	7e-11	0.00419249
AGER	Breast Mammary Tissue	-0.00419996	0.000644108	7e-11	0.00419996
PPP1R10	Stomach	0.00388748	0.000597163	7.52e-11	0.00388748
ETF1P1	Artery Aorta	-0.00376035	0.000577634	7.52e-11	0.00376035
PHF1	Artery Tibial	0.0122493	0.00188259	7.69e-11	0.0122493
CUTA	Vagina	-0.00268885	0.000414065	8.37e-11	0.00268885
CUTA	Skin Not Sun Exposed Suprapubic	-0.00630478	0.000970893	8.37e-11	0.00630478
GPSM3	Brain Frontal Cortex BA9	0.0041823	0.000644508	8.63e-11	0.0041823
HCG27	Vagina	0.00290852	0.000448822	9.15e-11	0.00290852
FKBPL	Cells Transformed fibroblasts	-0.00608355	0.00094322	1.12e-10	0.00608355
MICA	Brain Cerebellum	0.00223499	0.000346775	1.16e-10	0.00223499
EGFL8	Cells Transformed fibroblasts	0.0091732	0.00143181	1.49e-10	0.0091732
PPT2	Cells Transformed fibroblasts	0.008652	0.00135045	1.49e-10	0.008652
C6orf25	Nerve Tibial	0.00457958	0.000716168	1.61e-10	0.00457958
PSMB8	Artery Aorta	0.00691377	0.00108136	1.62e-10	0.00691377
DAXX	Thyroid	-0.0072434	0.00113295	1.62e-10	0.0072434
RGL2	Artery Aorta	0.00811874	0.00126987	1.62e-10	0.00811874
PSORS1C3	Liver	0.00163625	0.000256127	1.68e-10	0.00163625
PSMB9	Skin Not Sun Exposed Suprapubic	0.00397093	0.000622821	1.82e-10	0.00397093
HLA-DOB	Liver	0.00179217	0.000281451	1.92e-10	0.00179217
HLA-DOB	Vagina	0.00191424	0.00030062	1.92e-10	0.00191424
HCG25	Colon Sigmoid	-0.00250352	0.000393723	2.04e-10	0.00250352
TAP1	Adrenal Gland	-0.00305601	0.000480612	2.04e-10	0.00305601
COL11A2	Pancreas	0.00307145	0.000484992	2.4e-10	0.00307145
SLC44A4	Thyroid	-0.00411898	0.000651298	2.54e-10	0.00411898
AIF1	Heart Left Ventricle	0.00790442	0.00125204	2.73e-10	0.00790442
GTF2H4	Skin Not Sun Exposed Suprapubic	-0.00616899	0.000979595	3.03e-10	0.00616899
HLA-DOA	Lung	-0.00574477	0.000912913	3.12e-10	0.00574477
SYNGAP1	Brain Cortex	-0.00536336	0.000852302	3.12e-10	0.00536336
AIF1	Cells EBV-transformed lymphocytes	0.00283058	0.000450134	3.21e-10	0.00283058
RPP21	Lung	0.00796098	0.00126603	3.21e-10	0.00796098
FLOT1	Skin Not Sun Exposed Suprapubic	0.00696768	0.00110808	3.21e-10	0.00696768
HCG17	Brain Hypothalamus	-0.0019719	0.000313595	3.21e-10	0.0019719
FLOT1	Thyroid	0.00386273	0.000614296	3.21e-10	0.00386273
DAXX	Whole Blood	-0.00733767	0.00116796	3.33e-10	0.00733767
PRRC2A	Lung	0.00771051	0.00122741	3.34e-10	0.00771051
TNF	Esophagus Mucosa	-0.00464921	0.000741337	3.58e-10	0.00464921
BAG6	Colon Sigmoid	0.00332623	0.000533288	4.45e-10	0.00332623
PPP1R10	Esophagus Mucosa	0.00536263	0.000859781	4.45e-10	0.00536263
PRRC2A	Whole Blood	0.00881279	0.00141439	4.64e-10	0.00881279
TAPBP	Adrenal Gland	-0.00336598	0.000540341	4.68e-10	0.00336598
RPL3P2	Artery Tibial	-0.00497816	0.000799219	4.7e-10	0.00497816
HLA-DPA1	Prostate	0.0021411	0.000343873	4.77e-10	0.0021411
VWA7	Stomach	0.00797957	0.00128203	4.84e-10	0.00797957
DXO	Thyroid	-0.0086572	0.00139992	6.25e-10	0.0086572
ATF6B	Adrenal Gland	0.00435771	0.000704665	6.25e-10	0.00435771
DDX39B	Skin Sun Exposed Lower leg	-0.00704369	0.00115273	9.93e-10	0.00704369
CCHCR1	Esophagus Gastroesophageal Junction	0.00346445	0.000567235	1.01e-09	0.00346445
ZBTB22	Skin Sun Exposed Lower leg	0.0068415	0.00112147	1.06e-09	0.0068415
TCF19	Cells Transformed fibroblasts	0.010142	0.00167011	1.26e-09	0.010142
XXbac-BPG254F23.7	Testis	-0.00124717	0.00020549	1.29e-09	0.00124717
EGFL8	Pancreas	0.00626174	0.00103301	1.35e-09	0.00626174
TAPBP	Lung	-0.00635876	0.00104932	1.36e-09	0.00635876
HLA-DQA2	Stomach	0.00167847	0.00027739	1.44e-09	0.00167847
NOTCH4	Ovary	0.00372843	0.000619236	1.73e-09	0.00372843
TAPBP	Cells Transformed fibroblasts	-0.0043932	0.000730034	1.77e-09	0.0043932
TAPBP	Skin Not Sun Exposed Suprapubic	-0.00328891	0.000549021	2.09e-09	0.00328891
ZBTB22	Cells Transformed fibroblasts	0.00888493	0.00148317	2.09e-09	0.00888493
DAXX	Esophagus Mucosa	-0.00412715	0.00068895	2.09e-09	0.00412715
DAXX	Liver	-0.00226319	0.000378577	2.26e-09	0.00226319
RNU6-850P	Skin Sun Exposed Lower leg	-0.00398366	0.000667911	2.46e-09	0.00398366
B3GALT4	Liver	-0.003488	0.000587231	2.85e-09	0.003488
Y_RNA	Adrenal Gland	0.00280559	0.000472604	2.91e-09	0.00280559
TAP2	Thyroid	0.00535858	0.000903573	3.02e-09	0.00535858
HLA-DOA	Pancreas	-0.00378071	0.000638804	3.25e-09	0.00378071
HCG27	Cells EBV-transformed lymphocytes	0.00252371	0.000426447	3.26e-09	0.00252371
PRRT1	Thyroid	0.00486401	0.000822978	3.42e-09	0.00486401
CYP21A2	Brain Cortex	0.00213564	0.000361778	3.57e-09	0.00213564
GPANK1	Cells Transformed fibroblasts	-0.00694746	0.00118184	4.14e-09	0.00694746
DHX16	Testis	0.00577759	0.00098292	4.15e-09	0.00577759
XXbac-BPG170G13.32	Artery Tibial	0.00237819	0.000405781	4.61e-09	0.00237819
XXbac-BPG170G13.32	Adipose Visceral Omentum	0.0023621	0.000403035	4.61e-09	0.0023621
RXRB	Esophagus Mucosa	-0.0091383	0.00156016	4.7e-09	0.0091383
SLC44A4	Breast Mammary Tissue	-0.0102691	0.00175621	5e-09	0.0102691
C4A	Brain Anterior cingulate cortex BA24	-0.00179174	0.000307891	5.91e-09	0.00179174
AGPAT1	Brain Cerebellum	0.00487983	0.00084048	6.4e-09	0.00487983
EGFL8	Skin Sun Exposed Lower leg	0.00952697	0.0016411	6.43e-09	0.00952697
TNXA	Breast Mammary Tissue	0.00767667	0.00132278	6.5e-09	0.00767667
SKIV2L	Cells EBV-transformed lymphocytes	-0.00248887	0.0004291	6.62e-09	0.00248887
UQCC2	Cells Transformed fibroblasts	-0.0109363	0.00188912	7.08e-09	0.0109363
UQCC2	Spleen	-0.00336892	0.000582621	7.37e-09	0.00336892
HLA-DPA1	Esophagus Gastroesophageal Junction	0.00185119	0.000321339	8.37e-09	0.00185119
HLA-DPA1	Artery Coronary	0.00251232	0.000436102	8.37e-09	0.00251232
AGPAT1	Heart Left Ventricle	0.00516625	0.000897185	8.5e-09	0.00516625
XXbac-BPG299F13.14	Colon Transverse	0.0027767	0.000483517	9.32e-09	0.0027767
CFB	Cells Transformed fibroblasts	0.00857782	0.00149451	9.49e-09	0.00857782
RXRB	Testis	-0.00395317	0.000693669	1.21e-08	0.00395317
FKBPL	Skin Sun Exposed Lower leg	0.00609933	0.00107147	1.25e-08	0.00609933
HLA-DQB2	Brain Hippocampus	0.00154114	0.000270895	1.28e-08	0.00154114
CFB	Artery Tibial	-0.00551877	0.000970074	1.28e-08	0.00551877
CUTA	Muscle Skeletal	-0.00399535	0.000703344	1.34e-08	0.00399535
GPANK1	Esophagus Gastroesophageal Junction	0.00517311	0.000911984	1.41e-08	0.00517311
UQCC2	Nerve Tibial	-0.00968254	0.00170877	1.46e-08	0.00968254
UQCC2	Thyroid	-0.00274639	0.000484682	1.46e-08	0.00274639
UQCC2	Testis	-0.00139934	0.000246954	1.46e-08	0.00139934
SAPCD1	Colon Sigmoid	0.00370511	0.000655055	1.55e-08	0.00370511
MSH5	Colon Sigmoid	0.00370285	0.000654655	1.55e-08	0.00370285
EGFL8	Whole Blood	0.0115358	0.00204348	1.65e-08	0.0115358
GTF2H4	Heart Left Ventricle	0.00431886	0.000767276	1.81e-08	0.00431886
RPL32P1	Artery Coronary	0.00225666	0.000401593	1.92e-08	0.00225666
CUTA	Esophagus Mucosa	-0.00599866	0.00106839	1.97e-08	0.00599866
C2	Lung	0.0162973	0.00290444	2.01e-08	0.0162973
VWA7	Esophagus Gastroesophageal Junction	-0.00319782	0.000570023	2.02e-08	0.00319782
HSPA1B	Brain Anterior cingulate cortex BA24	0.00237064	0.000425002	2.43e-08	0.00237064
HLA-DPA1	Stomach	0.0021624	0.00038778	2.46e-08	0.0021624
HLA-E	Adipose Subcutaneous	0.00889588	0.00159568	2.48e-08	0.00889588

## Sheet: Table S7
Table S7: Results of MR analysis for UC.
Gene	Tissue	b	se	pval	b abs val		Tissue	Freq	Avg p-val	Median		Genes	Freq	Avg p-val	Median	average effect size
HLA-DMB	Testis	-0.00473713	0.000471486	9.45e-24	0.00473713		Sum	196				Sum	196
HLA-DRB1	Heart Left Ventricle	0.00132787	0.000142771	1.4e-20	0.00132787		Artery Tibial	6	1.27053e-09	2.9195e-12		HLA-DQA1	26	4.07787e-10	5.585e-14	0.00103035
TNXA	Prostate	0.00256584	0.000278063	2.77e-20	0.00256584		Heart Left Ventricle	5	1.744e-08	1.09e-13		HLA-DQA2	26	1.83974e-09	2.64e-13	-0.00115647
ZBTB12	Ovary	0.0051512	0.000551665	9.86e-21	0.0051512		Lung	8	1.02964e-08	8.531e-11		HLA-DRB1	23	2.46208e-14	4.72e-20	0.00117374
[truncated: 192 more rows]
